# Supplementary material for: Neural functions vary by return-to-sport status in participants with anterior cruciate ligament reconstruction: a retrospective cohort study using sub-bands of resting-state functional magnetic resonance
Source: Front Hum Neurosci. 2024 Nov 1;18:1457823. doi: 10.3389/fnhum.2024.1457823 (PMC11564169; doi:10.3389/fnhum.2024.1457823)
Supplement: Supplementary file 7 [file Table_2.XLSX]

## Sheet: Sheet1
cp_sub_001
7442
7508
7661
7623
7316
7594
7438
7555
7465
7387
7451
7565
7542
7546
7678
7335
7138
7343
7187
7458
7480
7567
7904
7252
7514
7748
7169
7573
7297
7383
7559
7654
7415
7630
7636
7657
7573
7554
7305
7257
7392
7391
7569
7475
7399
7509
7555
7383
7390
7584
7240
7582
7501
7332
7760
7549
7423
7119
7518
7444
7244
7409
7467
7709
7510
7487
7397
7075
7218
7350
7529
7483
7721
7697
7616
7276
7475
7255
7287
7560
7612
7684
7579
7672
7344
7591
7456
7302
7689
7630
7616
7608
7805
7165
7452
7415
7541
7646
7466
7666
7239
7459
7729
7490
7562
7806
7088
7442
7553
7590
7737
7720
7765
7718
7593
7531
7635
7621
7438
7798
7561
7558
7641
7780
7796
7657
7578
7390
7705
7090
7456
7647
7519
7439
7624
7683
7423
7358
7684
7485
7656
7882
7976
7869
7565
7372
7374
7243
7385
7445
7432
7553
7634
7742
7618
7570
7152
7576
7880
7675
7439
7591
7650
7648
7510
7761
7717
7534
7447
7516
7606
7938
7688
7879
7821
8015
7661
7663
7674
7459
7635
7635
7813
7763
7731
7743
7767
7491
7608
7720
7589
7795
7473
8118
7754
7590
7563
7655
7636
7436
7951
7826
7975
7388
7543
7188
7675
7413
7168
7871
8044
7559
7883
7659
7623
7723
7305
7657
7734
7595
8108
7747
7468
7590
7270
7806
7488
7610
7860
7456
7843
7606
7496
7301
7662
7420
7645
7843
7889
7652
7937
7884
7432
7529
7728
7616
7743
7473
7670
7785
7623
8069
7840
7700
7663
7376
7773
7971
7412
7818
7928
7740
7766
7909
7674
7690
7584
7563
7761
7443
7689
7682
7648
7423
7559
7647
7953
7647
7856
7551
7694
7356
7635
7611
7843
7926
7560
7463
7698
7659
7786
7607
7849
7681
7576
7514
7644
7668
7668
7731
7677
7631
7798
7806
7897
7756
7475
7754
7671
7859
7703
7705
7824
7865
7448
7468
7594
7670
7683
7349
7654
7726
7937
7798
7461
7500
7583
7820
7524
7772
7598
7791
7365
7553
7788
7871
7782
7622
7740
7734
7548
7483
7597
7547
7536
7865
7707
7474
7314
7879
7828
7464
7463
7638
7661
7576
7640
7463
7615
7625

## Sheet: Sheet2
np_sub_008
6092
5899
6131
5848
5859
6041
5866
5980
5803
6283
6089
6126
5828
5821
6120
5940
6054
5921
5983
6038
6212
5716
6071
5944
6322
6197
6207
5840
6035
6201
6226
5950
6194
6019
6050
5967
5959
5970
5897
5881
5916
6101
5611
5953
6043
5794
5913
5869
5693
5782
5926
6005
6118
5949
5991
5921
6110
5927
5988
6382
5951
5884
5925
5973
5992
6095
5934
5998
5947
5746
6327
5968
5873
6249
5724
5942
6141
6144
5907
5925
6274
5920
5898
6017
5715
6080
6339
6147
6130
6027
5825
6050
6335
6125
6383
5846
6012
6161
6007
5812
6276
6021
6244
5942
6382
6067
5898
5818
6057
6097
6030
6197
5958
5970
5938
5836
5732
6004
5927
5995
5737
6000
6093
5643
5788
6165
6066
6115
5842
6035
6237
5990
5926
6064
5896
6182
6243
5918
6064
6166
5931
6021
5849
6023
6119
5934
5999
5673
6003
5985
5976
6236
5834
5758
6018
5681
5960
5864
6202
6013
5808
5797
5601
6137
5840
5895
5960
5701
5778
6161
5967
5831
5931
5886
5862
6032
5932
6099
5986
5922
5879
5876
5839
5776
6090
5863
5710
5903
5719
5980
6064
5972
5989
5734
5635
5846
6118
6149
6190
6058
6044
5941
6031
6199
6105
6096
5904
6214
6010
6169
6212
6026
6161
5970
6206
6269
6123
6355
6020
5865
5971
6108
6208
6119
6012
5819
5840
6013
6174
6114
6133
5854
5906
5888
6118
5991
5881
5920
6076
6112
5622
5927
5889
6067
5909
5773
6057
5754
5896
5945
5732
5955
6000
5678
6053
5801
5918
6052
5863
6388
6005
5753
5864
5452
5923
5928
5790
5937
5985
5885
5766
5686
5789
5992
5811
5557
5999
5721
5790
6094
5903
5831
5936
6234
5892
5572
5933
5786
6036
5753
6027
5795
5729
5853
5748
5930
6107
5839
5907
5841
5889
5870
5891
5898
5739
5892
5807
5893
5954
5898
5673
5596
5806
5711
5545
6057
5894
5818
5803
5899
5816
5745
5978
5948
6143
5882
5796
5944
5908
5835
5856
5778
5900
5629
6154
5927
5754
5813
5905
6171
5944
5814
5742
5985
6104
5891
5785
6185
5576
5979
6153
5657
5672
5867
5618
5730
5900
5866
6068
5592

## Sheet: Sheet3
hc_sub_004
4689
4331
4494
4755
4327
4173
4285
4596
4489
4535
4725
4399
4180
4791
4670
4149
4216
4646
4701
4295
4439
4621
4266
4366
4456
4065
4199
4437
4405
4386
4158
4629
4428
4213
4361
4381
4317
3966
4284
4173
4379
4333
4473
4350
4610
4554
4524
3994
4225
4621
4501
4465
4841
4420
4269
4551
4496
4230
4439
4208
4548
4211
4311
4530
4351
4415
4055
4646
4541
4438
4593
4438
4317
4265
4543
4527
4438
4301
4434
4646
4404
4123
4662
4707
4686
4403
4337
4533
4354
4347
4411
4285
4464
4663
4402
4357
4775
4551
4147
4701
4567
3765
4382
4557
4194
4260
4605
4747
4097
4380
4402
4355
4176
4253
4295
4166
4477
4197
4430
4488
4610
4459
4300
4592
4366
4496
4112
4551
4596
4571
4332
4425
4519
4557
3956
4137
4262
4367
4482
4264
4267
4256
4383
4094
4458
4365
4028
4557
4695
4503
4037
4424
4062
4447
4258
4287
3848
4047
4285
4250
4133
4260
4187
4634
4444
4195
4318
4533
4418
4182
4162
4639
4579
4399
4267
4101
4533
4391
4654
4176
4265
4243
4271
4201
4609
4356
4058
4138
4223
4082
4111
4401
4231
3971
4033
4302
4417
4402
4001
4339
3998
4348
4517
4295
4403
4305
4262
4199
4270
4003
3978
4331
4259
4280
4109
4321
4138
4161
4384
4467
4208
4394
4385
4313
4327
4353
4300
4315
4070
4043
4008
4182
4181
4248
4193
4126
4168
4113
4220
4117
4381
4155
4208
4282
4010
4150
4179
4158
3869
4371
4380
3975
4160
4213
4158
4259
4371
4251
3964
4083
4312
4252
4284
4241
4242
3943
3861
4207
4049
4046
4235
4135
3941
4265
4261
4063
4254
4136
4236
4131
4322
4067
4046
3898
4113
4247
4137
4228
3936
4233
3994
4167
3969
4199
4154
3869
4225
4091
4079
3926
3690
4171
4034
4369
4384
4150
4369
4124
3915
4074
4281
4147
4021
4457
4101
4071
4110
3986
3990
4165
4169
4098
3900
4273
4066
3927
3825
4081
4229
4082
4288
4364
4279
3940
4225
4068
3711
4056
4058
4006
4293
4196
4248
4385
4417
4091
4046
4345
3975
4232
4136
4256
4316
3805
4067
4132
4056
4557
4080
4112
