# Supplementary material for: Neural functions vary by return-to-sport status in participants with anterior cruciate ligament reconstruction: a retrospective cohort study using sub-bands of resting-state functional magnetic resonance
Source: Front Hum Neurosci. 2024 Nov 1;18:1457823. doi: 10.3389/fnhum.2024.1457823 (PMC11564169; doi:10.3389/fnhum.2024.1457823)
Supplement: Supplementary file 8 [file Table_3.XLSX]

## Sheet: cp
	sub_001	sub_002	sub_003	sub_004	sub_005	sub_007	sub_008	sub004	sub009	sub010	sub015	sub016	sub017	sub018	sub019	sub021	sub023	cp组平均时间序列值		标准化后的cp组时间序列值
	7554.21	6174.72	6913.91	7066.07	7094.48	7145.56	6318.09	7299.55	7401.24	6304.29	6772.71	5702.15	7154.16	7562.96	6471.18	6250.91	7445.72	6860.7		2.18346e-05
	7560.74	6187.31	6914.4	7087.17	7090.26	7152.91	6312.4	7308.13	7406.23	6301.11	6769.64	5706.33	7165.27	7564.18	6486.24	6248.65	7450.71	6865.39		0.00066226
	7572.79	6193.24	6923.58	7094.18	7082.41	7163.06	6323.7	7301.25	7404.46	6298.8	6761.66	5702.16	7160.45	7576.73	6483.07	6253.83	7454.01	6867.61		0.000985408
	7575	6205.05	6918.57	7095.84	7070.93	7138.04	6315.93	7295.39	7399.2	6296.28	6770.02	5707.43	7153.27	7593.2	6458.47	6264.43	7455.74	6865.46		0.000671591
	7591.87	6209.41	6901.54	7099.46	7073.12	7137.42	6318.2	7281.37	7410.93	6292.68	6772.44	5709.33	7163.9	7588.89	6475.45	6243.63	7458.41	6866.36		0.000802568
	7588.9	6219.87	6902.92	7103.75	7071.33	7154.68	6303.05	7287.05	7412.51	6298.02	6770.72	5710.86	7167.38	7594.14	6446.34	6237.33	7449.08	6865.76		0.00071578
	7594.5	6211.7	6889.95	7118.14	7048.98	7143.26	6295.95	7284.54	7410.17	6292.16	6754.13	5702.69	7172.44	7605.88	6415.43	6237.72	7454.13	6860.69		2.28629e-05
	7594	6207.4	6894.73	7131.75	7055.92	7152.98	6286.94	7289.56	7405.84	6296.18	6764.41	5703.8	7190.46	7591.87	6411.66	6240.11	7444.68	6862.49		0.000238639
	7586.83	6193.89	6900.42	7144	7054.91	7159.23	6280.37	7282.8	7403.67	6292.8	6765.99	5701.29	7182.91	7583	6414.94	6237.78	7460.31	6861.48		9.15472e-05
	7571.84	6183.6	6895.18	7150.82	7061.75	7153.55	6278.74	7285.97	7399.43	6289.42	6763.56	5705.59	7181.59	7588.36	6406.19	6242.22	7461.89	6859.98		0.00012624
	7567.78	6172.34	6900.88	7120.87	7064.18	7162.89	6271.47	7288.05	7404.45	6283.49	6753.48	5719.45	7176.57	7585	6422.39	6230.23	7480.23	6859.04		0.000263213
	7589.25	6187.49	6890.93	7131.52	7058.45	7173.98	6279.68	7292.91	7411.83	6286.45	6761.03	5728.46	7161.27	7568.96	6416.99	6239.69	7474.03	6861.94		0.000158556
	7574.1	6201.21	6901.13	7133.15	7056.71	7190.35	6295.47	7292.92	7415.63	6268.45	6758.86	5729.51	7147.94	7579.65	6417.14	6232.22	7470.88	6862.67		0.000264565
	7569.23	6191.19	6897.92	7123.69	7067.82	7149.78	6303.35	7287.76	7412.12	6268.47	6766.01	5729.21	7148.48	7582.44	6426.65	6241.87	7471.94	6861.05		2.984e-05
	7570.45	6190.07	6899.62	7123.2	7069.8	7132.68	6309.04	7294.07	7404.49	6263.48	6746.38	5726.84	7147.77	7579.43	6439.71	6219.37	7460.49	6857.46		0.000493478
	7564.46	6190.84	6893.01	7115.51	7064.15	7161.3	6313.42	7291.9	7403.93	6269.33	6762.04	5708.75	7140.83	7578.52	6446.15	6231.09	7466.85	6858.95		0.000277531
	7564.24	6178.46	6889.8	7127.61	7061.09	7158.29	6298.94	7279.94	7395.38	6276.03	6763.6	5699.47	7147.35	7580.39	6444.74	6221.33	7458.78	6855.61		0.000763197
	7573.92	6184.14	6899.27	7109.62	7062.07	7166.79	6301.35	7280.95	7384	6283.01	6770.86	5702.15	7147.05	7581.76	6454.91	6233.64	7458.85	6858.49		0.000344035
	7564.6	6180.83	6892.31	7109.89	7063.56	7168.04	6303.21	7279.52	7384.78	6277.31	6763.96	5703.05	7163.82	7574.11	6467.8	6240.15	7448.7	6857.98		0.000418456
	7576.32	6192.35	6890.87	7094.61	7070.9	7189.49	6288.83	7276.04	7371.05	6285.43	6767.05	5704.56	7159.26	7579.34	6487.3	6235.31	7455.73	6860.26		8.58571e-05
	7578.78	6196.64	6886.56	7131.91	7076.55	7175.8	6306.93	7277.17	7374.8	6285.15	6763.8	5699.32	7159.62	7582.25	6489.7	6256.89	7432.29	6863.19		0.00034052
	7571.04	6189.83	6888.54	7130.37	7068.25	7154.25	6306.01	7278.04	7380.4	6275.9	6760.11	5709.69	7164.16	7582.46	6475.3	6250.07	7441.84	6860.37		7.03486e-05
	7569.34	6190.27	6884.37	7131.04	7075.09	7156.29	6327.12	7274.23	7381.59	6269.99	6759.83	5708.16	7150.99	7584.91	6458.83	6248.24	7461.12	6860.67		2.61372e-05
	7566.71	6199.17	6883.81	7115.7	7060.92	7163.39	6336.99	7286.19	7385.84	6271.26	6769.24	5712.51	7147.18	7597.31	6453.25	6249.04	7466.22	6862.63		0.000259497
	7569.18	6183.91	6879.13	7095.97	7065.94	7152.6	6327.66	7271.1	7380.38	6265.56	6769.61	5712.21	7140.25	7586.39	6448.18	6258.84	7474.7	6857.74		0.000452988
	7576.38	6181.27	6876.81	7092.54	7060.57	7156.51	6318.76	7283.1	7391.8	6270.49	6773.5	5710.17	7130.1	7589	6432.86	6247.42	7469.6	6856.52		0.000630687
	7576.44	6184.67	6880.53	7109.69	7063.79	7157.44	6301.33	7277.52	7384.26	6280.85	6776.03	5713.65	7132.97	7584.57	6459.46	6241.29	7449.82	6857.31		0.000515483
	7568.79	6179.88	6877.86	7114.13	7074.23	7144.24	6295.24	7285.42	7379.4	6277.77	6770.56	5711.21	7119.74	7584.59	6431.13	6233.63	7450.42	6852.84		0.00116788
	7570.76	6177.57	6876.24	7125.64	7075.92	7147.84	6271.24	7295.16	7371.61	6283.02	6772.04	5726.94	7142.52	7576.05	6435.04	6233.73	7457.97	6855.25		0.00081574
	7566.41	6178.07	6875.31	7117	7084.36	7128.95	6274.19	7297.25	7381.3	6291.81	6770.43	5728.33	7139.89	7589.04	6439.26	6231.77	7476.17	6857.03		0.000556653
	7574.03	6185.4	6880.11	7101.77	7073.58	7141.4	6270.34	7282.29	7437.05	6285.47	6772.42	5716.57	7141.72	7582.1	6438.3	6227.75	7458.47	6856.99		0.000563168
	7564.86	6194.35	6883.62	7093.96	7066.6	7148.22	6283.14	7275.78	7403.49	6290.82	6769.62	5708.46	7149.79	7574.9	6445.34	6237.66	7463.63	6856.13		0.000687865
	7577.87	6191.81	6883.73	7106.68	7055.9	7134.79	6278.27	7281.61	7391.01	6286.29	6770.34	5715.19	7150.08	7583.46	6438.27	6241.86	7466.83	6856.12		0.000690016
	7567.78	6182.75	6886.24	7097.55	7051.47	7135.93	6292.59	7291.31	7407.59	6279.28	6771.25	5714.42	7154.74	7579.84	6437.59	6238.03	7469.52	6856.35		0.000656298
	7573.13	6196.17	6891.36	7093.54	7051.4	7148.94	6302.54	7294.43	7403.65	6288.07	6758.88	5711.79	7157.78	7588.67	6436.82	6238.01	7477.44	6859.57		0.000187143
	7576.42	6196.9	6890.46	7093.96	7070.2	7149.5	6313.69	7286.1	7411.45	6285.77	6755.72	5709.69	7153.5	7586.01	6428.5	6230.68	7460.82	6858.79		0.000300838
	7574.49	6186.87	6884.19	7094.41	7071.73	7138.23	6319.05	7290.83	7404.86	6282.03	6756.99	5713.77	7162.67	7589.54	6437.18	6241.75	7466.66	6859.72		0.000164489
	7584.26	6205.67	6878.39	7112.06	7071.01	7149.58	6314.44	7288.51	7398.95	6281.25	6750.37	5718.94	7156.01	7582.2	6447.7	6231.23	7470.43	6861.24		5.61515e-05
	7574.87	6197.06	6889.3	7131.1	7067.58	7152.17	6312.43	7290.78	7407.93	6286.14	6748.76	5715.94	7153.01	7579.24	6463.79	6220.75	7471.46	6862.49		0.000238904
	7583.19	6204.39	6893.85	7138.83	7064.08	7157.5	6307.85	7292.74	7396.48	6281.97	6737.42	5713.25	7142.36	7583.39	6461.8	6222.22	7465.03	6861.55		0.000101899
	7574.02	6194.67	6893.42	7139.42	7056.54	7147.36	6297.54	7290.45	7399.38	6284.63	6747.14	5716.65	7137.97	7576.86	6458.83	6222.03	7448.26	6857.95		0.000422517
	7567.71	6185.89	6887.47	7141.21	7041.17	7155.95	6301.12	7301.68	7405.83	6274.23	6751.78	5721.65	7137.61	7579.52	6453.8	6232.59	7432.1	6857.14		0.000541256
	7554.66	6182.16	6890.56	7141.64	7059.12	7155.6	6312.49	7295.7	7416.03	6279.8	6766.65	5716.68	7142.99	7580.35	6429.2	6234	7433.77	6858.32		0.000369148
	7550.59	6186.93	6894.35	7124.44	7055.63	7175.17	6303.06	7284.61	7422.18	6287.21	6769.35	5721.42	7150.91	7570.99	6429.11	6239.17	7432.64	6858.69		0.000314521
	7554.63	6177.42	6889.18	7111.88	7057.16	7191.3	6308.96	7287.18	7424.78	6293.63	6771.5	5720.94	7157.85	7575.04	6465.83	6229.96	7440.88	6862.24		0.00020311
	7558.24	6179.28	6894.19	7097.24	7069.05	7188.43	6310.32	7283.89	7423.63	6297.31	6775.04	5722.59	7162.54	7573.24	6470.23	6229.82	7435.82	6862.99		0.00031223
	7568.7	6182.68	6893.36	7095.49	7063.87	7183.82	6309.26	7288.55	7419.63	6297.61	6763.62	5716.12	7152.47	7568.79	6444.93	6239.84	7424.14	6859.58		0.000184998
	7564.77	6175.54	6880.1	7093.4	7067.75	7169.53	6306.05	7304.96	7421.46	6294.15	6753.78	5706.47	7157.84	7568.08	6442.42	6242.32	7424.37	6857.23		0.000526948
	7563.99	6170.17	6873.57	7069.81	7066.23	7150	6300.49	7293.15	7419.89	6301.03	6758.08	5714.78	7157.22	7569.93	6431.14	6242.02	7423.19	6853.22		0.00111255
	7565.8	6178.63	6874.87	7083.49	7074.13	7163.3	6290.26	7296.43	7387.7	6290.37	6751.1	5720.32	7174.87	7580.08	6427.35	6244.47	7432.05	6855.01		0.000850829
	7565.85	6192.14	6876.46	7091.45	7076.25	7166.61	6289.61	7295.48	7380.73	6289.46	6765.09	5721.62	7167.16	7577.88	6447.11	6234.53	7428.93	6856.84		0.000583754
	7564.17	6196.94	6893	7099.23	7079.57	7160.45	6306.73	7293.55	7391.29	6285.88	6760.3	5717.73	7172.76	7586.01	6435.18	6236.23	7441.69	6860.04		0.000117759
	7570.33	6190.92	6890.81	7090.34	7084.59	7165.04	6315.83	7298.71	7387.72	6274.86	6777.87	5721.35	7175.25	7590.33	6465.51	6234.29	7439.76	6863.15		0.000334874
	7566.94	6202.59	6877.49	7108.17	7082.13	7171.98	6313.34	7312.39	7391.17	6276.59	6779.85	5729.55	7169.08	7580.3	6456.97	6251.58	7448.43	6865.8		0.000721089
	7570.54	6205.17	6893.88	7101.93	7069.37	7158.53	6307.09	7300.62	7410.08	6274.18	6790.17	5719.3	7174.62	7586.1	6463.45	6243.61	7449.64	6865.78		0.000718685
	7581.24	6215.54	6912.4	7126.65	7078.32	7150.27	6299.27	7302.91	7420.62	6272.93	6789.23	5717.22	7163.56	7581.49	6458.95	6254.76	7452.06	6869.26		0.00122579
	7572.74	6213.03	6903.55	7129.44	7081.85	7152.87	6297.04	7306.37	7410.49	6284.69	6780.86	5716.03	7124.81	7586.01	6446.97	6252.97	7435.57	6864.43		0.000521778
	7586.57	6204.46	6905.5	7119.78	7085.28	7176.36	6312.62	7305.91	7410.06	6294.5	6766.41	5714.4	7138.72	7585.48	6443.14	6251.05	7437.19	6866.91		0.000883157
	7579.93	6191.76	6894.62	7120.24	7085.37	7162.87	6311.04	7295.6	7412.15	6291.66	6766.3	5702.58	7174.4	7582.72	6445.41	6243.91	7433.78	6864.37		0.000513499
	7566.36	6183.15	6901.1	7122.35	7088.31	7164.01	6320.15	7296.32	7390.73	6284.88	6760.55	5711.64	7189.99	7579.16	6447.81	6250.5	7446.57	6864.92		0.000592666
	7565.01	6179.18	6908.09	7120.3	7100.06	7167.77	6337.49	7295.73	7398.45	6286.84	6759.61	5716.57	7173.64	7578.99	6440.23	6244.25	7449.17	6865.96		0.000745286
	7562.89	6182.71	6906.37	7107.09	7094.71	7176.55	6340.35	7281.48	7396.3	6271.52	6769.78	5727.81	7152.44	7580.4	6438.85	6251.69	7459.46	6864.73		0.000565462
	7569.09	6190.09	6892.23	7097.79	7094.45	7175.9	6313.54	7282.12	7400.16	6269.44	6763.84	5735.82	7152.44	7579.49	6437.55	6243.12	7460.89	6862.23		0.000201601
	7582.36	6186.54	6888.24	7106.39	7097.59	7156.89	6300.41	7279.57	7389.16	6263.69	6769.79	5743.45	7146.86	7582.63	6434.48	6243.7	7451.33	6860.18		9.75382e-05
	7575.07	6203.89	6874.53	7092.52	7096.04	7172.82	6301.39	7276.07	7381.09	6266.55	6764.09	5732.04	7146.65	7574.29	6432.32	6241.72	7447.06	6857.54		0.000482727
	7593.68	6198.65	6883.57	7096.48	7100.59	7178.84	6302.45	7298.68	7388.98	6269.78	6757.52	5714.69	7146	7581.04	6441.72	6253.2	7451.42	6862.19		0.000195654
	7591.9	6190.18	6874.83	7100.64	7094.03	7183.73	6314.29	7307.59	7392.42	6274.62	6758.28	5715.75	7143.08	7594.02	6427.52	6249.12	7455.45	6862.79		0.000282974
	7585.97	6200.45	6895.24	7116.12	7083.36	7173.2	6311.97	7298.62	7408.84	6278.71	6756.23	5717.79	7142.95	7587.13	6413.13	6248.48	7455.87	6863.18		0.000339468
	7576.02	6192.01	6908.87	7129.85	7080.35	7158.74	6317.7	7284.19	7410.68	6287.68	6752.68	5712.41	7151.23	7591.31	6429.55	6243.75	7462.87	6864.11		0.0004753
	7575.34	6185.09	6906.11	7118.59	7074.96	7156.33	6299.86	7288.57	7417.84	6292.33	6764.63	5715.31	7147.89	7589.03	6433.77	6237.27	7468.07	6863		0.000313134
	7576.36	6181.32	6893.93	7111.19	7067.55	7161.12	6305.5	7293.76	7414.72	6288.49	6759.76	5709.35	7164.99	7585.02	6452.67	6241.83	7470.33	6863.41		0.000372471
	7574.71	6181.25	6901.01	7108.4	7063.49	7150.85	6293.47	7292.57	7419.3	6288.44	6768.72	5708.06	7157.51	7576.91	6452.34	6244.03	7463.37	6861.44		8.55461e-05
	7570.35	6168.5	6894.91	7111.48	7052.85	7142.39	6285.63	7301.86	7407.82	6293.91	6758.79	5710.3	7144.48	7579.25	6455.08	6257.63	7453.07	6858.14		0.000395473
	7578.52	6171.11	6899	7100.03	7056.16	7140.95	6285.18	7299.74	7413.55	6285.98	6756.23	5711.44	7153.74	7582.63	6450.67	6247.08	7463.1	6858.54		0.000337284
	7587.91	6176.85	6895.36	7100.04	7065.81	7148.63	6288.45	7287.34	7404.89	6288.3	6754.77	5721.71	7158.79	7589.18	6441.51	6252.98	7453.85	6859.79		0.000155008
	7572.51	6182.88	6889.93	7095.03	7062.16	7150.95	6297.07	7285.25	7411.46	6288.24	6763.68	5721.38	7146.21	7581.5	6430.71	6248.4	7474.87	6858.95		0.000276321
	7584.96	6185.8	6883.63	7113	7069.89	7144.76	6303.72	7285.59	7411.47	6277.41	6763.37	5714.46	7127.74	7601	6435.01	6251.43	7466	6859.96		0.000130407
	7586.48	6188.97	6883.66	7134.65	7079.22	7147.95	6305.77	7293.12	7431.22	6272.85	6765.51	5720.76	7161.23	7591.52	6427.1	6248.67	7470.01	6865.22		0.000636526
	7577.52	6191.28	6882.51	7130.35	7069.28	7138.93	6310.17	7287.74	7425.41	6278.6	6773.33	5723.86	7150.35	7579.24	6444.41	6240.98	7477.64	6863.62		0.000404094
	7573.22	6190.33	6895.86	7131.38	7068.23	7154.37	6303.15	7298.87	7417.82	6266.37	6780.18	5716.23	7142.32	7590.72	6443.65	6246.91	7474.04	6864.33		0.000507559
	7573.7	6194.2	6899.76	7108.29	7069.86	7141.44	6299.35	7306.87	7418.7	6280.39	6779.55	5710.87	7135.67	7587.48	6440.26	6250.81	7471.67	6862.88		0.000295241
	7569.9	6187.67	6894.17	7106.14	7057.23	7162.81	6291.91	7309.64	7425.68	6277.82	6774.86	5709.2	7155.15	7592.33	6432.23	6248.42	7463.53	6862.28		0.000207761
	7576.93	6194.98	6895.7	7104.01	7050.87	7145.34	6290.04	7310.63	7414.55	6285.28	6765.39	5699.08	7160.7	7590.67	6441.66	6243.8	7450.76	6860.02		0.0001206
	7575.94	6207.99	6892.37	7093.8	7065.69	7146.19	6284.1	7298.23	7411.25	6294.18	6763.58	5703.59	7149.18	7603.56	6448.34	6238.09	7444.95	6860.06		0.000115183
	7573.29	6193.01	6896.22	7097.04	7066	7157.82	6292.27	7311.15	7415.64	6278.7	6766.78	5709.22	7162.33	7588	6443.44	6245.15	7445.1	6861.24		5.73663e-05
	7574.84	6196.04	6894.77	7088.03	7073.47	7157.68	6302.44	7296.58	7419.49	6278.51	6767.68	5702.81	7151.19	7593.2	6439.08	6242.83	7444.97	6860.21		9.2975e-05
	7575.41	6195.42	6897.07	7087.12	7076.29	7152.89	6314.98	7289.43	7421.41	6292.57	6757.34	5712.79	7140.51	7593.85	6424.64	6241.57	7450.81	6860.24		8.87776e-05
	7571.43	6201.68	6902.48	7096.72	7070.99	7153.22	6321.06	7289.26	7418.63	6299.91	6767.47	5726.65	7150.81	7581.59	6430.74	6239.42	7457.49	6863.5		0.000386522
	7569.98	6193.73	6896.71	7106.1	7066.42	7136.04	6309.8	7293.05	7402.87	6300.82	6767.86	5732.14	7153.39	7576.7	6435.25	6241.55	7456.71	6861.13		4.01972e-05
	7568.69	6189.12	6889.16	7109.69	7061.57	7136.37	6313.96	7294.33	7399.88	6311.74	6779.67	5732.32	7152.21	7578.18	6437.22	6236.24	7466.97	6862.2		0.000196339
	7577.35	6181.16	6889.27	7104.82	7059.27	7130.99	6309.25	7287.54	7401.04	6303.24	6764.38	5731.42	7167.14	7579.45	6435.2	6233.05	7462.3	6859.82		0.000150594
	7568.55	6176.16	6881.05	7108.94	7047.78	7129.82	6292.25	7284.85	7395.78	6287.05	6770.6	5717.94	7163.91	7566.75	6436.89	6228.48	7455.54	6853.67		0.00104677
	7578.57	6186.05	6884.75	7099.28	7068.49	7119.6	6276.22	7279.25	7401.12	6293.98	6767.33	5719.82	7160.76	7566.58	6441.4	6235.51	7450.18	6854.64		0.000904986
	7572.2	6185.17	6886.35	7114.38	7068.81	7124.48	6276.52	7286.15	7397.22	6268.26	6762.1	5715.58	7177.95	7571.02	6452.68	6241.67	7443.55	6855.53		0.000774785
	7576.34	6191.52	6894.58	7095.44	7083.26	7139.7	6288.25	7291.01	7408.76	6286.51	6759.32	5703.97	7182.18	7568.74	6461.55	6236.16	7444.1	6859.49		0.000197841
	7576.57	6198.71	6899.69	7118.71	7076.23	7143.82	6290.79	7287.76	7403.39	6289.91	6758.39	5708.02	7171.53	7576.87	6476.16	6235.87	7452.08	6862.62		0.000257787
	7589.66	6201.92	6891.92	7130.14	7064.5	7167.18	6315.07	7281.91	7413.66	6286.21	6754.45	5704.3	7169.04	7584.35	6464.22	6245.16	7455.43	6865.83		0.000725946
	7574.94	6203	6885.96	7134.47	7068.31	7191.15	6312.46	7288.51	7403.74	6294.82	6757.58	5707.11	7170.68	7594.23	6467.31	6243.98	7466.87	6868.54		0.0011204
	7584.25	6208.87	6885.69	7127.16	7068.48	7172.4	6309.31	7277.75	7387.59	6298.25	6761.47	5704.79	7154.78	7599.54	6438.64	6243.3	7462.16	6863.79		0.000428584
	7582.34	6206.54	6879.21	7116.73	7061.44	7176.08	6312.41	7284.33	7387.68	6290.6	6753.17	5712.65	7157.8	7597.45	6437.46	6231.29	7455.89	6861.36		7.39047e-05
	7584.48	6196.56	6876.87	7112.34	7060.66	7171.11	6308.99	7296.79	7386.67	6292.32	6765.28	5713.24	7158.25	7581.99	6436.69	6232.02	7445.03	6859.96		0.000130019
	7582.82	6190.67	6878.58	7098.35	7060.13	7149.58	6306.36	7304.63	7380.79	6290.7	6755.04	5716.28	7172.53	7581.53	6441.52	6234.61	7453.1	6858.66		0.00031913
	7586.84	6178.91	6884.78	7086.3	7057.6	7138.76	6298.6	7289.43	7387.43	6285.77	6764.23	5722.36	7158.25	7569.09	6432.44	6228.15	7443.54	6853.67		0.00104587
	7575.11	6170.92	6883.71	7094.49	7074.38	7134.12	6294.81	7281.46	7378.49	6290.3	6758.39	5723.01	7143.76	7572.14	6438.86	6229.19	7441.02	6852.01		0.00128857
	7577.18	6166.49	6885.06	7091.81	7069.02	7158.81	6291.11	7286.48	7395.2	6286.51	6776.17	5720.98	7179.7	7568.07	6445.01	6242.86	7440.71	6857.72		0.000456815
	7578.94	6166.13	6887.57	7104.71	7070.15	7144.09	6303.18	7298.06	7409.52	6295.41	6776.04	5719.16	7176.31	7575.62	6449.11	6240.86	7447.89	6861.34		7.10975e-05
	7579.82	6170.17	6889.8	7081.21	7070.86	7143.65	6311.17	7290.3	7413.04	6296.11	6763.56	5719.85	7168.15	7573.7	6452.32	6249.44	7456.97	6860.59		3.72387e-05
	7578.03	6168.54	6879.29	7095.68	7062.81	7149.98	6304.42	7285.2	7409.4	6297.72	6760.61	5709.15	7177.8	7562.5	6452.81	6252.32	7456.97	6859.01		0.000267493
	7583.24	6169.65	6881.04	7096.78	7062.18	7161.78	6318.52	7281.61	7401.51	6287.82	6770.36	5715.41	7173.03	7566.15	6459.06	6256.72	7472.57	6862.2		0.000197068
	7581.54	6183.28	6883.02	7119.15	7077.33	7152.72	6317.48	7292.83	7379.3	6297.07	6764.47	5704.55	7168.78	7570.76	6453.07	6255.5	7465.96	6862.75		0.000277503
	7597.3	6176.01	6887.76	7134.35	7071.74	7157.58	6307.58	7293.19	7387.42	6290.49	6750.13	5696.3	7180.47	7577.82	6451.64	6241.95	7463.2	6862.64		0.000261491
	7591.89	6187.28	6887.08	7141.13	7074.13	7157.71	6308.61	7287.88	7391.65	6286.22	6748.92	5709.84	7160.92	7587.37	6467.36	6230.45	7465.84	6863.78		0.00042728
	7589.97	6178.98	6890.59	7133.7	7063.17	7153.08	6334.23	7285.77	7386.04	6277.04	6756.1	5707.21	7168.69	7587.46	6470.35	6223.1	7465.44	6862.99		0.000312584
	7567.46	6180.89	6887.36	7111.92	7069.89	7163.32	6325.03	7295.12	7386.34	6271.66	6753.9	5716.01	7164.44	7583.7	6464.36	6235.86	7470.94	6861.66		0.000117926
	7567.98	6185.46	6891.66	7099.02	7070.4	7151.98	6320.55	7305.35	7388.8	6271.47	6758.34	5714.09	7168.5	7582.16	6461.58	6220.92	7470.69	6860.53		4.71578e-05
	7554.26	6176.51	6891.21	7092.55	7080.22	7154.61	6308.11	7297.19	7404.02	6277.96	6763.17	5724.68	7164.02	7582.63	6449.83	6217.74	7469.08	6859.28		0.00022841
	7566.55	6190.45	6901.55	7093.29	7078.32	7148.64	6288.02	7304.9	7409.22	6279.95	6759.51	5731.47	7152.42	7582.8	6441.85	6234.27	7479.11	6861.31		6.7428e-05
	7562.88	6184.82	6916.87	7092.99	7083.16	7162.39	6273.65	7299.93	7406.67	6288.33	6770.57	5720.68	7141.53	7580.14	6444.03	6231.6	7479.57	6861.17		4.60775e-05
	7555.2	6178.11	6914.95	7092.84	7073	7161.17	6279.15	7295.22	7397.18	6289.15	6765.64	5723.29	7153.78	7573.62	6446.12	6236.13	7474.47	6859.35		0.000217959
	7562.25	6180.37	6901.25	7106.7	7098.4	7158.83	6282.37	7292.46	7394.42	6294	6761.19	5726.62	7129.06	7574.03	6452.22	6234.61	7469.33	6859.89		0.000140116
	7570.56	6192.11	6898.41	7124.4	7104.91	7155.32	6294.66	7285.41	7390.07	6278.81	6760.36	5726.42	7122.94	7574.03	6458.52	6242.19	7478.95	6862.24		0.000202621
	7569.15	6203.86	6896.58	7135.93	7105.98	7144.4	6308.5	7289.94	7397.51	6283.42	6763.15	5723.43	7149.33	7565.15	6459.38	6242	7477.96	6865.63		0.000696473
	7578.31	6188.63	6890.67	7131.28	7110.74	7164.58	6310.9	7300.98	7391.93	6275.91	6766.21	5718.87	7155.55	7571.38	6454.27	6243.51	7476.32	6866.47		0.000819585
	7592.3	6185	6890.54	7129.38	7110.49	7161.17	6309.08	7311.27	7392.95	6283.98	6774.27	5720.76	7146.15	7568.47	6466.9	6236.73	7476.88	6868.02		0.00104493
	7575.82	6182.44	6879.75	7136.71	7105.68	7158.73	6309.91	7314.79	7413.37	6276.72	6772.57	5712.72	7158.18	7577.42	6457.42	6251.04	7482.82	6868.59		0.00112853
	7577.96	6185.95	6884.48	7137.13	7103.71	7166.06	6306.71	7307.93	7415.09	6291.35	6779.38	5703.31	7148.28	7576.43	6476.14	6239.81	7486.89	6869.8		0.00130461
	7551.64	6185	6903.89	7143.86	7093.56	7173.92	6296.04	7294.75	7409.55	6298.59	6758.74	5702.32	7144.47	7583.53	6454.61	6239.96	7471.86	6865.08		0.000616035
	7562.53	6182.47	6905.54	7144.07	7088.81	7172.52	6294.11	7294.84	7402.4	6291.88	6747.27	5701.3	7142.4	7583.36	6459.68	6245.62	7477.78	6864.5		0.00053259
	7554.04	6197.21	6914.21	7141.58	7081.67	7152.76	6291.98	7295.94	7415.24	6293.86	6747.34	5709.55	7128.61	7574.41	6435.8	6243.67	7488.11	6862.71		0.000270457
	7555.55	6186.48	6904.53	7126.51	7085.08	7150.04	6292.79	7302.56	7426.49	6302.65	6749	5714.31	7141.98	7586.02	6436.79	6227.66	7476.86	6862.67		0.000264727
	7563.06	6194.93	6898.19	7131.02	7098.78	7143.4	6288.54	7306.26	7392.76	6281.38	6750.96	5717.38	7144.89	7587.24	6443.52	6234.21	7479	6862.09		0.000180669
	7566.39	6195	6885.32	7119.4	7107.03	7139.55	6296.48	7299.72	7380.46	6280.31	6748.59	5718.38	7143.77	7577.09	6448.59	6246.89	7479.25	6860.72		1.91769e-05
	7572.5	6200.74	6882.79	7102.65	7107.6	7122.96	6288.71	7295.68	7378.32	6275.62	6752.2	5720.88	7158.6	7572.6	6455.35	6243.19	7479.26	6859.39		0.000212553
	7574.71	6195.57	6884.39	7115.86	7098.02	7132.2	6291.05	7303	7375.76	6281.18	6771.07	5725.37	7158.35	7574.21	6449.96	6252.41	7496.93	6863.53		0.000390843
	7575.58	6184.24	6881.89	7121.9	7095.01	7162.91	6299.7	7301.94	7381.16	6277.11	6773.31	5721.14	7155.38	7574.87	6444.56	6243.94	7487.88	6863.68		0.000412145
	7574.69	6189.75	6892.09	7132.67	7086.99	7144.39	6314.2	7283.57	7386.44	6271.51	6773.06	5709.44	7136.55	7563.2	6431.56	6253.64	7491.41	6860.89		6.08555e-06
	7583.4	6202.58	6879.21	7121.67	7071.12	7167.43	6308.88	7285.6	7384.59	6271.35	6766.33	5704.09	7139.59	7571.58	6424.62	6256.6	7472.68	6859.49		0.000198062
	7579.83	6197.81	6877.59	7117.23	7066.54	7173.19	6306.1	7290.55	7394.09	6276.86	6767.03	5698.71	7144.31	7577.55	6437.29	6250.81	7462.79	6859.9		0.000138394
	7588.15	6205.94	6880.41	7114.54	7061.69	7163.94	6308.16	7290.76	7389.32	6280.26	6767.89	5701.93	7143.04	7572.56	6439.74	6252	7458.66	6859.94		0.000132578
	7589.61	6205.58	6882.81	7126.12	7065.37	7159.9	6295.03	7287.3	7400.31	6277.18	6754.93	5709.73	7150.63	7583.18	6443.64	6246.33	7458.35	6860.94		1.32041e-05
	7587.91	6197.84	6890.38	7114.55	7076.77	7154.05	6283.25	7282.34	7380	6299.16	6763.41	5715.69	7144.66	7587.71	6427.6	6241.41	7457.72	6859.09		0.000256998
	7567.29	6193.23	6902.84	7139.71	7073.75	7148.38	6289.63	7289.23	7397.17	6297.69	6767.6	5717.34	7152.29	7587.08	6436	6225.47	7460.33	6861.47		9.05425e-05
	7572.54	6188.47	6907.79	7123.9	7077.79	7169.37	6283.88	7288.02	7392.46	6289.44	6768.47	5724.95	7169.56	7592.11	6437.17	6224.62	7455.89	6862.73		0.000274315
	7567.83	6185.58	6913.35	7098.64	7074.19	7160.55	6291.65	7290.03	7398.47	6287.38	6769.34	5731.3	7171.03	7598.79	6446.46	6240.77	7450.98	6863.31		0.000359234
	7562.48	6196.1	6908.79	7100.79	7072.13	7141.84	6300.86	7278.05	7400.97	6286.15	6765.12	5715.92	7181.71	7583.14	6433.92	6233.85	7443.12	6859.11		0.000253069
	7573.39	6197.17	6900.02	7102.53	7072.08	7161.85	6305.31	7273.82	7417.4	6284.36	6779.67	5709.73	7168.9	7589.56	6439.79	6230.26	7439.57	6861.49		9.39049e-05
	7575.84	6193.07	6888.85	7110.96	7071.51	7159.17	6315.6	7264.08	7414.15	6270.84	6779.11	5715.51	7163.6	7596.45	6422.93	6233.97	7443.99	6859.98		0.000126934
	7575.56	6204.33	6892.29	7114.9	7070.9	7177.78	6316.97	7280.4	7411.3	6280.97	6785.91	5713.17	7159.91	7593.63	6436.36	6238.4	7449.64	6864.85		0.00058269
	7581.9	6207.32	6897.6	7113.2	7073.08	7150.28	6323.92	7299.91	7411.68	6271.29	6784.89	5726.48	7162.2	7580.94	6447.11	6238.67	7449.55	6865.88		0.000733659
	7590.36	6202.32	6901.96	7119.43	7071.13	7145.38	6318.15	7313.38	7396.77	6275.85	6774.7	5722.04	7157.24	7588.77	6452.37	6239.1	7456.16	6866.18		0.00077743
	7576.73	6194.09	6887.52	7122.39	7068.55	7154.04	6303.49	7309.04	7400.84	6280.49	6759.47	5730.12	7159.37	7587.66	6443.38	6233.94	7456.45	6862.8		0.000283783
	7583.71	6189.14	6887.99	7105.49	7070.32	7151.47	6302.83	7294.43	7403.14	6286.18	6762.11	5732.05	7144.37	7584.61	6416.26	6246.7	7455.42	6859.78		0.000156359
	7578.45	6184.59	6900.94	7093.99	7055.99	7147.06	6297.34	7283.34	7400.09	6286.2	6761.99	5716.29	7144.49	7592.95	6460.45	6240.88	7450.15	6858.54		0.000336457
	7574.15	6185.38	6904.91	7090.23	7057.66	7166.28	6298.01	7282.04	7396.13	6273	6763.48	5715.64	7137.91	7601.18	6456.52	6246.11	7457.46	6859.18		0.000243166
	7572.56	6180.19	6901.88	7101.43	7059.98	7152.9	6310.69	7276.35	7408.56	6281.01	6759.27	5717.61	7154.97	7598.13	6456.29	6225.48	7457.35	6859.69		0.000169678
	7569.99	6186.41	6914.21	7111.12	7057.72	7161	6305.94	7282.55	7396.15	6281.92	6767.06	5718.7	7147.62	7598.08	6446.54	6229.84	7446.6	6860.09		0.000111388
	7571.1	6197.31	6919.1	7107.37	7073.3	7162.31	6308.07	7283.03	7402.92	6272.33	6778.68	5714.99	7163.42	7591.7	6461.59	6233.33	7462.16	6864.87		0.000585232
	7583.41	6208.27	6912.42	7114.19	7063.78	7161.28	6300.39	7289.74	7406.83	6267.61	6760.66	5715.3	7166.89	7591.56	6444.39	6232.19	7452.99	6863.05		0.000321084
	7587.42	6204.78	6900.87	7117.5	7066.41	7163.34	6299.3	7288.86	7399.48	6280.57	6767.03	5712.03	7165.13	7584	6440.42	6234.16	7444.51	6862.11		0.000183229
	7584.89	6201.66	6886.33	7116.18	7077.27	7140.17	6297.58	7277.93	7398.2	6275.78	6764.46	5718.54	7139.72	7584.73	6437.47	6238.81	7443.52	6857.84		0.000439108
	7578.05	6194.01	6881.2	7123.86	7074.06	7156.81	6292.48	7286.11	7400.87	6272.67	6759.02	5719.51	7140.05	7576.81	6430.18	6241.31	7435.79	6856.63		0.000614433
	7571.31	6186.31	6878.76	7111.57	7064.91	7172.07	6298.4	7296.43	7399.45	6273.45	6767.56	5717.19	7129.47	7582.35	6432.11	6241.31	7457.25	6857.64		0.000467693
	7566.86	6194.56	6883.24	7114.52	7058.09	7170.83	6290.81	7292.45	7377.9	6276.14	6760.63	5726.64	7132.97	7583.68	6436.94	6241.85	7466.04	6857.3		0.00051702
	7558.59	6189.89	6876.79	7123.79	7070.23	7162.76	6292.66	7310.4	7388.53	6288.32	6755.22	5725.61	7144.46	7592.12	6420.2	6242.37	7477.99	6860		0.000124313
	7562.95	6185.12	6894.5	7113.65	7070.6	7144.14	6290.95	7309.01	7394.12	6280.36	6766.56	5721.68	7151.58	7585.99	6419.75	6237.74	7479.45	6859.3		0.000225559
	7564.58	6193.94	6897.37	7117.41	7064.92	7140.69	6303.04	7305.36	7393.41	6290.19	6773.55	5719.1	7177.91	7578.97	6412.73	6231.73	7483.64	6861.68		0.000120796
	7577.59	6208.25	6893.18	7114.3	7063.75	7140.95	6307.51	7305.86	7395.08	6299.26	6768.8	5721.39	7182.46	7591.35	6413.84	6247.98	7465.81	6864.55		0.000539354
	7578.63	6214.36	6903.52	7110.17	7067.83	7153.83	6316.89	7295.97	7389.98	6295.94	6785.37	5731.44	7178.47	7587.14	6431.5	6248.46	7455.78	6867.37		0.000950129
	7575.22	6216.07	6905.07	7099.27	7062.22	7146.57	6326.48	7292.52	7390.89	6288.43	6784.92	5730.6	7166.13	7587.12	6427.09	6255.14	7454.58	6865.19		0.000633213
	7571.41	6209.21	6904.01	7106.46	7057.52	7148.79	6326.32	7285.94	7384.15	6289.14	6776.23	5719.58	7153.88	7576.75	6426.55	6240.31	7436.73	6859.59		0.000183972
	7580	6209.75	6899.88	7095.47	7060.33	7154.48	6315.79	7291.44	7384.4	6281.81	6764.54	5711.77	7146.22	7581.62	6438.95	6243.98	7435.5	6858.58		0.000330236
	7573.12	6221.99	6905.75	7101.28	7056.55	7159.53	6309.46	7291.62	7390.68	6297.67	6778.18	5712.85	7161.17	7577.56	6452.26	6235.59	7449.63	6863.23		0.000346881
	7563.82	6207.65	6906.4	7112.71	7056.1	7159.13	6316.45	7301.01	7386.63	6285.34	6767.39	5711.01	7153.57	7560.84	6471.87	6230.9	7444.3	6860.89		5.8622e-06
	7553.04	6199.77	6903.47	7124.47	7078.19	7155.48	6326.99	7295.95	7401.36	6277.47	6765.24	5706.15	7160.85	7567.61	6486.24	6234.38	7451.6	6864.02		0.000461377
	7569.04	6198.95	6911.55	7118.71	7069.8	7151.81	6306.92	7295.82	7398.41	6283.98	6767.62	5721.92	7163.05	7577.43	6462.24	6237.24	7454.1	6864.03		0.000464208
	7547.7	6196.86	6908.35	7116.41	7075.94	7133.72	6301.85	7291.12	7384.03	6268.81	6777.96	5723.18	7172.17	7579.87	6438.76	6229.93	7452.85	6858.79		0.000299617
	7559.75	6189.29	6899.94	7106.12	7071.47	7141.54	6302.71	7282.71	7398.22	6290.6	6770.39	5734.85	7182.09	7584.19	6445.21	6234.36	7458.22	6861.86		0.000147552
	7560.73	6182.09	6897.68	7102.6	7064.06	7142.14	6301.55	7285.28	7416.27	6280.7	6764.63	5733.59	7177.87	7578.71	6443.37	6241.83	7446.47	6859.97		0.000127721
	7581.81	6188.03	6887.88	7087.04	7065.59	7136.78	6307.32	7286.51	7422.1	6285.54	6764.99	5728.1	7166.62	7576.57	6450.24	6243.28	7438.87	6859.84		0.000147341
	7592.48	6195.64	6873.71	7095.75	7062.95	7136.08	6306.69	7285.91	7409.99	6318.3	6769.87	5720.28	7163.26	7573.73	6444.36	6229.79	7439.55	6859.9		0.000138124
	7597.21	6193.81	6873.75	7086.76	7057.18	7148.71	6307.77	7292.1	7389.88	6290.66	6767.35	5719.13	7149.56	7572.84	6440.06	6236.14	7432.13	6856.18		0.000680778
	7589.74	6191.01	6880.52	7092.69	7056.15	7167.74	6301.04	7283.61	7390.57	6305.06	6768.54	5701.29	7155.97	7588.29	6435.77	6242.56	7440.37	6858.29		0.000373339
	7570.94	6199.23	6882.57	7096.63	7071.94	7167.76	6302.42	7289.23	7386.94	6283.3	6766.98	5701.99	7160.17	7579.81	6447.71	6245.87	7443.83	6858.66		0.000318476
	7544.81	6191.59	6878.58	7117.34	7078.4	7170.36	6299.8	7286.1	7389.51	6268.7	6767.52	5709.29	7154.63	7588.26	6469.67	6229.54	7449.33	6858.44		0.000351755
	7543.12	6205.69	6886.53	7116.74	7078.9	7179.96	6310.91	7280.77	7395.98	6245.18	6765.29	5702.92	7150.27	7581.29	6474.8	6233.97	7444.17	6858.62		0.000325439
	7530.3	6198.16	6890.28	7111.26	7075.26	7164.66	6300.12	7290.1	7391.87	6246.52	6762.75	5698.54	7146.16	7579.06	6468.24	6239.17	7447.32	6855.28		0.000811741
	7536.76	6203.78	6883.65	7118.07	7080.32	7161.26	6319.25	7289.12	7400.72	6256.78	6754.58	5708.75	7138.19	7577.85	6483.9	6234.77	7452.66	6858.85		0.000291821
	7549.67	6191.92	6881.12	7115.37	7070.17	7157.58	6323	7304.35	7407.96	6281.65	6758.54	5714.26	7136.85	7569.97	6480.46	6234.28	7447.47	6860.27		8.45119e-05
	7562.97	6195.2	6885.6	7109.5	7062.5	7154.05	6311.03	7297.76	7413.69	6285.03	6755.81	5717.64	7129.87	7563.23	6472.11	6244.29	7451.34	6859.51		0.000195598
	7573.3	6183.13	6893.82	7124.41	7051.35	7158.62	6321.15	7301.85	7418.56	6288.99	6756.37	5722.39	7141.66	7564.57	6459.1	6247.27	7452.95	6862.32		0.000214686
	7571.99	6184.58	6890.41	7112.06	7045.78	7153.1	6316.94	7288.91	7408.85	6291.19	6754.67	5717.21	7138.41	7562.92	6461.86	6244.99	7449.14	6858.41		0.000355169
	7579.55	6178.79	6889.49	7113.93	7044.7	7164.47	6313.34	7284.62	7400.38	6303.95	6757.11	5713.08	7143.43	7579.92	6479.64	6231.53	7452.69	6860.62		3.29668e-05
	7576.42	6173.47	6893.86	7124.02	7046.05	7150.02	6313.48	7293.16	7406.38	6284.86	6776.37	5711.88	7156.67	7571.25	6470.68	6235.37	7454.32	6861.07		3.26567e-05
	7561.26	6175.82	6903.19	7129.3	7059.4	7148.02	6309.55	7296.5	7398.87	6287.83	6771.88	5698.3	7150.56	7581.31	6470.5	6226.72	7450.07	6859.95		0.000131651
	7574.89	6188.54	6904.39	7129.16	7060.3	7149.34	6307.55	7279.95	7393.8	6284.42	6772.19	5703.21	7150.53	7590.96	6456.41	6232.53	7460.17	6861.08		3.3211e-05
	7580.64	6199.24	6898.82	7117.88	7062.14	7157.53	6312.19	7287.25	7380.57	6296.31	6760.63	5700.37	7165.86	7594.24	6477.56	6225.62	7451.13	6862.82		0.000287458
	7560.81	6196.61	6893.04	7126	7075.78	7154.55	6307.54	7282.8	7379.14	6291.78	6752.08	5704.53	7155.99	7584.25	6421.63	6229.5	7457.28	6857.25		0.000524318
	7569.95	6198.23	6866.24	7132.02	7083.13	7148.4	6300.16	7288.71	7389	6288.7	6755.11	5688.47	7141.07	7582.05	6450.94	6230	7449.11	6856.55		0.00062722
	7580.52	6192.32	6863.26	7122.3	7087.98	7126.54	6290.68	7303.82	7390.23	6291.92	6749.49	5687.67	7149.27	7585.34	6436.8	6228.43	7458.1	6855.57		0.000769931
	7567.83	6194.95	6868.02	7113.91	7083.87	7130.93	6295.69	7314.96	7386.24	6290.52	6767.28	5687.18	7132.14	7596.44	6444.32	6240.08	7458.44	6857.22		0.000528748
	7575.42	6195.37	6854.14	7090.31	7088.68	7141.32	6306.76	7332.18	7391.92	6285.93	6759.17	5691.12	7145.47	7586.78	6460.5	6241.6	7465.35	6859.53		0.000192343
	7583.41	6183.69	6857.05	7098.94	7079.05	7144.1	6310.45	7326.05	7394.77	6294.07	6768.37	5692.89	7144.09	7583.64	6438.02	6248.13	7469.44	6859.78		0.000156591
	7567.52	6175.61	6872.79	7104.68	7060.76	7153.51	6309.86	7324.68	7402.32	6294.87	6768.03	5703.06	7140	7583.36	6432.73	6251.71	7473.52	6859.94		0.000132337
	7577.08	6174.98	6888.07	7111.58	7072.89	7154.04	6291.86	7326.79	7390.13	6298.69	6761.66	5700.37	7145.58	7590.94	6427.06	6253.82	7473.47	6861.12		3.90155e-05
	7588.26	6180.39	6892.22	7114.11	7060.84	7166.23	6294.59	7306.82	7382.42	6285.68	6757.91	5716.48	7142.89	7596.73	6425.89	6255.11	7466.03	6860.74		1.57565e-05
	7577.42	6178.24	6883.96	7111.14	7061.97	7165.46	6306.17	7308.95	7384.61	6293.53	6749.22	5719.5	7154.97	7612.95	6443.4	6251.74	7460.19	6862.55		0.000248279
	7589.42	6180.86	6882.75	7127.72	7073.88	7174.63	6316.22	7297.55	7382.49	6276.67	6745.12	5735.72	7164.21	7603.08	6450.58	6247.27	7462.3	6865.32		0.000651753
	7591.63	6194.69	6888.09	7134.14	7084.9	7157.22	6317.37	7286.19	7376.88	6267.86	6748.78	5728.4	7173.7	7612.45	6447.39	6247.95	7461.51	6865.83		0.000726098
	7577.5	6195.08	6882.18	7134.21	7095.8	7150.48	6310.03	7286.34	7372.33	6277.94	6743.19	5719.37	7180.38	7596.26	6451.24	6247.53	7468.13	6864		0.000459122
	7575.52	6188.99	6871.18	7115.34	7087.92	7143.9	6313.44	7294.4	7390.18	6272.04	6752.73	5709.28	7183.65	7606.83	6454.8	6247.44	7468.87	6863.32		0.000360738
	7557.79	6180.11	6861.53	7108.72	7076.65	7153.91	6327.35	7282.14	7392.18	6280.47	6752.96	5706.22	7184.51	7586.88	6438.46	6256.01	7461.88	6859.28		0.000228567
	7567.15	6179.97	6865.06	7110.16	7067.59	7144.92	6322.87	7293.25	7411.38	6275.35	6749.4	5702.92	7191.77	7577.09	6443.47	6259.72	7464.1	6860.36		7.09705e-05
	7555.92	6174.84	6874.79	7105.95	7056.22	7146.87	6315.09	7295.63	7415.48	6280.34	6769.6	5706.58	7182.64	7567.62	6450.19	6262.13	7449.95	6859.4		0.000210994
	7566.98	6184.45	6878.46	7095.75	7039.63	7159.04	6299.4	7299.71	7417.74	6288.25	6769.55	5706.04	7169.85	7573.69	6452.48	6267.78	7439.87	6859.33		0.000221052
	7574.98	6187.37	6890.28	7088.29	7042.7	7171.52	6291.27	7299.45	7409.61	6279.49	6768.45	5701.02	7172.12	7571.06	6444.55	6264.4	7449.93	6859.21		0.000239672
	7564.02	6199.4	6904.08	7100.54	7036.56	7159.81	6287.89	7282.15	7390.46	6281.83	6753.12	5716.52	7175.41	7577.91	6445.9	6260.04	7437.09	6857.22		0.000529188
	7583.98	6207.99	6901.32	7105.34	7026.5	7151.29	6303.67	7276.57	7389.03	6274.44	6755.82	5716.92	7179.85	7574.94	6430.34	6251.11	7442.43	6857.15		0.00053933
	7579.99	6214.31	6905.22	7115.75	7041.65	7151.94	6318.7	7273.62	7396.03	6268.02	6759.74	5719.25	7169.12	7578.48	6418.32	6248.9	7438.4	6858.67		0.000317366
	7564.62	6213.18	6896.04	7115.14	7047.35	7149.33	6325.78	7272.31	7401.89	6279.16	6756.69	5716.48	7166.17	7588.81	6427.93	6245.87	7435.95	6858.98		0.000272019
	7568.79	6196.15	6892.49	7119.09	7046.85	7153.24	6332.09	7272.15	7406.68	6257.45	6761.36	5719.74	7177.97	7591.45	6444.14	6245.13	7441.31	6860.36		7.15371e-05
	7586.43	6190.7	6893.08	7120.48	7057.29	7148.21	6321.32	7269.68	7408.9	6275.47	6755.06	5721.09	7164.43	7596.07	6448.71	6234	7434.92	6860.34		7.39546e-05
	7571.45	6181.71	6892.71	7110.95	7050.74	7145.97	6315.96	7263.73	7410.38	6279.76	6753.75	5721.56	7183.29	7588.59	6448.39	6229.9	7446.55	6858.55		0.000334858
	7574.42	6178.51	6883.4	7109.34	7037.88	7155.59	6287.81	7266.77	7419.8	6266.97	6756.04	5717.66	7168.91	7595.07	6449.72	6240.07	7438.37	6855.67		0.000755537
	7579.03	6180.16	6895.84	7114.82	7047.69	7166.51	6284.62	7266.59	7414.15	6288.84	6767.2	5713.27	7174.78	7605.6	6451.57	6238.51	7450.77	6861.17		4.70401e-05
	7574.51	6174.4	6899.55	7091.81	7044.09	7184.53	6263.1	7272.28	7415.54	6274.98	6764.63	5701.19	7189.34	7615.26	6459.71	6246.32	7432.04	6859.02		0.000267223
	7576.7	6186.53	6881.01	7096.84	7046.95	7185.61	6272.53	7277.1	7409.66	6292.22	6766.96	5712.66	7177.49	7619.23	6473.06	6251.79	7435.58	6862.47		0.000235588
	7583.46	6193.15	6895.34	7076.3	7052.84	7183.64	6275.71	7274.69	7413.07	6284.02	6771.56	5705.32	7169.76	7603.37	6455.73	6250.67	7437.51	6860.36		7.13866e-05
	7584.95	6188.17	6896.86	7089.86	7044.26	7176.15	6289.93	7286.72	7407.16	6289	6755.55	5702.89	7151.86	7619.1	6464.71	6255.37	7441.2	6861.4		7.97046e-05
	7591.9	6185.77	6894.6	7109.12	7042.82	7167.13	6304.65	7289.24	7399.88	6295.68	6774.16	5703.54	7150.01	7600.83	6440.19	6257.43	7439.45	6861.55		0.000102419
	7580.9	6197.4	6899.84	7107.34	7034.79	7158.82	6306.42	7273.83	7414.17	6294.31	6765.58	5712.36	7152.25	7595.72	6442.6	6259.92	7448.26	6861.44		8.61425e-05
	7568.8	6192.51	6894.95	7115.81	7054.41	7160.16	6317.09	7286.8	7405.34	6304.76	6761.3	5708.28	7151.76	7582.84	6453.25	6254.94	7462.08	6863.24		0.000348424
	7564.54	6193.91	6896.46	7109.78	7058.4	7168.46	6310.93	7285.33	7398.43	6287.39	6763.16	5701.16	7162.9	7581.69	6458.12	6243.58	7464.71	6861.7		0.000124355
	7567.8	6183.72	6891.8	7105.97	7056.69	7170.23	6309.66	7290.25	7394.23	6280.18	6766.63	5716.9	7170.48	7576.14	6461.32	6242.77	7467.01	6861.87		0.00014866
	7567.71	6177.61	6878.89	7117.38	7064.98	7172.6	6304.8	7283.79	7389.48	6272.36	6766.1	5721.86	7165.63	7578.84	6461.27	6236.36	7455.3	6859.7		0.000167015
	7566.47	6180.88	6886.21	7115.63	7069.59	7175.51	6292.17	7279.86	7393.99	6268.94	6780.62	5725.44	7156.84	7566.97	6461.89	6232.59	7449.4	6859		0.000269608
	7568.54	6181.14	6891.86	7103.97	7068.37	7175.78	6301.58	7281.99	7391.93	6260.99	6771.97	5729.67	7150.39	7576.93	6445.74	6226.38	7451.9	6857.6		0.000474305
	7564.43	6178.47	6891.96	7086.34	7071.6	7156.49	6302.3	7285.03	7397.77	6262.08	6770.74	5727.39	7133.21	7592.81	6458.56	6222.52	7448.14	6855.87		0.00072534
	7564.69	6177.56	6884.64	7101.2	7071.29	7170.15	6306.83	7290.79	7398.44	6244.4	6758.2	5730.04	7124.18	7589.59	6461.41	6230.15	7457.97	6856.56		0.000625187
	7559.75	6171.87	6886.68	7122.05	7066.59	7173.57	6307.64	7298.64	7403.26	6268.32	6757.04	5723.56	7127.68	7597.22	6470.53	6221.74	7455.81	6859.53		0.000192867
	7569.29	6179.12	6886.6	7129.61	7073.07	7173.27	6311.07	7288.46	7410.83	6270.12	6761.11	5718.31	7121.98	7587.26	6466.1	6225.51	7454.42	6860.36		7.13086e-05
	7582.35	6171.62	6880.01	7119.37	7076.57	7154.54	6318.51	7279.45	7417.28	6287.03	6767.49	5712.71	7130.08	7583.17	6469.24	6227.4	7467.89	6861.45		8.7965e-05
	7572.26	6183.98	6898.33	7116.3	7084.71	7139.06	6315.75	7277.34	7424.36	6318.96	6762.19	5718.17	7129.88	7573.78	6442.61	6232.47	7463.88	6862		0.000167951
	7563.15	6186.69	6908.73	7117.78	7090.21	7132.23	6325.16	7284.66	7412.75	6320.8	6769	5721.16	7128.91	7580.45	6446.9	6240.61	7466.8	6864.47		0.000527727
	7574.25	6191.9	6914.04	7111.53	7090.69	7132.45	6325.79	7293.98	7403.9	6331.18	6775.52	5724.35	7125.5	7572.16	6440.51	6242.51	7463.03	6865.49		0.000676066
	7550.23	6204.78	6910.66	7100.79	7089.55	7144.95	6322.17	7295.23	7397.57	6318.87	6779.63	5720.92	7143.66	7575.58	6441.2	6237.4	7454	6863.95		0.000452119
	7565.84	6198.46	6901.98	7092.96	7080.68	7142.66	6313.13	7279.85	7400.73	6315.43	6771.3	5730.62	7143.08	7574.3	6428.33	6245.22	7448.5	6860.77		1.18966e-05
	7568.94	6214.51	6906.38	7106.77	7081.21	7158.24	6310.58	7295.19	7404.78	6298.76	6771.29	5725.88	7137.33	7580.01	6427.12	6237.68	7454.73	6863.49		0.000385335
	7554.61	6208.21	6898.64	7111.92	7074.85	7165.1	6309.04	7288.79	7401.88	6301.94	6763.67	5724.14	7128.19	7581.67	6431.43	6239.61	7445.67	6860.55		4.36394e-05
	7562.05	6201.03	6896.91	7098.71	7074.97	7158.22	6302.32	7293.45	7394.7	6291.47	6763.51	5722.57	7112.1	7570.52	6424.65	6236.97	7459.5	6856.69		0.000606877
	7567.14	6193.04	6890.71	7095.59	7079.57	7161.38	6307.08	7293.55	7408.12	6276.26	6768.39	5719.28	7122.06	7564.3	6453	6238.28	7461.46	6858.78		0.000302081
	7578.02	6185.57	6906.9	7104.79	7081.16	7164.35	6323.42	7294.77	7409.02	6271.34	6761.36	5710.39	7141.73	7558.52	6451.52	6230.02	7458.37	6860.66		2.73044e-05
	7585.59	6191.99	6906	7104.26	7081.52	7161.49	6320.04	7284.88	7406.77	6262.46	6757.59	5702.66	7139.28	7559.15	6451.45	6239.33	7469.74	6860.25		8.79355e-05
	7581.68	6190.44	6911.81	7108.47	7074.57	7156.41	6319.01	7276.77	7393.88	6275.56	6757.98	5709.39	7152.69	7559.67	6450.22	6238.03	7469.8	6860.37		6.92963e-05
	7584.88	6193.9	6905.45	7110.46	7072.98	7145.81	6324.92	7276.84	7388.75	6288.62	6752.93	5718.2	7142.71	7544.59	6452.49	6231.94	7466.28	6858.93		0.000280557
	7565.2	6200.39	6899.54	7111.17	7067.27	7143.02	6314.76	7276.66	7396.01	6281.56	6755.15	5721.72	7151.68	7540.21	6453.57	6247.23	7448.45	6857.27		0.000521727
	7572.42	6198.85	6898.44	7116.1	7063.33	7152.34	6299.04	7271.61	7392.34	6281.59	6756.87	5732.79	7158.62	7554.3	6443.77	6244.65	7443.62	6857.69		0.000461052
	7578.02	6208.13	6902.86	7115.3	7047.02	7143.25	6292.06	7276.3	7399.36	6306.63	6762.19	5729.5	7150.94	7557.8	6447.33	6239.04	7446.76	6858.97		0.000273874
	7584.88	6215.18	6881	7114.75	7049.02	7144.98	6289.17	7278.84	7410.35	6304.51	6750.82	5721.69	7157.52	7564.38	6430.32	6248.38	7446.28	6858.36		0.000363305
	7577.91	6205.93	6884.07	7096.66	7046.1	7132.24	6288.96	7295.62	7416.12	6296.22	6758.16	5723.9	7153.66	7565.81	6443.48	6251.78	7454.27	6858.29		0.000373745
	7571.8	6212.59	6877.57	7101.73	7041	7142.14	6288.89	7291.73	7416.43	6274.12	6756.62	5720.03	7167.34	7583.97	6451.53	6243.29	7449.77	6858.27		0.000376406
	7567.2	6200.75	6878.54	7111.49	7050.26	7165.72	6306.3	7291.22	7426.64	6279.06	6762.55	5712.52	7158.96	7595.3	6470.23	6239.33	7461.62	6863.39		0.000370733
	7563.63	6194.15	6884.22	7120.31	7076.88	7162.08	6307.28	7297.92	7437.23	6276.68	6766.31	5700.6	7159.01	7601.72	6480.25	6232.76	7440.39	6864.79		0.000574234
	7566.34	6196.63	6885.32	7109.43	7073.29	7163.16	6303.29	7317.52	7429.17	6262.39	6764.1	5702.12	7149.88	7594.6	6471.02	6224.41	7436.9	6861.74		0.000129555
	7583.47	6195.66	6882.91	7087.15	7079.89	7157.08	6298.8	7335.29	7414.06	6279.77	6770.07	5698.11	7132.47	7600.49	6487.04	6233.87	7447.9	6863.77		0.000425095
	7585.34	6197.51	6875.86	7103.31	7094.58	7156.47	6296.86	7319.5	7391.34	6266.28	6762.91	5695.4	7142.33	7592.92	6469.15	6233.6	7457.74	6861.24		5.69506e-05
	7579.24	6201.48	6872.15	7100.43	7092.34	7154.2	6296.28	7307.72	7387.43	6260.56	6759.22	5690.82	7153.34	7588.87	6450.08	6237.51	7448.48	6857.66		0.000465455
	7596.65	6205.04	6870.9	7103.46	7080.37	7152.76	6296.18	7287.95	7401.8	6278.27	6762.15	5697.21	7145.43	7577.17	6450.45	6239.07	7440.81	6857.98		0.000418226
	7596.57	6207.31	6876.31	7108.74	7077.47	7153.21	6291.41	7284.19	7409.33	6273.74	6759.31	5703.63	7153.42	7570.66	6450.72	6244.46	7454.49	6859.7		0.000166951
	7588.08	6200.42	6853.35	7111.63	7072.6	7142.79	6292.63	7282.38	7419.25	6281.14	6774.04	5709.31	7149.05	7570.24	6471.83	6233.24	7455.62	6859.27		0.000230041
	7577.41	6202.84	6870.92	7119.56	7067.9	7143.03	6287.54	7276.97	7406.06	6285.26	6767.69	5711.84	7141.77	7567.59	6452.72	6238.01	7445.48	6856.62		0.000616089
	7575.91	6190.65	6885.42	7107.5	7061.16	7148.54	6284.86	7287.67	7388.24	6299.83	6771.99	5714.86	7150.16	7563.94	6467.73	6226.12	7450.77	6857.37		0.000506784
	7561.92	6188.34	6902.41	7100.09	7063.06	7165.9	6279.65	7304.76	7380.54	6295.35	6777.9	5716.71	7181.45	7565.66	6449.31	6220.8	7458.32	6859.54		0.000191128
	7564.3	6169.56	6905.45	7115.49	7057.99	7180.81	6276.65	7299.02	7375.37	6291.34	6783.85	5718.43	7175.11	7576.74	6451.06	6226.69	7467.12	6860.88		4.52223e-06
	7580.63	6173.92	6906.32	7113.79	7050.38	7163.04	6277.87	7300.43	7399.1	6307.55	6788.58	5713.94	7173.24	7585.74	6452.45	6229.51	7472.66	6864.07		0.000468837
	7584.7	6167.93	6902.23	7110.92	7058.45	7148.3	6281.31	7293.57	7412.85	6299.11	6779.68	5722.05	7171.48	7596.58	6445.26	6236.4	7471.91	6863.69		0.000413939
	7583.63	6168.54	6904.66	7114.07	7066.72	7148.07	6287.8	7284.15	7423.92	6285.39	6770.95	5718.67	7170.43	7584.43	6446.83	6234.04	7473.19	6862.68		0.000266295
	7597.77	6190.36	6907.76	7118.87	7069.36	7148.75	6290.36	7288.33	7430.11	6289.26	6763.29	5710.39	7147.15	7590.74	6445.64	6226.55	7460.99	6863.28		0.000353489
	7608.03	6191.18	6903.18	7123.32	7059.3	7150.06	6285.26	7280.39	7424.31	6279.14	6756.02	5709.41	7152.58	7591.54	6440.35	6226.99	7447.53	6860.51		5.02076e-05
	7597.68	6192.97	6891.29	7123.85	7078.11	7151.01	6290.4	7271.71	7432.44	6288.84	6765.87	5706.28	7148.78	7590.56	6431.17	6230.89	7451.49	6861.37		7.63157e-05
	7585.11	6191.69	6890.1	7125.72	7082.87	7164.34	6295.79	7269.7	7414.43	6293.68	6765.14	5716.56	7141.16	7584.9	6454.2	6226.65	7450.43	6861.91		0.000154497
	7566.04	6199.63	6879.18	7111.7	7083.8	7170.55	6280.82	7272.08	7405.83	6291.8	6765.82	5720.28	7160.9	7580.51	6420.72	6233.23	7458.92	6858.93		0.000279833
	7547.24	6177.63	6881.53	7097.13	7081.02	7166.64	6274.34	7278.34	7416.48	6296.4	6752.46	5728.78	7158.22	7582.19	6419.72	6236.77	7474.78	6857.04		0.000555491
	7546.51	6180.99	6886.94	7106.03	7073.17	7163.25	6279.24	7282.31	7409.23	6301.17	6763.93	5716.86	7164.73	7570.5	6411.46	6233.79	7455.76	6855.64		0.000759463
	7552.26	6182.02	6879.95	7101.78	7066.12	7167.03	6277.12	7281.71	7409.19	6299.92	6765.64	5720.35	7162.47	7565.77	6415.92	6241.38	7466.93	6856.21		0.000676367
	7552.21	6184.81	6892.41	7115.98	7063.12	7168.62	6292.25	7274.75	7410.72	6312.86	6759.42	5722.43	7146.45	7572.71	6430.33	6237.44	7470.05	6859.21		0.000238984
	7570.69	6195.72	6903.41	7126.32	7061.9	7158.54	6296.79	7266.48	7404.32	6299.2	6773.15	5731.39	7156.77	7564.15	6416.39	6223.6	7454.37	6859.01		0.000268008
	7568.46	6192.83	6913.55	7149.03	7061.39	7148.94	6306.33	7288.93	7417.57	6303.75	6774.81	5718.57	7162.52	7576.93	6442.21	6226.2	7443.65	6864.45		0.000524903
	7577.34	6197.01	6905.7	7145.11	7066.06	7159.28	6309.85	7286.75	7407.26	6306.15	6769.25	5728.15	7190.55	7568.97	6429.63	6215.76	7442.05	6864.99		0.00060378
	7586.18	6197.8	6902.07	7129.97	7072.95	7140.87	6318.44	7292.51	7415.59	6317.69	6769.23	5723.69	7152.46	7575.27	6439.09	6221.02	7452.21	6865.12		0.000622318
	7595.3	6188.85	6900.78	7126.87	7079.51	7120.74	6311.21	7290.7	7411.98	6310.51	6753.48	5733.18	7174.43	7571.88	6431.75	6229.61	7449.67	6863.56		0.000394446
	7615.4	6176.85	6906.47	7115.91	7082.98	7124.97	6309.32	7314.1	7403.68	6298.71	6755.71	5734.7	7190	7570.85	6448.09	6221.47	7454.89	6866.12		0.000768611
	7605.09	6187.51	6900.91	7117.39	7095.88	7147.33	6301.2	7308.16	7397.84	6302.01	6753.27	5730.91	7194.39	7582.93	6443.62	6223.34	7466.25	6868.12		0.00105952
	7600.12	6184.66	6905.15	7102.24	7086.52	7138.53	6303.28	7303.04	7398.84	6293.42	6757.97	5736.54	7176.72	7577.59	6453.83	6228.64	7457.04	6864.95		0.000597202
	7595.31	6182.05	6901.93	7109.42	7091.23	7148.79	6297.97	7304.01	7394.3	6292.06	6764.15	5726.28	7180.73	7581.03	6473.31	6230.75	7466.29	6867.04		0.000901616
	7571.44	6178.18	6906.43	7118.59	7078.45	7154.07	6302.11	7309.51	7412.95	6297.33	6766.6	5729.57	7174.01	7580.71	6451.74	6230.46	7461.71	6866.11		0.000766558
	7555.01	6183.47	6905.45	7123.1	7064.12	7164.44	6297.18	7297.97	7399.92	6293.31	6770.55	5726.71	7173.17	7586.41	6456.81	6242.43	7454.07	6864.36		0.000511799
	7564.77	6195.26	6889.3	7132.11	7062.99	7149.99	6295.32	7300.97	7407.72	6293.21	6770.16	5729.9	7175.87	7585.94	6453.77	6240.55	7456.2	6864.94		0.000596523
	7576.11	6187.65	6889.31	7134	7049.21	7142.02	6305.31	7284.75	7397.89	6301.59	6770.04	5724.68	7161.03	7589.27	6441.48	6249.69	7448.19	6861.89		0.000152301
	7568.75	6192.5	6879.82	7145.97	7045.72	7152.21	6306.02	7275.62	7406.5	6293.15	6761.2	5716.82	7175.32	7587.24	6452.33	6251.72	7442.64	6861.97		0.000163638
	7571.41	6187.72	6872.23	7131.4	7047.33	7143.09	6312.5	7295.77	7394.03	6286.92	6762.23	5712.41	7191.86	7584.28	6440.79	6253.96	7445.47	6860.79		9.02251e-06
	7555.97	6190.6	6872.21	7131.51	7054.04	7161.16	6302.92	7291.99	7397.03	6279.86	6766.01	5715.12	7187.75	7582.65	6459.19	6237.94	7446.43	6860.73		1.78952e-05
	7567.01	6190.06	6878.63	7114.24	7059.6	7167.45	6293.02	7290.12	7402	6262.06	6764.29	5710.6	7166.68	7587.6	6443.82	6250.94	7468.02	6859.77		0.000157011
	7572.43	6178.78	6894.58	7097.45	7063.68	7166.82	6285.62	7289.37	7405.11	6270.75	6759.27	5716.08	7150.01	7584.59	6491.83	6236.32	7458.11	6860.05		0.000116954
	7569.55	6176.84	6899.24	7100.57	7080.55	7178.26	6296.94	7287.39	7398.11	6256.7	6763.28	5704.83	7168.08	7578.75	6466.48	6240.78	7462.45	6860.52		4.84394e-05
	7553.46	6176.71	6902.23	7104.95	7094.03	7168.62	6291.2	7274.31	7394.05	6270.8	6762.82	5720.56	7164.87	7590.86	6447.68	6239.66	7474.25	6860.65		2.89124e-05
	7560.63	6178.76	6890.72	7111.11	7085.19	7163.38	6295.44	7266.08	7385.21	6274.57	6763.04	5717.71	7151.54	7582.83	6426.76	6248.37	7473.66	6857.35		0.000509741
	7574.49	6175.46	6890.68	7119.33	7067.97	7172.27	6308.65	7274.33	7398.48	6259.69	6761.92	5714.56	7137.92	7592.42	6416.67	6248.1	7461.64	6857.33		0.000513448
	7574.02	6172.91	6892.81	7110.88	7053.96	7159.61	6303.64	7276.13	7416.91	6274.22	6758.77	5706.32	7163.76	7600.35	6423	6248.12	7460.08	6858.56		0.000334121
	7579.17	6183.82	6892.56	7120.78	7042.64	7149.66	6309.16	7272.82	7424.18	6258.54	6764.09	5707.23	7165.57	7594.67	6420.12	6248.45	7474.72	6859.3		0.000225277
	7594.25	6178.21	6899.7	7119.4	7041.4	7147.53	6315.36	7273.71	7403.28	6265.42	6762.64	5706.57	7154.28	7579.32	6410.59	6253.77	7482.41	6858.11		0.000399643
	7592.52	6178.9	6914.5	7120.97	7040.36	7146.51	6302.61	7271.6	7391.6	6282.12	6759.64	5699.74	7160.09	7579.19	6414.15	6266.37	7475.67	6858.62		0.000324992
	7585.53	6192.51	6922.71	7114.7	7049.17	7145.72	6316.48	7277.55	7380.74	6276.34	6760.42	5702.43	7186.68	7589.41	6397.39	6275.91	7481.19	6862.05		0.000175016
	7587.33	6195.66	6917.94	7083.43	7065.33	7149.47	6315.28	7281.76	7374.39	6293.95	6756.19	5703.31	7192.52	7585.24	6397.36	6280.7	7476.48	6862.14		0.00018772
	7582.59	6200.31	6916.36	7086.1	7080.67	7159.12	6314.83	7281.45	7379.97	6290.36	6759.81	5702.09	7168.05	7584.39	6407.93	6281.08	7464.31	6862.32		0.000214115
	7577.36	6191.27	6899.97	7101.82	7078.3	7167.13	6321.02	7269.04	7378.59	6297.94	6766.04	5695.74	7152.54	7600.52	6408.11	6270.8	7456.28	6860.73		1.70352e-05
	7570.95	6195.22	6883.7	7113.49	7090.87	7167.01	6323.3	7269.31	7383.63	6276.32	6766.84	5706.01	7167.61	7583.16	6409.75	6268.62	7452.44	6860.48		5.32367e-05
	7566.97	6186.81	6876.12	7127.46	7095.59	7159.52	6327.42	7280.11	7401.6	6269.2	6769.85	5706.55	7160.77	7570.84	6423.2	6263.46	7456.54	6861.3		6.49683e-05
	7580.32	6184.95	6881.98	7116.71	7094.8	7159.54	6326.46	7279.71	7422.33	6262.53	6763.49	5708.92	7121.91	7581.07	6432.78	6254.68	7459.03	6860.66		2.76938e-05
	7564.92	6185.69	6881.7	7109.04	7090.58	7159.33	6315.11	7269.25	7416.17	6253.17	6767.86	5712.68	7151.51	7572.17	6415.78	6247.84	7443.35	6856.24		0.000671368
	7576.58	6193.96	6876.73	7094.92	7083.64	7145.88	6310.24	7269.06	7418.57	6265.46	6767.29	5715.76	7170.3	7564.78	6444.39	6251.24	7452.41	6858.89		0.000284976
	7583.31	6196.93	6873.01	7111.42	7066.63	7141.32	6309.61	7278.28	7401.74	6270.6	6773.65	5716.81	7170.16	7594.11	6453.12	6256.29	7453.33	6861.78		0.000136084
	7579.37	6202.35	6877.99	7113.72	7057.04	7143.24	6289.95	7290.82	7394.98	6255.19	6771.7	5707.68	7151.78	7582.56	6457.19	6262.2	7442.3	6857.65		0.000466223
	7570.87	6192.66	6891.93	7105	7053.49	7146.18	6290.81	7298.9	7392.45	6269.87	6769.3	5700.18	7155.31	7585.22	6456.87	6243.46	7440.75	6856.66		0.000610292
	7578.59	6197.54	6890.58	7091.41	7061.53	7149.86	6291.83	7310.83	7377.92	6270.39	6766.2	5698.69	7155.16	7587.83	6457.24	6241.49	7441.97	6857		0.000560645
	7556.28	6206.04	6890.38	7089.94	7072.33	7156.65	6299.64	7317.17	7384.29	6267.32	6758.92	5694.09	7134.31	7572.29	6449.28	6247.1	7439.92	6855.06		0.000844315
	7555.52	6193	6887.08	7101.19	7062.06	7166.53	6304.76	7325.83	7385.02	6283.97	6768.98	5699.05	7145.77	7569.42	6443.99	6240.18	7453.06	6857.97		0.000420461
	7566.71	6194.37	6895.03	7139.72	7070.07	7154.36	6326.31	7301.43	7383.78	6278.54	6773.87	5711.79	7154.03	7560.33	6458.73	6238.61	7455.58	6862.55		0.000247159
	7577.32	6187.72	6894.97	7135	7091.79	7161.58	6308.72	7293.1	7397.49	6313.65	6769.06	5716.27	7133.62	7562.39	6444.49	6245.07	7450.18	6863.67		0.000411143
	7562.82	6182.93	6897.54	7125.52	7094.56	7170.31	6306.58	7281.84	7396.72	6305.11	6771.17	5722.95	7131.92	7555.07	6429.45	6248.07	7444.53	6860.42		6.31538e-05
	7557.03	6184.66	6890.98	7125.95	7084.06	7172.48	6313.12	7280.29	7409.03	6294.96	6771.41	5725.59	7140.52	7563.25	6424	6250.2	7450.17	6861.04		2.79457e-05
	7555.43	6190.85	6891.22	7115.28	7081.14	7153.99	6301.11	7289.73	7411.14	6299.76	6775.44	5723.81	7123.62	7559.12	6439.63	6253.32	7465.66	6860.6		3.59399e-05
	7545.42	6191.5	6891.64	7108.86	7077.89	7151.23	6307.97	7294.1	7404.54	6294.38	6769.25	5728.52	7111.76	7571.91	6434.69	6240.7	7449.14	6857.26		0.000522668
	7567.44	6200.38	6889.1	7116.01	7069.7	7156.68	6292.44	7284.16	7397.5	6283.72	6765.94	5711.5	7117.32	7569.89	6418.64	6235.27	7453.38	6854.65		0.000903517
	7568.29	6196	6887.53	7107.26	7079.04	7152.13	6290.5	7304.88	7386.86	6272.01	6759.65	5725.23	7134.64	7580	6434.82	6218.77	7442.04	6855.27		0.00081276
	7556.99	6211.61	6886.83	7117.14	7071.87	7163.45	6308.8	7307.8	7394.06	6276.99	6766.32	5718.98	7122.01	7576.01	6461.76	6218.35	7443.99	6859		0.000269861
	7573.14	6199.7	6890.55	7127.17	7063.39	7160.03	6316.53	7315.73	7375.13	6258.77	6772.16	5719.33	7143.63	7588.74	6463.11	6211.51	7443.36	6860.12		0.00010702
	7574.47	6197.98	6905.26	7129.11	7079.42	7154.06	6321.44	7320.17	7397.58	6270.21	6773.35	5712.38	7150.23	7576.61	6473.62	6227.77	7457.32	6865.94		0.000741815
	7589.58	6190.85	6916.59	7116.29	7085.39	7154.65	6308.82	7312.54	7400.48	6268.36	6764.71	5714.14	7125.11	7589.23	6465.95	6227.04	7455.53	6863.84		0.000435607
	7585.08	6174.12	6910.88	7098.04	7073.14	7153.68	6321.74	7317.33	7398.16	6280.42	6770.61	5719.71	7140.11	7582.79	6458.2	6227.01	7473.1	6863.77		0.000426016
	7589.16	6175.33	6901.02	7095.81	7080.46	7152.91	6301.4	7322.71	7409.3	6275.26	6771.12	5717.12	7145.06	7589.83	6456.38	6219.47	7476.42	6863.46		0.000379956
	7589.83	6178.42	6901.93	7098.77	7081.98	7169.13	6281.61	7316.05	7411.08	6289.53	6755.95	5714.78	7144.09	7590.53	6450.92	6218.16	7481.7	6863.2		0.00034283
	7588.41	6176.64	6891.92	7105.58	7095.42	7161.4	6303.52	7301.34	7415.71	6296.93	6754.1	5712.39	7158.54	7586.74	6437.03	6224.43	7464.87	6863.23		0.000347424
	7578.31	6192.1	6890.26	7107.05	7096.92	7155.18	6310.6	7308.32	7402.27	6291.65	6758.29	5727.12	7158.16	7600.32	6425.8	6216.39	7460.75	6863.5		0.000386259
	7569.1	6181.16	6879.98	7095.28	7093.02	7150.82	6308.57	7301.46	7398.4	6296.17	6765.55	5724.03	7169.34	7594.11	6442.69	6214.35	7448.93	6860.76		1.27476e-05
	7565.16	6195.01	6882.03	7099.39	7093.72	7155.2	6299.9	7298.53	7395.85	6277.82	6774.21	5719.17	7156.15	7606.1	6438.32	6221.47	7451.41	6860.55		4.31719e-05
	7563.92	6196.46	6882.22	7106.07	7090.74	7155.8	6302.22	7298.52	7396.13	6289.95	6763.67	5709.41	7161.25	7605.46	6462.3	6238.09	7450.61	6863.11		0.00032905
	7570.96	6196.45	6881.3	7099.16	7077.17	7166.11	6293.54	7299.94	7396.83	6286.31	6763.42	5704.57	7183.99	7605.27	6467.88	6241.5	7467.76	6864.83		0.000580553
	7570.78	6192.3	6883.51	7095.89	7079.51	7160.76	6296.53	7300.2	7396.01	6296.83	6759.22	5710.53	7165.87	7599.9	6477.35	6264.51	7471.15	6865.93		0.000740872
	7570.78	6196.23	6894.49	7106.35	7069.03	7160.57	6276.79	7283.68	7396.28	6299.33	6745.34	5709.77	7174.17	7591.51	6482.99	6270.23	7476.16	6864.92		0.000593883
	7565.09	6200.06	6891.75	7102	7065.22	7151.57	6304.03	7284.76	7404.68	6292.31	6746.64	5709.89	7168.33	7592.59	6482.46	6269.13	7483.59	6865.54		0.000682986

## Sheet: np
	sub_001	sub_002	sub_003	sub_004	sub_006	sub_007	sub_008	sub002	sub003	sub005	sub006	sub008	sub011	sub014	sub020	sub022	sub024	np组平均时间序列值	标准化后np组平均时间序列值标准化
	6404.96	5141.4	7400.25	7297.9	6326.99	6377.72	5246.52	7790.17	6735.24	5575.37	6957.99	7369.29	5738.37	6263.95	5455.19	6343.6	7037.12	6438.94	8.37324e-05
	6412.15	5124.74	7396.54	7294.41	6345.47	6370.21	5257.98	7805.13	6762.76	5573.17	6952.98	7373.05	5759.13	6260.21	5453.21	6334.22	7029.52	6441.46	0.000307585
	6406.94	5131.49	7402.76	7297.14	6336.05	6369.16	5259.83	7799.04	6784.67	5573.87	6944.93	7372.3	5751.39	6273.83	5462.61	6340.07	7025.49	6443.03	0.000551145
	6404.99	5124.91	7401.16	7294.18	6328.39	6368.14	5255.5	7805.95	6773.7	5579.77	6954.07	7364.87	5747.02	6281.5	5466.94	6327.74	7024.81	6441.39	0.000296368
	6398.01	5117.51	7397.99	7295.33	6345.09	6375.24	5252.29	7806.49	6770.83	5569.19	6963.21	7364.53	5744.63	6278.82	5468.07	6326.25	7016.61	6440.59	0.000172351
	6404.4	5111.86	7398.17	7290.55	6355.56	6372.57	5248.21	7810.51	6759.38	5572.68	6961.28	7361.19	5734.46	6292.26	5453.31	6330.34	7006.35	6439	7.44598e-05
	6399.91	5119.73	7396.12	7277.29	6346.82	6372.14	5245.15	7806.22	6763.14	5578.2	6950.03	7365.66	5741.22	6277.6	5454.4	6328.17	7017.23	6437.59	0.000294019
	6394.03	5127.93	7402.71	7284.54	6351.73	6370.88	5245.27	7797.8	6780.22	5581.88	6951.03	7366.93	5754.9	6273.4	5452.2	6322.85	7018.1	6439.79	4.73119e-05
	6406.12	5141.68	7408.08	7291.61	6343.51	6363.72	5255.93	7798.38	6760.25	5579.92	6949.59	7369.82	5750.6	6267.29	5453.77	6341.14	7028.39	6441.75	0.000352436
	6407.25	5140.05	7409.66	7287.32	6324.79	6366.88	5236.56	7780.99	6766.1	5579.73	6945.08	7363.95	5742.57	6268.52	5465.14	6343.84	7052.76	6440.07	9.11807e-05
	6410.47	5144.5	7407.37	7301.76	6328.66	6376.35	5254.3	7789.79	6768.58	5582.43	6944.07	7372.98	5751.62	6273.71	5467.02	6332.74	7054.51	6444.76	0.000818867
	6410.54	5150.15	7403.14	7304.15	6333.19	6377.93	5250.99	7792.67	6758.85	5587.09	6955.37	7381.8	5745.05	6274.2	5464.56	6326.44	7034.32	6444.14	0.000723694
	6414.77	5142.73	7388	7298.66	6351.43	6368.16	5255.37	7784.17	6755.02	5586.59	6958.3	7401.22	5761.73	6271.11	5471.13	6323.74	7037.91	6445.3	0.00090286
	6416.87	5131.01	7383.26	7299.39	6375.72	6359.96	5249.84	7798.04	6755.28	5590.52	6959.94	7383.71	5739.38	6273.71	5466.49	6332.76	7037.14	6444.3	0.000747179
	6428.24	5138.65	7388.51	7299.23	6369.59	6362.87	5245.71	7801.31	6740.1	5590.08	6954.45	7378.16	5761.69	6271.12	5466.16	6322.79	7026.38	6443.83	0.000674315
	6422.62	5132.3	7388.94	7293	6379.13	6354.13	5243.71	7812.31	6747.19	5588.81	6950.85	7378.8	5758.35	6273.24	5470.02	6331.12	7024.92	6444.08	0.000714298
	6414.79	5135.06	7379.51	7285.02	6364.87	6349.33	5251.67	7809.91	6751.52	5586.96	6944.23	7368.09	5744.85	6265.29	5458.87	6329.62	7017.31	6438.64	0.000130681
	6415.96	5132.81	7376.77	7293.36	6349.88	6341.59	5238.14	7809.89	6749.55	5605.09	6946.65	7368.75	5742.99	6266.65	5462.77	6327.54	7009.02	6437.49	0.000308846
	6412.68	5132.98	7388.68	7305.85	6345.59	6349.47	5236.83	7801.03	6751.28	5588.27	6959.57	7379.16	5744.14	6255.92	5465.32	6331.08	7011.13	6438.76	0.00011192
	6401.78	5134.42	7404.88	7293.49	6339.6	6348.32	5238.97	7795.84	6759.47	5595.73	6947.46	7375.94	5745.68	6263.41	5456.85	6329.26	7019.84	6438.29	0.000185329
	6394.61	5134.46	7408.7	7297.78	6331.88	6357.38	5240.89	7794.54	6740.94	5599.63	6952.1	7384.66	5753.2	6270.22	5465.95	6320.06	7028.2	6439.72	3.62928e-05
	6394.09	5139.9	7399.56	7298.84	6338.28	6368.04	5244.12	7782.93	6760.05	5605.1	6958.91	7378.28	5756.74	6259.87	5459.19	6324.72	7027.03	6440.92	0.000223163
	6400.81	5135.82	7400.16	7297.2	6331.98	6358.5	5232.28	7789	6743.49	5607.26	6971.38	7379.43	5769.06	6251.27	5467.86	6333.52	7036.77	6441.52	0.000315677
	6397.35	5136.99	7392.24	7298.38	6326.22	6364.36	5244.25	7787.88	6747.98	5604.83	6961.22	7375.55	5755.41	6257.56	5468.01	6336.88	7040.13	6440.9	0.00021951
	6398	5136.47	7398.17	7297.26	6332.37	6363.99	5251.6	7811.52	6744.55	5594.99	6953.28	7375.61	5757.89	6262.26	5466.3	6335.37	7030.28	6441.76	0.00035347
	6413.68	5136.84	7401.96	7298.24	6331.91	6368.89	5253.05	7793.01	6724.38	5590.12	6954.46	7373.04	5762.25	6256.82	5466.87	6338.73	7017.6	6440.11	9.71245e-05
	6410.95	5132.04	7391.31	7301.81	6344.9	6366.21	5254.99	7808.77	6716.59	5583.31	6945.61	7367.83	5754.43	6261.78	5460	6343.27	7025.97	6439.4	1.33663e-05
	6412.88	5128.2	7385.6	7284.61	6338.76	6350.56	5251.44	7808.66	6715.76	5586.79	6944.59	7396.68	5751.22	6267.5	5457.6	6324.48	6998.27	6435.51	0.000617792
	6408.13	5128.03	7395.88	7285.77	6341.62	6365.08	5241.66	7808.58	6716.34	5575.88	6963.1	7391.85	5743.24	6263.63	5465.96	6327.27	7008.75	6437.11	0.000369369
	6401.91	5121.27	7403.24	7287.33	6328.9	6363.34	5227.46	7801.96	6721.97	5585.47	6967.15	7392.98	5744	6269.47	5473.02	6315.45	7017.09	6436.59	0.000449485
	6388.47	5120.68	7405.81	7286.52	6328.33	6361.24	5231.01	7799.17	6730.04	5580.88	6965.05	7379.25	5750.1	6267.79	5462.29	6314.22	7027.63	6435.2	0.000664653
	6394.24	5130.1	7398.75	7285.73	6321.44	6360.39	5218.81	7804.59	6745.45	5587.11	6959.86	7373.33	5752.42	6263.28	5461.73	6317.86	7029.86	6435.59	0.000605403
	6396.77	5125.81	7390.2	7283.45	6312.38	6369.93	5227.42	7794.81	6752.26	5577.86	6969.66	7366.09	5738.85	6268.78	5457.72	6320.83	7015.54	6433.43	0.000939555
	6395.19	5126.38	7398.22	7275.98	6321.08	6366.91	5225.74	7798.21	6750.44	5581.79	6948.03	7382.83	5736.21	6267.88	5448.95	6314.87	7027.85	6433.33	0.000956007
	6392.3	5126.88	7413.83	7282.1	6315.65	6371.19	5242.06	7804.11	6744.63	5583.25	6937.02	7378.54	5746.73	6261.74	5474.38	6324.8	7035.89	6437.36	0.000330101
	6405.07	5133.57	7399.21	7292.43	6328.18	6373.03	5252.7	7811.19	6749.08	5585.55	6937.73	7381.8	5737.53	6270.19	5483.25	6322	7046.3	6441.69	0.00034324
	6398.18	5125.02	7387.84	7287.63	6329.59	6365.74	5244.13	7818.55	6738.02	5578.65	6949.05	7370.82	5752.14	6277.91	5463.47	6329.47	7039.02	6438.54	0.000146164
	6403.99	5132.43	7390.52	7282.12	6324.96	6365.85	5246.02	7808.17	6731.6	5581.11	6936.63	7362.49	5752.9	6275.5	5457.65	6334.55	7029.5	6436.23	0.00050455
	6403.27	5121.26	7390.75	7293.45	6325.93	6372.77	5240.96	7798.88	6730.74	5574.92	6938.04	7369.05	5753.14	6275.69	5440.18	6323.44	7029.65	6434.24	0.00081388
	6397.79	5121.61	7387.21	7289.47	6330.63	6364.76	5241.54	7803.44	6738.22	5571.34	6941.62	7358.74	5749.63	6286.33	5435.34	6320.3	7024.44	6433.08	0.000994011
	6406.95	5132.52	7386.23	7293.48	6344.11	6362.17	5248.68	7794.84	6742.87	5572.91	6954.01	7360.33	5747.37	6281.98	5436.24	6303.81	7012.13	6434.16	0.000827499
	6402.84	5126.47	7388.39	7284.69	6330.63	6368.85	5247.93	7806.02	6744.65	5580.16	6961.87	7351.49	5744.6	6271.37	5448.84	6312.52	7004.48	6433.87	0.000871506
	6394.59	5127.92	7386.84	7287.89	6336.68	6375.39	5250.25	7803.67	6731.96	5587.71	6960.78	7366.15	5750.29	6265.58	5469.77	6310.68	7014.42	6436.51	0.000462524
	6395.74	5146.7	7397.06	7286.36	6335.55	6374.24	5247.47	7802.85	6748.97	5590.04	6960.31	7369.44	5747.81	6258.39	5490.03	6312.78	7009.7	6439.61	2.02535e-05
	6406.03	5153	7402.47	7297.79	6348.56	6368.42	5251.22	7818.52	6756.4	5582.33	6953.95	7381.33	5754	6255.47	5486.08	6323.02	7030.66	6445.25	0.000895469
	6396.19	5146.35	7409.31	7305.97	6356.32	6372.81	5254.57	7809.87	6750.49	5582.08	6944.92	7376.22	5753.57	6257.28	5460.39	6321.46	7041.32	6443.48	0.000620459
	6396.08	5136.76	7385.4	7302.05	6342.64	6371.35	5251.13	7797.7	6752.64	5576.4	6940.97	7368.75	5747.84	6261.14	5464.35	6328.89	7030.08	6438.48	0.000155832
	6399.67	5147.77	7373.44	7303.8	6351.08	6377.97	5242.85	7795.8	6754.49	5574.53	6954.5	7372.19	5741.69	6253.57	5447.14	6330.82	7032.96	6438.49	0.000154846
	6390.72	5150.29	7374.74	7301.12	6340.84	6366.76	5245.5	7796.37	6752.01	5577.48	6949.06	7370.77	5747.14	6269.89	5450.36	6328.91	7021.54	6437.26	0.000344807
	6389.11	5140.39	7383.8	7302.89	6334.18	6356.52	5235.44	7782.67	6744.02	5575.6	6951.53	7358.14	5744.21	6271.51	5442.57	6339.75	7021.92	6433.78	0.000885751
	6373.8	5140.92	7392.31	7291.66	6328.49	6347.67	5234.9	7788.54	6744.23	5577.59	6979.37	7358.76	5748.8	6276.51	5456.25	6337.11	7029.05	6435.64	0.000596158
	6395.76	5145.39	7404.2	7287.65	6332.65	6351.9	5235.77	7776.26	6751.63	5577.32	6960.8	7384.51	5737.58	6276.47	5487.03	6340.99	7017.59	6439.03	7.05337e-05
	6411.06	5143.29	7416.69	7298.2	6347.77	6366.33	5240.52	7783.35	6747.66	5579.93	6961.98	7401.83	5765.21	6272.64	5467.82	6334.29	7016.9	6444.44	0.000769544
	6412.9	5134.02	7400.05	7283.75	6341.15	6370.58	5247.81	7806.75	6755.54	5582.16	6958.99	7381.12	5778.72	6280.52	5465.23	6326.09	7017.61	6443.7	0.000655504
	6408.04	5125.7	7389.38	7288.77	6352.82	6372.9	5244.13	7797.85	6757.08	5574.6	6941.98	7388.03	5757.2	6280.74	5471.41	6318.22	7012.51	6440.08	9.27001e-05
	6418.11	5130.37	7376.5	7304.07	6353.91	6366.14	5247.06	7809.02	6748.17	5582.76	6942.11	7381.89	5742.95	6269.33	5477.21	6325.62	7025.81	6441.24	0.000272297
	6422.12	5132.76	7376.21	7309.01	6348.05	6376.5	5249.04	7798.63	6751.65	5581.56	6933.55	7367.43	5745.82	6269.03	5467.72	6321.11	7025.61	6439.75	4.17104e-05
	6409.12	5126.31	7379.59	7293.53	6351.86	6387.97	5241.56	7804.79	6749.55	5578.78	6937.49	7374.9	5735.63	6277.36	5458.24	6324.23	7030.45	6438.9	9.00698e-05
	6398.45	5121.7	7387.74	7303.75	6349.08	6360.4	5238.13	7803.98	6754.45	5577.91	6936.34	7351.19	5736.62	6276.41	5469.27	6334.55	7036.7	6437.45	0.000315603
	6399.86	5125.8	7374.81	7310.06	6348.83	6364.48	5241.48	7812.76	6748.8	5575.54	6958.77	7359.89	5742.05	6280.23	5459.96	6344.12	7029.63	6439.83	5.34e-05
	6392.92	5134.08	7388.45	7313.16	6348.36	6363.64	5229.57	7810.86	6747.47	5572.65	6968.47	7358.88	5748.45	6273.32	5472.71	6351.51	7025.16	6441.16	0.000259529
	6387.18	5131.16	7394.66	7312.94	6356.48	6360.96	5232.86	7816.77	6754.2	5571.25	6964.07	7352.8	5741.01	6275.07	5470.64	6348.62	7022.13	6440.75	0.000197103
	6389.85	5128.63	7398.07	7290.12	6364.24	6350.72	5240.52	7809.87	6757.29	5577.95	6977.27	7364.89	5750.63	6267.96	5480.4	6348.3	7024.54	6442.43	0.000457058
	6382.08	5133.93	7400.61	7277.87	6350.77	6355.08	5234.89	7809.83	6748.14	5587.37	6971.27	7361.66	5755.27	6261.15	5468.59	6339.27	7018.56	6438.61	0.000136054
	6397.01	5135.44	7401.25	7273.16	6355.84	6358.2	5236.15	7800.29	6751.04	5590	6957.76	7366.87	5755.07	6267.06	5472.55	6322.64	7024.36	6439.1	5.97955e-05
	6391.16	5146.36	7391.95	7284.86	6345.9	6361.81	5243.18	7795.24	6760.06	5584.62	6943.42	7366.75	5754.71	6260.24	5476.3	6321.76	7030.5	6438.75	0.000113372
	6402.62	5143.88	7391.54	7287.91	6351.28	6361.29	5247.55	7781.68	6759.39	5588.5	6936.68	7378.33	5749.76	6256.8	5493.28	6312.07	7031.47	6439.65	2.56441e-05
	6412.22	5133.07	7394.33	7290.22	6348.83	6369.59	5244.33	7802.19	6764.3	5588.33	6934.14	7371.91	5758.85	6260.69	5480.83	6301.89	7023.11	6439.93	6.9578e-05
	6398.56	5129.22	7406.82	7281.01	6353.17	6366.41	5241.82	7797.83	6761.43	5589.04	6930.76	7368.35	5745.49	6271.07	5477.74	6315.64	7004.83	6437.6	0.000292629
	6415.07	5134.98	7408.74	7292.77	6359.12	6359.88	5243.35	7799.37	6768.39	5590.56	6944.53	7362.78	5741.74	6276.21	5456.42	6317.67	7012.72	6440.25	0.00011951
	6406.64	5133.8	7394.73	7298.23	6348.46	6372.1	5248.73	7791.9	6753.85	5592.31	6955.9	7360.64	5746.95	6275.63	5480.39	6327.61	7015.37	6441.37	0.000292264
	6399.62	5136.67	7386.64	7296.39	6349.5	6366.48	5243.44	7792.18	6755.62	5590.36	6962.8	7377.28	5742.07	6279.5	5480.43	6332.49	7022.32	6441.99	0.000388869
	6401.55	5143.2	7392.59	7296.71	6341.72	6373.55	5243.65	7805.45	6759.24	5592.13	6975.09	7368.52	5731.97	6287.46	5451.33	6329.98	7028.46	6442.51	0.000469432
	6395.83	5143.66	7394.66	7296.73	6341.56	6392.27	5250.4	7791.99	6748.4	5584.81	6960.1	7363.69	5740.18	6283.73	5481.59	6320.78	7034.16	6442.62	0.000486971
	6409.78	5130.31	7398.38	7283.68	6350.19	6381.96	5245	7812.37	6739.33	5592.17	6970.3	7367.72	5751.87	6279.28	5495.64	6311.27	7044.36	6444.92	0.000843956
	6394.33	5124.5	7396.28	7291.91	6349.22	6373.07	5246.27	7803.13	6747.36	5590.38	6956.86	7373.78	5745.56	6280.55	5480.04	6315.46	7034.9	6441.39	0.000295924
	6393.38	5127.8	7391.39	7297.18	6350.3	6359.53	5251.12	7792.6	6740.7	5593	6946.68	7376.1	5742.21	6281.37	5465.68	6324.17	7028.04	6438.9	9.10561e-05
	6396.04	5134.19	7389.93	7291.98	6358.22	6373.04	5257.8	7790.79	6747.99	5595.72	6940.64	7375.41	5743.44	6270.55	5473.55	6322.89	7028.35	6440.62	0.000176307
	6394.61	5132.56	7385.83	7300.57	6349.99	6388.21	5258.67	7794.56	6751.91	5600.16	6945.69	7383.33	5739.41	6271.8	5452.28	6335.85	7033.34	6442.28	0.00043424
	6402.21	5141.42	7393.17	7288.47	6356.52	6383.36	5252.07	7787.03	6752.63	5590.24	6940.79	7394.53	5750.51	6273.81	5474.14	6342.66	7022.61	6443.89	0.000684515
	6417.7	5138.12	7388.07	7294.15	6360.35	6376.3	5250.85	7795.27	6759.48	5594.89	6942	7394.39	5745.22	6274.13	5470.47	6343.17	7013.43	6444.59	0.000792633
	6413.41	5146.54	7389.35	7296.95	6349.61	6363.91	5254.18	7796.08	6749.98	5592.02	6948.34	7390.2	5761.36	6273.48	5468.5	6333.28	7013.11	6443.55	0.000631062
	6412.35	5138.34	7382.37	7294.38	6342.31	6367.17	5257.12	7800.9	6756.16	5582.59	6951.69	7380.59	5756.22	6279.9	5464.5	6327.48	7017.24	6441.84	0.000366136
	6415.69	5138.95	7382.89	7298.76	6345.32	6358.27	5253.38	7800.63	6763.22	5582.91	6954.9	7379.59	5761.89	6292.17	5467.24	6324.38	7009.73	6442.94	0.000536098
	6404.38	5125.96	7399.62	7299.32	6352.62	6351.14	5249.87	7804.77	6758.19	5581.07	6950.39	7375.31	5764.15	6289.62	5476.82	6320.78	7014.01	6442.24	0.000427314
	6399.89	5129.4	7401.28	7294.15	6349.33	6365.18	5237.35	7791.71	6759.18	5578.95	6950.02	7358.51	5755.84	6286.07	5474.61	6311.01	7022.18	6439.1	5.99825e-05
	6408.27	5119.63	7400.51	7295.38	6350.32	6363.32	5242.25	7791.75	6752.54	5585.8	6959.53	7376.94	5751.11	6276.48	5458.85	6324.64	7031.12	6440.5	0.000157127
	6413.86	5118.66	7395.5	7299.99	6342.47	6373.43	5251.02	7798.33	6752.68	5587.19	6955.06	7365.11	5742.97	6277.54	5456.05	6327.89	7028.48	6440.37	0.000137134
	6406.12	5114.84	7380.46	7297.02	6347.4	6355.04	5248.08	7788.96	6756.68	5578.46	6955.98	7372	5743.56	6267.92	5457.34	6330.3	7020.67	6436.52	0.000460162
	6409.77	5127.04	7382.21	7293.65	6341.9	6361.45	5251.37	7799.77	6754.72	5578.13	6948.97	7367.19	5733.73	6268.68	5469.13	6327.54	7038.89	6438.48	0.00015596
	6396.71	5133.51	7386.03	7296.92	6341.86	6367.54	5252.91	7805.43	6760.18	5581.31	6941.76	7360.54	5728.86	6255.86	5471.4	6339.61	7034.77	6438.54	0.000146376
	6400.89	5129.3	7395.77	7290.54	6339.36	6367.78	5258.66	7804.96	6770.2	5588.05	6944.04	7373.6	5742.83	6270.48	5472.79	6339.22	7024.4	6441.93	0.000380578
	6401.05	5130.26	7391.76	7298.55	6338.74	6365.22	5251.56	7799.42	6763.76	5587.81	6948.46	7367.82	5740.34	6270.75	5459.36	6334.77	7031.53	6440.07	9.08391e-05
	6399.07	5138.1	7399.46	7297.32	6348.29	6365.02	5246.62	7808.3	6769.15	5594.72	6943.27	7365.06	5742.25	6265.68	5463.51	6340.19	7022.43	6441.67	0.000339694
	6410.62	5137.22	7391.26	7294.7	6341.38	6362.43	5245.85	7810.14	6756.85	5591.49	6943.32	7376.2	5745.97	6265.63	5454.46	6334.18	7019.94	6440.1	9.54362e-05
	6406.15	5125.08	7400.4	7281.4	6343.97	6354.23	5239.73	7808.14	6761.63	5601.72	6949.73	7375.11	5726.49	6268.72	5459.64	6327.88	7028.06	6438.71	0.000120225
	6410.78	5123.93	7400.38	7295.54	6352.81	6356.63	5233.75	7794.98	6750.78	5597.49	6958.29	7366.69	5741.88	6265.27	5475.93	6318.82	7016.52	6438.85	9.83445e-05
	6406.31	5122.57	7394.38	7286.55	6345.35	6362.71	5237.91	7790.51	6748.96	5589.35	6970.93	7369.57	5785.48	6266.33	5481.02	6321.66	7027.05	6441.57	0.000323232
	6409.57	5126.76	7396.63	7283.8	6332.45	6344.87	5237.9	7812.08	6740.42	5583.96	6977.04	7377.34	5780.76	6268.79	5480.48	6324.45	7025.41	6441.34	0.000287494
	6402.85	5127.28	7387.77	7281.3	6335.33	6360.63	5247.45	7804.48	6745.2	5572.16	6968.9	7362.32	5758.51	6269.3	5461.77	6324.28	7019.94	6437.03	0.000381394
	6410.88	5150.07	7375.2	7289.1	6337.27	6361.04	5250.19	7810.53	6760.45	5579.65	6959.74	7366.08	5740.63	6268.35	5457.64	6323.02	7027.95	6439.28	3.13724e-05
	6401.11	5137.22	7387.19	7292.51	6346.7	6349.77	5244.38	7798.9	6754.22	5583.83	6958.17	7363.51	5749.59	6270.56	5457.65	6317.58	7032.69	6437.97	0.000234322
	6404.51	5122.78	7398.22	7296.1	6350.52	6365.58	5241.17	7805.25	6763.78	5590.88	6952.36	7365.15	5746.68	6267.37	5453.81	6334.21	7027.39	6440.34	0.000132822
	6400.12	5129.35	7379.8	7285.82	6334.99	6358.23	5245.19	7790.35	6760.4	5589.91	6950	7375.97	5745.01	6269.17	5440.18	6331.07	7038.3	6436.7	0.00043267
	6396.54	5132.24	7399.21	7284.83	6344.71	6368.05	5236.85	7788.27	6752.57	5592.45	6945.7	7394.97	5744.75	6266.48	5426.98	6338.65	7016.3	6437.03	0.000380537
	6403.95	5125.99	7397.59	7287.95	6341.45	6381.98	5232.59	7793.82	6755.92	5591.2	6954.63	7385.76	5751.13	6253.85	5439.38	6348.06	7025.8	6439.47	1.84923e-06
	6404.39	5122.69	7404.42	7293.21	6336.76	6387.17	5224.66	7794.38	6743.69	5590.72	6956.21	7369.95	5760.78	6262.22	5439.6	6346.14	7025.33	6438.96	8.14521e-05
	6406.65	5116.84	7391.5	7301.14	6323.65	6380.19	5228.08	7807.72	6759	5585.37	6966.28	7377.13	5766.4	6265.11	5449.87	6342.07	7023.67	6440.63	0.000177747
	6403.18	5124.77	7381	7301.33	6323.87	6373.02	5239.08	7808.64	6747.82	5577.2	6950.94	7382.08	5764.38	6257.13	5447	6353.08	7025.69	6438.84	0.000100506
	6404.54	5130.72	7380.61	7294.19	6335.58	6376.98	5237.66	7809.11	6747.04	5578.86	6962.94	7368.59	5747.2	6253.76	5454.73	6342.52	7012.76	6437.52	0.000305413
	6395.05	5135.04	7379.5	7289.15	6330.51	6367.08	5242.72	7802.67	6753.24	5573.46	6959.55	7376.96	5742.97	6258.29	5465.82	6335.59	7016.59	6436.72	0.000429555
	6404.93	5134.48	7382.77	7280.14	6343.6	6362.43	5243.82	7796.58	6754.66	5579.18	6954.02	7384.63	5747.6	6262.43	5464.16	6335.35	7020.2	6438.29	0.000184775
	6403.06	5130.93	7395.77	7284.95	6339.1	6361.12	5249.67	7794.9	6756.17	5573.08	6946.08	7374.35	5762.15	6265.48	5452.19	6319.57	7021.73	6437.08	0.000373929
	6408	5141.71	7401.7	7281.77	6339.89	6362.65	5247.68	7777.42	6743.41	5570.4	6950.73	7373.57	5754.87	6273.16	5456.62	6321.8	7016.92	6436.61	0.000446846
	6413.27	5141.57	7406.08	7289.97	6335.96	6367.12	5247.29	7772.14	6739.52	5582.41	6952.62	7377.53	5736.68	6267.02	5451.91	6328.72	7026.47	6437.43	0.000319398
	6412.71	5147.55	7401.64	7294.96	6345.85	6353.93	5259.93	7787.93	6743.16	5582.55	6949.47	7369.91	5738.92	6272.05	5440.06	6340.34	7030.28	6439.48	1.55237e-07
	6409	5132.36	7402.75	7294	6339.99	6350.2	5247.9	7787.5	6730.26	5581.14	6946.01	7366.64	5743.16	6273.06	5446.93	6343.97	7034.27	6437.01	0.000384212
	6399.11	5131.14	7392.28	7292.11	6331.76	6358.65	5242.69	7786.24	6740.99	5586.84	6956.99	7357.55	5743.64	6270.29	5451.58	6337.4	7038.86	6436.36	0.000485194
	6393.19	5139.33	7388.89	7291.01	6326.71	6359.51	5249.92	7797.15	6732.69	5580.54	6951.75	7377.69	5752.14	6265.08	5458.67	6330.78	7046.38	6437.73	0.000272175
	6392.25	5139.4	7382.14	7294.13	6323.7	6359.77	5242.12	7794.77	6736.43	5579.52	6957.79	7381.5	5750.27	6269.94	5463.12	6319.06	7036.09	6436.59	0.000449635
	6393.94	5125.28	7398.41	7276.9	6331.61	6367.15	5245.41	7794.53	6748.25	5578.55	6953.14	7377.5	5747.03	6272.48	5480.56	6315.23	7036.92	6437.82	0.000258869
	6390.65	5115.51	7400.13	7290.47	6329.34	6363.4	5243.1	7802.88	6757.31	5583.19	6959.79	7364.78	5747.54	6265.44	5473.91	6312.66	7038.48	6437.56	0.00029799
	6390.73	5116.74	7400.73	7283.64	6333.03	6370.83	5244.11	7809.08	6746.37	5584.8	6956.12	7362.16	5748.46	6272.01	5467.02	6312.75	7031.27	6437.05	0.000377851
	6404.28	5111.77	7417.31	7285.04	6342.34	6381.92	5250.61	7797.36	6746.24	5579.61	6952.18	7360.25	5746.07	6285.93	5449.4	6311.37	7026.3	6438.12	0.000212415
	6407.02	5109.78	7410.65	7284.7	6342.26	6378.82	5245.87	7784.4	6752.18	5588.72	6940.79	7353.82	5755.32	6279.69	5452.7	6313.79	7030.06	6437.09	0.000371354
	6406.43	5108.25	7425.22	7302.32	6345.69	6371.46	5247.91	7798.72	6749.98	5580.59	6939.89	7348.54	5746.67	6285.66	5448.51	6319.5	7016.01	6437.73	0.000272858
	6412.51	5107.12	7418.32	7304.22	6339.19	6361.76	5244.94	7800.32	6744.41	5579.65	6945.42	7356.08	5739.69	6274.03	5451.77	6321.06	7025.1	6436.8	0.000416801
	6406.38	5107.9	7415.62	7302.69	6343.81	6361.62	5245.42	7802.62	6760.22	5576.38	6938.62	7353.32	5747.16	6273.29	5453.16	6337.75	7028.42	6438.49	0.000153949
	6404.49	5116.44	7395.7	7294.81	6341.82	6358.91	5253.02	7813.9	6758.25	5577.68	6956.59	7366.82	5729.4	6267.48	5448.19	6341.85	7043.25	6439.33	2.41048e-05
	6403.05	5127.99	7389.43	7284.06	6336.29	6355.99	5248.28	7806.44	6764.16	5576.74	6955.29	7357.03	5738.83	6267.42	5455.51	6326.7	7042.44	6437.39	0.000324796
	6402.43	5137.96	7389.92	7291.87	6341.82	6358.3	5247.42	7797.07	6772.03	5585.1	6965.54	7385.61	5756.24	6263.02	5454.47	6324.01	7038.07	6441.82	0.000362305
	6408.02	5143.69	7396.45	7292.07	6344.48	6351.53	5246.72	7787.15	6765.13	5572.76	6967.44	7389.61	5748.56	6267.18	5465.87	6311.64	7040.95	6441.13	0.000255852
	6408.41	5146.63	7395.87	7291.34	6355.94	6353.61	5242.87	7793.05	6760.12	5577.57	6959.07	7369.59	5753.37	6247.77	5458.22	6308.17	7022.74	6437.9	0.000245429
	6394.38	5140.94	7402.15	7300.12	6366.37	6365.43	5244.67	7784.52	6750.64	5579.57	6953.54	7382.31	5757.3	6248.12	5453.82	6313.51	7022.4	6438.81	0.000104379
	6408.81	5155.09	7405.42	7305.45	6350.94	6365.21	5245.33	7782.79	6744.75	5578.22	6933.92	7367.87	5759.4	6256.35	5445.11	6310.49	7021.67	6437.46	0.000314173
	6407.74	5146.9	7406.61	7305.84	6341.83	6364.33	5241.63	7791.49	6739.86	5573.91	6946.83	7376.9	5755.3	6271.08	5437.61	6314.85	7015.67	6437.55	0.000299994
	6406.48	5146.28	7407.93	7301.04	6334.04	6357.79	5237.63	7796.08	6735.29	5574.77	6945.67	7364.71	5752.68	6262.61	5437.3	6319.2	7038.67	6436.36	0.000484608
	6403.92	5136.47	7398.66	7292.25	6353.48	6354.87	5233.17	7792.58	6746.38	5579.01	6956.67	7369.07	5770.25	6257.3	5433.55	6333.09	7033.75	6437.91	0.000244143
	6405.05	5145.72	7393.71	7290.11	6358.87	6338.93	5248.26	7800.03	6744.04	5571.39	6960.38	7383.3	5769.61	6268.38	5446.36	6327.5	7029.8	6440.08	9.31876e-05
	6403.79	5131.75	7395.57	7291.89	6347.06	6333.84	5238.32	7806.29	6747.67	5571.46	6960.99	7383.7	5754.5	6269.02	5468.66	6317.44	7024.89	6438.05	0.000222806
	6413.87	5127.05	7387.6	7289.01	6331.24	6349.84	5239.62	7806.19	6744.2	5581.75	6957.82	7383.76	5756.61	6261.86	5457.86	6306.97	7020.59	6436.23	0.000505882
	6402.18	5123.49	7387.31	7280.17	6343.26	6356.74	5243.46	7802.93	6751.94	5587.19	6953.64	7391.48	5747.95	6256.85	5460.96	6306.59	7015.62	6435.99	0.000543272
	6405.13	5125.69	7378.21	7283.88	6329.85	6367.71	5243.65	7794.34	6760.25	5585.12	6963.89	7383.29	5743.99	6266.21	5455.82	6313.75	7011.48	6436.01	0.000538677
	6406.94	5148.6	7391.07	7285.93	6332	6369.33	5244.61	7786.92	6752.92	5596.42	6957.96	7367.24	5744.89	6270.39	5459.46	6320.52	7024.11	6438.78	0.000108968
	6414.13	5143.57	7391.66	7288.27	6317.42	6367.21	5247.45	7772.36	6765.76	5591.95	6963.49	7376.72	5746.44	6271.69	5458.41	6326.02	7035.95	6439.91	6.65679e-05
	6401.88	5143.52	7401.32	7294.66	6334.89	6366.76	5244.17	7782.72	6762.14	5592.75	6958.89	7354.91	5744.31	6268.51	5456.57	6337.34	7045.11	6440.61	0.000175659
	6408.85	5143.54	7405.18	7300.84	6327.23	6362.62	5237.93	7786.57	6742.87	5589.36	6963.36	7369.29	5743.81	6276.57	5454.43	6341.57	7045.51	6441.15	0.0002586
	6404.04	5134.47	7402.43	7311.69	6344.64	6371.58	5239.22	7785.25	6755.2	5584.83	6959.59	7366.29	5751.79	6276.83	5446.85	6353.68	7036.19	6442.62	0.000487158
	6402.14	5139.38	7405.07	7294.67	6356.44	6363.24	5235.08	7787.69	6749.67	5565.08	6956.09	7371.94	5743.72	6268.63	5454.54	6347.61	7014.87	6438.58	0.000140175
	6396	5137.95	7407.12	7288.75	6362.56	6370.12	5242.54	7806.32	6745.68	5562.18	6946.86	7372.97	5746.06	6265.73	5453.03	6345.5	7016.53	6439.17	4.85709e-05
	6398.48	5128.07	7394.72	7283.56	6363.62	6380.54	5238.1	7798.69	6753.28	5570.64	6950.71	7378.48	5733.51	6260.8	5455.21	6334.2	7021.78	6437.9	0.000245175
	6392.22	5124.06	7391.69	7292.79	6350.54	6370.68	5241.19	7811.9	6748.26	5574.79	6965.7	7386.1	5744.18	6266.67	5462.89	6326.27	7027.61	6439.86	5.77647e-05
	6394.51	5135.96	7382.84	7298.42	6340.42	6374.34	5248.9	7804.99	6748.79	5577.04	6971.42	7380.7	5747.28	6267.87	5471.51	6325.7	7012.68	6440.2	0.000110931
	6396.39	5127.06	7380.33	7305.26	6335.98	6391.67	5252.96	7816.6	6774.76	5583.7	6975.45	7379.34	5738.34	6259.07	5467.77	6320.27	7035.57	6443.56	0.000633127
	6388.36	5126.37	7384.75	7299.23	6316.23	6373.25	5245.49	7801.31	6762.09	5594.2	6980.11	7379.09	5738.2	6260.56	5466.42	6323.66	7026.98	6439.19	4.49686e-05
	6400.85	5124.75	7396.75	7282.36	6321.78	6360.16	5244.04	7803.74	6754.13	5594.26	6975.38	7365	5743.07	6277.06	5455.11	6329.96	7021.19	6438.21	0.000197534
	6396.52	5134.88	7390.34	7275.95	6327	6355.54	5252.07	7803.55	6750.83	5589.72	6974.66	7369.62	5746.25	6290.02	5450.84	6329.15	7028.23	6439.13	5.53443e-05
	6391.81	5129.75	7404.14	7281.07	6318.64	6356.54	5251.64	7806.66	6733.83	5588.32	6966.72	7365.48	5744.37	6279.97	5452.08	6342	7015.96	6437	0.000385924
	6392.51	5127.65	7411.9	7287.48	6331.54	6361.12	5250.85	7810.5	6743.96	5587.41	6951.22	7366.81	5753.89	6271.96	5445.81	6331.79	7017.59	6437.88	0.000248864
	6399.27	5126.07	7418.32	7309.8	6337.52	6359.28	5256.38	7816.82	6746.84	5582.12	6950.63	7366.76	5767.6	6268.13	5457.55	6335.11	7012.35	6441.8	0.000359262
	6391.89	5138.72	7408.65	7311.7	6327.99	6357.81	5252.08	7802.54	6751	5578.44	6951.84	7365.95	5764.6	6269.55	5470.07	6333.32	7001.09	6439.84	5.51987e-05
	6392.79	5133.72	7397.93	7309.54	6334.03	6364.94	5250.2	7806.73	6741.73	5579.79	6951.06	7357.16	5761.23	6269.14	5478	6335.5	7006.99	6439.44	6.76641e-06
	6397.77	5144.58	7387.55	7303.34	6339.44	6359.87	5243.55	7791.82	6744.37	5576.83	6951.35	7369.76	5762.85	6271.6	5478.31	6336.98	7015.51	6439.73	3.88674e-05
	6393.63	5156.85	7388.55	7295.97	6338.24	6353.8	5255.63	7802.79	6736.88	5573.94	6956.26	7372.02	5746.09	6273.1	5482.73	6339.63	7009.39	6439.73	3.89214e-05
	6395.67	5156.98	7388.43	7289.68	6338.48	6354.56	5256.12	7791.47	6737.73	5576.66	6955.47	7379.61	5746.62	6272.89	5472.31	6331.31	7003.73	6438.1	0.000214556
	6397.56	5152.23	7406.27	7274.19	6339.68	6352.26	5257.08	7796.47	6742.33	5574.99	6947.75	7377.76	5748.08	6279.66	5461.16	6331.36	7014.4	6438.42	0.000164506
	6397.83	5161.69	7404.81	7266.27	6336.01	6352.74	5245.06	7780.22	6756.69	5580.99	6941.27	7375.03	5737	6281.66	5452.58	6326.1	6998.02	6434.94	0.000705991
	6394.18	5157.28	7406.31	7276.71	6340.28	6362.51	5252.71	7787.88	6744.83	5581.25	6935.67	7371.05	5733.54	6278.47	5451.26	6321.55	7017.91	6436.08	0.000528314
	6392.74	5157.93	7398.17	7290.39	6345.47	6368.11	5259.3	7801.17	6751.42	5585.87	6937.36	7362.67	5734.67	6275.82	5457	6328.46	7009.24	6438.58	0.000140925
	6393.41	5140.91	7397	7285.86	6324.68	6390.18	5257.11	7816.25	6757.11	5582.86	6947.73	7366.07	5729.35	6280.01	5453.76	6318.67	7026.38	6439.26	3.55226e-05
	6392.91	5139.93	7393.03	7298.72	6341.6	6376.66	5268	7803.77	6743.8	5581.88	6945.21	7362.55	5740.24	6270.29	5464.3	6314.98	7010.75	6438.15	0.000206611
	6395.33	5138.69	7383.54	7303.99	6332.13	6374.46	5266.66	7805.11	6748.53	5580.05	6946.82	7358.9	5750.22	6280.18	5467.63	6323.22	7008.84	6439.08	6.31619e-05
	6388.38	5131.67	7371.28	7301.47	6324.56	6358.42	5262.29	7795.98	6740.93	5587.68	6941	7371.9	5743.53	6267.75	5471.71	6323.35	7015.74	6435.16	0.000672066
	6402.37	5125.1	7379.57	7289.39	6329.9	6364.57	5257.33	7805.73	6724.42	5585.16	6942.18	7365.31	5752.8	6270.46	5463.62	6327.67	7021.5	6435.71	0.000585944
	6394.55	5133.1	7373.87	7289.54	6320.07	6379.15	5248.41	7790.32	6739.99	5585.44	6956.92	7362.91	5743.96	6267.4	5465.74	6314.88	7026.14	6434.85	0.000719963
	6399.79	5119.93	7389.73	7287.13	6332.93	6369.42	5235.58	7799.14	6742.32	5598.37	6941.49	7385.62	5737.25	6264.34	5467.18	6327.38	7038.66	6437.43	0.000319249
	6404.47	5113.93	7402.24	7281.94	6335.48	6375.18	5240.09	7801.58	6749.89	5588.47	6939.99	7362.56	5737.36	6271.52	5460.21	6330.96	7036.22	6437.18	0.000357468
	6409.21	5112.23	7405.39	7287.64	6343.41	6374.08	5238.6	7793.89	6770.28	5586.79	6943.27	7355.9	5742.55	6270.6	5463.38	6339.82	7027.34	6439.08	6.25195e-05
	6406.53	5112.61	7406.81	7291.85	6336.04	6386.66	5239.73	7793.74	6748.94	5583.42	6958.65	7368.77	5744.79	6281.02	5459.48	6339.26	7026.73	6440.3	0.00012605
	6406.16	5118.67	7397.87	7292.29	6334.97	6392.6	5227.24	7787.42	6745.54	5572.05	6957.17	7374.85	5751.06	6278.3	5465.58	6346.8	7023.93	6439.56	1.14978e-05
	6409.15	5121.28	7402.16	7292.77	6336.18	6385.11	5234.06	7789.98	6738.39	5582.71	6954.57	7378.76	5745.74	6269.03	5465.85	6345.05	7023.8	6439.68	3.06571e-05
	6407.27	5121.69	7394.22	7285.03	6340.03	6371.4	5240.07	7800.96	6739.18	5588.56	6958.68	7384.7	5755	6273.31	5464.89	6345.6	7034.4	6441.47	0.000308495
	6401.47	5130.97	7382.25	7285.27	6340.65	6380.91	5252.13	7803.81	6734.1	5593.07	6954.91	7386.38	5761.49	6274.42	5471.46	6325.83	7024.18	6441.37	0.000293001
	6397.65	5123.63	7372.82	7289.51	6325.43	6370.13	5252.51	7829.89	6735.22	5595.4	6953.58	7375.12	5754.76	6283.19	5467.79	6322.54	7032.81	6440.12	9.84714e-05
	6409.08	5127.32	7378.6	7287.23	6325.45	6359.92	5245.99	7816.43	6755.37	5588.85	6942.81	7382.08	5764.25	6280.22	5466.07	6319.76	7035.3	6440.28	0.00012333
	6409.2	5128.25	7384.98	7289.82	6328.31	6363.74	5246.07	7801.59	6761.73	5593.87	6953.02	7376.69	5755.45	6272.71	5474.69	6312.05	7033.34	6440.32	0.000130492
	6398.88	5141.35	7391.7	7292.98	6327.06	6366.48	5225.96	7804.31	6761.73	5598.74	6952.66	7368.03	5745.07	6271.29	5462.96	6300.3	7024.84	6437.31	0.000337061
	6416.01	5132.59	7398.01	7289.24	6323.35	6374.01	5217.11	7783.2	6759.92	5596.27	6967.86	7375.39	5750.05	6255.17	5477.83	6306.59	7022.11	6437.92	0.000242194
	6417.52	5133.48	7401.19	7287.91	6331.84	6377.47	5222.55	7773.92	6755.65	5596.91	6960.27	7380.56	5751.66	6256.42	5470.2	6310.65	7031.3	6438.79	0.000107013
	6418.1	5130.01	7389.52	7289.37	6342.99	6365.88	5232.5	7799.01	6745.04	5596.59	6965.8	7379.27	5761.28	6249	5458.78	6325.21	7025.53	6439.64	2.42429e-05
	6403.2	5130.31	7396.19	7288.66	6343.22	6376.37	5245.43	7813.15	6758.16	5588.23	6964.76	7379.42	5771.77	6252.02	5458.26	6344.55	7025.81	6443.5	0.000623708
	6404.87	5123.63	7400.36	7282.6	6345.55	6353.12	5256.52	7823.85	6751.66	5585.37	6956.18	7378.98	5767.8	6268.49	5460.53	6343.13	7017.21	6442.34	0.000444287
	6398.5	5124.67	7407.01	7282.06	6346.78	6351.58	5250.13	7800.43	6761.95	5585.68	6963.92	7375.74	5755.93	6277.18	5456.85	6339.43	7020.09	6441.05	0.000243863
	6392.63	5127.39	7414.76	7287.51	6346.62	6365.26	5235.85	7812.9	6759.52	5594.33	6966.6	7377.12	5758.91	6293.2	5458.84	6335.17	7024.11	6444.16	0.000726228
	6403.5	5124.15	7408.58	7290.59	6337.51	6376	5248.95	7796.85	6768.67	5594.34	6953.14	7375.13	5758.49	6299.13	5463.04	6341.64	7020.94	6444.74	0.000816927
	6401.78	5122.01	7411.42	7282.46	6348.08	6383.25	5238.76	7785.5	6756.18	5592	6957.55	7385.49	5764.38	6294.81	5472.31	6328.43	7037.69	6444.83	0.000830168
	6398.92	5121.19	7411.15	7288.24	6347.7	6380.45	5248.94	7787.06	6764.73	5588.47	6967.35	7388.39	5769.38	6286.25	5468.04	6322.53	7032.57	6445.37	0.000914463
	6401.53	5134.05	7399.42	7295.76	6361.28	6389.04	5253.88	7813.8	6762.32	5586.37	6960.48	7376.56	5770.36	6272.85	5474.45	6334.55	7034.1	6448.28	0.00136628
	6404.51	5135.52	7392.92	7309.68	6365.39	6367.62	5249.9	7809.92	6759.8	5573.04	6970.28	7371.44	5764.73	6268.49	5458.18	6328.65	7031.03	6444.77	0.000820879
	6399.57	5135.87	7394.29	7302.48	6369.45	6350.48	5252.86	7800.73	6754.74	5578.62	6955.3	7383.7	5765.16	6263.28	5453.75	6343.09	7027.99	6443.02	0.000549071
	6395.54	5148.2	7378.8	7306.25	6360.4	6357.73	5255.09	7799.78	6752.72	5582.89	6946.44	7383.31	5766.92	6252.55	5451	6329.24	7033.89	6441.22	0.000269663
	6400.83	5147.95	7376.52	7306.21	6360.93	6341	5250.64	7805.53	6749.3	5584.14	6944.39	7382.22	5752.11	6252.03	5457.4	6328.93	7038.35	6439.91	6.6351e-05
	6405.1	5145.76	7364.03	7310.5	6344.09	6339.7	5247.81	7803.19	6750.42	5587.58	6950.37	7376.67	5755.44	6248.93	5455.89	6336.56	7018.55	6437.68	0.0002799
	6400.47	5143.59	7363.52	7299.1	6346.82	6348.11	5249.62	7794.73	6754.25	5589.97	6950	7383.56	5738.12	6263.62	5467.52	6341.49	7028.24	6438.98	7.77167e-05
	6401.01	5140.77	7387.59	7307.96	6332.85	6358.24	5255.51	7795.57	6760.05	5595.36	6957.46	7375.82	5728.13	6258	5471.31	6337.82	7016.43	6439.99	7.9041e-05
	6401.72	5144.83	7400.09	7300.52	6333.54	6366.78	5243.14	7804.21	6758.22	5595.44	6956.47	7369.82	5732.75	6275.24	5474.18	6343.1	7026.47	6442.74	0.000505395
	6411.55	5131.1	7399.2	7305.98	6332.38	6367.46	5240.24	7812.74	6753.58	5600.61	6951.17	7374.39	5734.83	6274.6	5480.42	6339.07	7032.72	6443.65	0.000646872
	6415.35	5132.25	7398.47	7301.49	6338.98	6362.02	5241.61	7820.43	6749.12	5600.18	6952.03	7369.26	5736.71	6274.11	5472.03	6343.63	7035.12	6443.69	0.000653895
	6412.98	5132.8	7396.94	7290.16	6332.77	6364.96	5230.22	7798.6	6750.94	5595.36	6942.51	7366.97	5749.67	6288.43	5472.21	6318.93	7031.56	6439.77	4.36976e-05
	6421.82	5130.61	7389.22	7289.79	6335.15	6370.72	5232.48	7809.94	6744.66	5588.05	6935.03	7359.65	5749.51	6308.42	5469.71	6324.38	7034.44	6440.8	0.000204132
	6417.93	5125.78	7381.99	7291.92	6329.04	6370.75	5233.99	7808.84	6749.37	5588.63	6942.45	7369.59	5743.65	6299.35	5465.45	6321.28	7027.42	6439.26	3.48342e-05
	6414.31	5137.73	7385.18	7291.56	6338.13	6352.28	5233.87	7814.72	6754.66	5587.12	6962	7376.53	5748.93	6288.16	5466.73	6310.82	7034.1	6440.99	0.000234074
	6414.83	5132.76	7383.51	7286.5	6333.86	6346.63	5233.43	7801.91	6752.64	5583.48	6969.76	7362.15	5751.19	6275.13	5474.11	6311.29	7024.31	6437.5	0.000308374
	6413.59	5132.55	7381.94	7291.77	6346.79	6347.99	5230.54	7782.29	6748.39	5585.71	6972.12	7371.38	5752.08	6277.22	5466.57	6312.68	7028.16	6437.75	0.000269249
	6408.98	5124.2	7389.54	7299.76	6360.4	6367.14	5228.72	7793.18	6743.45	5581.58	6974.73	7390.95	5753.78	6269.61	5469.58	6317.45	7026.25	6441.13	0.000256293
	6400.66	5124.54	7388.51	7305.14	6349.41	6371.48	5233.1	7793.99	6742.57	5591.15	6962.8	7383.78	5750.16	6269.91	5475.5	6336.32	7028.79	6441.64	0.000334274
	6398.15	5123.32	7398.36	7312.55	6353.82	6384.27	5226.35	7795.44	6737.58	5595.83	6953.8	7376.32	5752.79	6269.09	5481.86	6322.68	7030.43	6441.92	0.000378112
	6401.89	5124.69	7396.71	7308.64	6350.16	6391.58	5239.68	7798.32	6751.56	5600.97	6961.01	7374.45	5750.23	6266.11	5477.82	6316.4	7017.69	6442.82	0.000517836
	6401.53	5113.58	7389.31	7312.83	6343.88	6381.43	5247.16	7799.18	6752.99	5578.45	6958.74	7364.86	5747.48	6275.03	5481.18	6321.24	7023	6440.7	0.000188586
	6413.91	5127.62	7390.1	7309.24	6328.06	6368.8	5235.16	7802.12	6756.81	5576.31	6957.84	7369.41	5764.3	6270.85	5472.66	6325.8	7025.09	6440.83	0.000208847
	6430.77	5122.65	7397.91	7300.53	6341.79	6357.57	5236.96	7811.37	6756.97	5569.61	6951.31	7370.54	5766.28	6268.8	5455.56	6313.24	7018.25	6439.42	1.02415e-05
	6427.55	5121.94	7397.17	7300.75	6337.08	6351.38	5234.21	7806.26	6761.2	5579.73	6946.19	7370.46	5751.94	6263.73	5466.04	6330.72	7012.06	6438.73	0.000116993
	6423.54	5119.04	7404.53	7295.78	6339.92	6358.98	5237.66	7808.36	6752.95	5569.64	6959.99	7384.79	5741.53	6260.6	5456.51	6329.22	7012.1	6438.54	0.000146761
	6424.63	5125.3	7407.77	7299.87	6350.25	6342.25	5242.91	7828.76	6753.27	5571.67	6950.75	7378.63	5742.28	6249.86	5468.56	6321.29	7034.96	6440.77	0.000199203
	6412.21	5129.45	7418.97	7294.21	6347.62	6341.06	5234.39	7843.41	6752.27	5582.37	6959.89	7385.46	5747.98	6243.89	5468.99	6323.54	7033.7	6442.32	0.000440149
	6392.24	5133.06	7398.45	7306.32	6352.92	6342.67	5238.78	7831.4	6746.24	5593.08	6967.16	7376.2	5749.8	6255.43	5461.15	6333.75	7029.4	6441.65	0.000336394
	6395.24	5135.8	7390.23	7312.39	6349.11	6354.49	5238.81	7788.55	6750.94	5585.7	6964.2	7368.86	5748.17	6265.12	5474.74	6338.79	7021.06	6440.13	0.000100456
	6389.16	5135.58	7387.34	7317.52	6351.91	6360.63	5240.12	7788.09	6753.13	5580.31	6958.44	7359.84	5757.82	6260.13	5472.91	6335.89	7017.89	6439.22	4.13489e-05
	6395.36	5139.92	7376.34	7313.73	6353.39	6350.31	5233.32	7783.31	6749.49	5585.53	6957.41	7361.32	5751.24	6261.83	5477.44	6329.64	7032.37	6438.35	0.000175866
	6401.84	5125.89	7377.74	7304.31	6347.84	6352.23	5245.6	7786.06	6750.03	5574.24	6948.83	7365	5757.31	6273.39	5472.86	6332.32	7033.36	6438.17	0.000204355
	6410.68	5138.69	7385.12	7303.34	6351.55	6362.67	5239.18	7806.65	6749.71	5573.73	6949.71	7361.65	5749.12	6273.1	5464.66	6327.75	7036.69	6440.24	0.000116691
	6419.06	5128.02	7386.89	7290.2	6343.36	6360.53	5228.96	7799.14	6746.36	5564.01	6945.03	7363.75	5748.07	6275.65	5462.64	6315.71	7031.54	6435.82	0.000569152
	6413.23	5127.64	7385.02	7302.68	6337.27	6373.07	5235.31	7794.21	6754.73	5578.5	6945.54	7366.19	5742.37	6257.62	5465.13	6312.04	7029.7	6436.48	0.000465726
	6417.77	5129.35	7396.58	7301.37	6335.1	6380.84	5242.84	7791.46	6764.37	5569.36	6950.36	7373.14	5759.6	6254.62	5464.12	6304.04	7025.84	6438.87	9.56925e-05
	6408.46	5127.54	7397.13	7291.75	6338.48	6374.97	5245.97	7797.15	6752.93	5576.04	6946.91	7371.4	5756.51	6246.59	5464.12	6316.35	7029.64	6437.76	0.00026762
	6398.34	5120.96	7399.65	7300.91	6333.96	6363.64	5242.7	7800.69	6743.57	5575.65	6944.41	7387.42	5757.03	6249.42	5465.73	6318.73	7020.28	6436.65	0.000439531
	6403.22	5132.65	7393.03	7296.23	6340.34	6356.66	5247.48	7813.8	6753.44	5564.64	6942.25	7380.01	5744.19	6247.31	5459.58	6325.66	7032.24	6437.22	0.000351781
	6405.94	5121.96	7390.75	7295.16	6344.74	6350.64	5232.45	7804.22	6736.18	5578.41	6946.6	7379.85	5743.99	6253.23	5459.96	6348.58	7022.43	6436.18	0.000512793
	6402.15	5132.29	7396.93	7299.85	6341.94	6357.06	5233.83	7813.19	6743.91	5580.69	6954.92	7376.42	5742.72	6258.61	5460.18	6335.09	7010.17	6437.64	0.000285824
	6407.69	5125.44	7402.14	7294.44	6347.82	6356.38	5246.69	7818.28	6740.56	5571.41	6943.6	7364.05	5730.15	6266.95	5460.17	6327.43	7018.51	6436.57	0.000452127
	6410.75	5130.76	7399.06	7287.29	6344.45	6351.7	5237.03	7798.07	6738.49	5582.38	6942.83	7358.97	5728.37	6270.49	5456.04	6333.09	7003.28	6433.71	0.000896811
	6410.11	5134.97	7407.85	7301.06	6343.1	6350.85	5229.37	7788.65	6731.71	5584.23	6938.44	7357.7	5736.21	6283.43	5461	6330.65	7006.27	6435.04	0.000690738
	6397.18	5148.47	7415.64	7296.53	6338.25	6363.39	5241.99	7786.01	6738.35	5584.57	6930.42	7357.97	5739.64	6292.34	5457.57	6329.31	7009.3	6436.88	0.000404632
	6400.18	5144.02	7406.41	7304.39	6338.17	6363.5	5238.9	7775.81	6741	5590.14	6939.54	7361.83	5730.27	6289.59	5470.55	6336.32	7011.81	6437.79	0.000263124
	6403.8	5144.11	7398	7294.03	6332.15	6377.2	5245.02	7789.56	6727.38	5596.48	6941.18	7362.57	5728.63	6285.96	5462.03	6323.38	7025.94	6437.5	0.000308656
	6390.54	5150.83	7398.22	7287.98	6331.67	6378.37	5239.58	7765.79	6747.97	5592.37	6949.41	7359.06	5743.45	6283.28	5461.01	6316.32	7026.07	6436.58	0.000450274
	6375.76	5149.86	7393.89	7300.05	6331.19	6367.47	5245.38	7808.49	6738.35	5579.85	6945.1	7363.36	5740.2	6272.33	5463.64	6327.02	7035.57	6437.5	0.000307896
	6398.22	5144.18	7390.43	7291.16	6339.24	6368.34	5258.15	7803.77	6752.93	5578.19	6934.29	7378.02	5749.34	6273.48	5465.04	6334.47	7047.92	6441.6	0.0003283
	6388.62	5150	7391.51	7283.92	6347.53	6369.41	5260.97	7819.75	6758.91	5578.12	6941.62	7380.25	5742.04	6284.46	5462.21	6336.35	7032.13	6442.81	0.000516808
	6384.59	5147.46	7403.38	7293.24	6352.9	6365.7	5255.33	7829.31	6749.24	5578.45	6948.84	7382.22	5740.04	6288.98	5457.19	6327.72	7028.88	6443.15	0.000568563
	6392.41	5125.17	7403.13	7287.08	6352.82	6353.98	5254.51	7807.43	6752.81	5586.57	6947.21	7381.19	5729.61	6278.79	5461.16	6328.74	7017.27	6438.82	0.000103517
	6400.55	5116.54	7398.87	7291.63	6346.66	6357.41	5239.32	7798.39	6756.36	5595.75	6943.11	7379.61	5732.92	6266.56	5446.52	6327.49	7021.59	6436.43	0.000474483
	6383.52	5126.48	7409.93	7300.99	6351.83	6351.15	5241.96	7798.14	6753.93	5594.26	6943.39	7375.53	5733.67	6258.44	5456.79	6321.92	7046.09	6438.12	0.000211955
	6384.69	5119.07	7399.05	7290.55	6348.53	6374.65	5259.04	7789.07	6751.81	5596.11	6944.97	7367.96	5736.98	6259.44	5472.59	6317.05	7019.4	6437.12	0.000367823
	6396.24	5120.88	7391.73	7293.85	6346.28	6369.64	5270.25	7780.86	6751.62	5587.66	6934.62	7366.92	5740.92	6264.18	5481.73	6315.21	7018.29	6437.11	0.000368442
	6399.14	5117.65	7399.26	7300.37	6342.67	6365.91	5272.03	7795.42	6744.67	5573.88	6943.47	7379.18	5739.48	6271.05	5472.36	6329.58	7018.27	6439.08	6.24696e-05
	6390.75	5124.85	7387.13	7292.65	6354.35	6371.27	5269.94	7797.31	6741.62	5568.57	6935.93	7376.17	5745.76	6277.33	5471.11	6331.18	7012.92	6438.17	0.000204594
	6389.98	5122.39	7388.11	7297.33	6349.3	6383.97	5262.07	7797.5	6750.3	5569.5	6936.61	7375.82	5745.94	6290.37	5454.34	6328.99	7022.75	6439.13	5.43645e-05
	6401.59	5131.67	7396.81	7290.78	6353.84	6391.12	5264.61	7779.26	6745.11	5593.51	6944.48	7380.88	5748.91	6290.49	5461.06	6337.71	7034.17	6443.88	0.000683294
	6404.54	5131.24	7391.88	7280.94	6352.4	6373.54	5264.66	7805.89	6740.13	5584.21	6957.9	7382.66	5752.82	6292.26	5469.02	6342.11	7029.4	6444.45	0.000770831
	6397.11	5142.02	7411.07	7274.85	6354.41	6359.8	5261.19	7811.21	6740.21	5588.44	6952.5	7375.44	5743.61	6298.8	5469.18	6342.29	7035.73	6444.58	0.000791247
	6397.26	5150.99	7414.69	7267.41	6350.4	6365.47	5254.25	7809.58	6745.13	5586.04	6956.03	7387.43	5738.84	6290.38	5483.7	6348.09	7031.01	6445.69	0.000963531
	6395.65	5153.43	7405.83	7265.99	6351.24	6358.51	5245.76	7833.62	6752.03	5589.14	6944.44	7383.34	5749.82	6284.39	5470.51	6346.15	7032.58	6444.85	0.000833149
	6395.97	5150.64	7421.34	7274.17	6349.08	6370.21	5251.01	7829.08	6759.18	5580.39	6946.92	7383.44	5744.88	6280.67	5471.69	6343.43	7034.16	6446.25	0.00105091
	6382.14	5143.68	7401.13	7284.46	6334.72	6364.35	5248.7	7808.84	6757.99	5573.18	6946.26	7382.2	5751.57	6271.48	5484.52	6344.41	7020.57	6441.19	0.000264704
	6386.03	5135.74	7405.3	7283.92	6342.77	6358.01	5244.97	7800.37	6748.67	5582.62	6952.12	7369.35	5759.48	6273.19	5466.68	6343.42	7022.22	6439.7	3.32389e-05
	6389	5130.02	7403.09	7285.22	6339.68	6368.1	5236.6	7795.27	6740.25	5585.03	6942.33	7366.45	5763.53	6271.69	5466.38	6338.38	7022.99	6437.88	0.000248571
	6400.34	5131.36	7388.04	7286.93	6330.62	6358.28	5242.66	7809.73	6746.66	5583.29	6943.46	7381.95	5758.47	6268.62	5467.26	6331.08	7025.87	6438.51	0.000151486
	6401.38	5129.06	7384.45	7282.32	6321.16	6350.57	5232.67	7805.17	6756.64	5592.01	6948.92	7396.06	5760.31	6277.89	5468.83	6331.37	7026.94	6439.16	4.99714e-05
	6398.02	5124.45	7385.21	7286.01	6323.64	6361.18	5234.53	7808.35	6746.97	5600.26	6947.9	7397.58	5751.92	6275.68	5467.15	6340.3	7019.43	6439.33	2.41705e-05
	6408.21	5142.99	7380.43	7284.39	6325.97	6368.32	5241.19	7804.92	6733.73	5603.22	6952.87	7385.79	5749.12	6275.67	5464.97	6343.43	7023.34	6440.5	0.000158245
	6395.79	5148.77	7394.05	7291.23	6333.85	6361.02	5238.32	7809.5	6744.35	5593.6	6949.84	7378.38	5746.5	6276.28	5455.58	6352.71	7020.21	6440.59	0.000171248
	6393.04	5140.77	7396.91	7285.66	6335.29	6364.02	5247.02	7790.25	6762.09	5594.36	6957.31	7374.88	5758.04	6271.54	5462.4	6358.41	7018.2	6441.78	0.000355977
	6388.27	5142.16	7384.39	7290.17	6334.36	6351.64	5249.88	7773.51	6773.6	5595.78	6963.36	7368.75	5758.75	6269.36	5446.95	6351.05	7021.56	6439.03	7.02782e-05
	6397.16	5151.59	7376.48	7287.18	6341.97	6351.87	5252.02	7757.9	6772.43	5588.12	6955.59	7372.56	5752.34	6278.75	5448.94	6349.84	7033.6	6439.31	2.63145e-05
	6391.05	5140.86	7383.28	7297.73	6335.2	6353.93	5260.95	7763.39	6777.72	5580.7	6956.96	7368.58	5753.04	6277.08	5461.64	6346.82	7038.37	6440.43	0.000146716
	6400.17	5146.7	7390.31	7299.75	6337.74	6348.42	5245.36	7775.51	6770.56	5581	6969.11	7369.74	5756.24	6266.17	5452.63	6341.65	7033.75	6440.28	0.000124012
	6405.31	5140.51	7388.18	7301.1	6360.4	6355.64	5242.27	7813.71	6758.46	5590.94	6963.09	7376.76	5754.13	6267.05	5452.88	6338.7	7039.62	6444.04	0.000708158
	6403.33	5139.15	7387.01	7299.3	6359.95	6352.19	5237.62	7833.86	6764.48	5591.72	6963.6	7372.78	5748.24	6267.66	5451.8	6333.01	7036.5	6443.66	0.000648278
	6409.45	5125.93	7392.08	7296.83	6359.87	6356.56	5235.44	7820.78	6751.71	5589.65	6960.58	7372.94	5741.3	6265.58	5454.76	6334.39	7017.63	6440.32	0.000130255
	6411.55	5127.02	7386.19	7304.25	6342.36	6369.3	5223.09	7830.32	6756.43	5575.35	6948.7	7358.8	5733.36	6265.17	5453.38	6327.45	7015.27	6436.94	0.000394956
	6405.34	5135.27	7387.41	7301.77	6332.69	6377.35	5225.95	7814.26	6751.84	5567.56	6944.7	7352.41	5734.54	6264.28	5453.34	6329.49	7009.82	6434.59	0.000759992
	6406.81	5133.6	7394.69	7296.15	6326.08	6377.54	5232.91	7800.77	6750	5576.07	6948.02	7350.24	5741.45	6267.37	5453.38	6328.07	7024.6	6435.75	0.000579713
	6412.61	5140.7	7399.13	7288.2	6326.88	6359.68	5235.43	7778.89	6753.86	5579.27	6949.48	7343.72	5745.66	6259.37	5445.84	6318.04	7016.43	6432.54	0.00107814
	6402.46	5134.4	7408	7296.5	6327.86	6362.29	5239.75	7776.46	6753.14	5581.94	6953.2	7353.9	5743.8	6257.05	5451.38	6323.53	7028.56	6434.95	0.000703457
	6407.92	5126.44	7404.63	7295.15	6322.06	6360.2	5240.68	7796	6756.81	5581.78	6955.95	7347.64	5733.66	6259.44	5453.47	6330.22	7026.71	6435.22	0.000661778
	6386.12	5125.5	7403.98	7293.23	6337.04	6367.25	5247.76	7781.29	6752.16	5581.43	6966.25	7352.9	5745.98	6257.43	5450.58	6338.2	7031.25	6436.37	0.000482884
	6391.04	5129.55	7395.68	7296.66	6342.51	6367.8	5247.85	7786.19	6746.88	5581.61	6965.73	7364.26	5742.03	6255.46	5456.15	6345.35	7026.98	6437.75	0.000269297
	6391.35	5126.94	7389.76	7297.95	6345.96	6371.16	5243.62	7821.64	6745.16	5577.82	6958.47	7357.14	5754.16	6259.33	5458.39	6349.08	7019.43	6439.26	3.52299e-05
	6392.98	5140.31	7380.41	7295.79	6369.78	6364.5	5248.75	7795.71	6733.12	5586.15	6965.63	7363.59	5755.7	6276.57	5465.96	6348.12	7015.5	6441.09	0.000249629
	6410.92	5132.74	7381.53	7295.11	6361.7	6371.04	5243.97	7795.36	6737.78	5582.03	6967.17	7377.71	5763.92	6270.05	5464.59	6334.16	7016.97	6441.57	0.000324644
	6404.85	5132.19	7371.22	7297.95	6351.73	6369.78	5239.58	7788.5	6739.72	5588.35	6965.82	7363.54	5752.74	6273.21	5459.56	6332.11	7029.1	6438.82	0.000103193
	6416.07	5121.96	7391.86	7294.08	6353.07	6361.55	5245.06	7788.1	6748.75	5589.8	6956.76	7365.95	5763.7	6281.67	5465.47	6318.54	7032.28	6440.86	0.000214115
	6417.59	5130.16	7388.02	7301.61	6352.25	6389.18	5254.08	7787.29	6745.58	5585.99	6959.06	7378.47	5758.85	6267.42	5470.03	6313.05	7036.98	6443.27	0.00058807
	6427.08	5133.73	7407.7	7295.39	6331.56	6377.33	5254.55	7800.22	6743.84	5591.31	6957.61	7377.11	5751.48	6263.13	5473.3	6314.26	7024.43	6442.59	0.000482092
	6412.21	5128.05	7420.62	7312.17	6338.89	6376.24	5251.16	7797.03	6743.04	5592.14	6958.43	7381.2	5752.48	6265.79	5457.45	6319.45	7028.02	6443.2	0.000576944
	6405.74	5118.24	7415.53	7308.79	6333.88	6372.21	5250.07	7800.48	6750.52	5587.23	6943.93	7375.4	5750.76	6260.25	5460.53	6316.94	7029.7	6440.01	8.19123e-05
	6401.82	5122.99	7426.14	7296.26	6338.53	6356.71	5245.82	7801.07	6750.93	5589.73	6957.01	7368.23	5745.81	6256.91	5458.57	6323.77	7029.92	6439.43	9.12443e-06
	6402.99	5131.7	7414.65	7293.94	6347.86	6364.43	5249.47	7793.81	6744.26	5593.45	6958.37	7371.69	5741.34	6258.5	5463.13	6310.22	7018.7	6438.74	0.000116142
	6401.13	5116.61	7408.16	7291.8	6353.24	6365.54	5252.53	7782.56	6752.25	5589.57	6967.36	7381.13	5742.7	6271.85	5474.55	6324.18	7035.01	6441.78	0.000355866
	6392.05	5118.38	7391.6	7279.01	6328.49	6365.44	5254.54	7798.29	6749.03	5585.79	6971.39	7372.28	5739.72	6268.66	5472.75	6336.75	7031.47	6438.57	0.000142276
	6397.33	5118.98	7383.9	7278.44	6343.15	6372.37	5246.97	7794.5	6754.84	5588.23	6967.32	7367.79	5746.75	6267.24	5470.19	6336.95	7024.33	6438.78	0.000109
	6410.66	5122.76	7379.66	7266.44	6325.68	6378.02	5239.77	7802.11	6746.07	5597.48	6967.53	7372.65	5747.18	6269.04	5472.21	6322	7019.47	6437.57	0.000296883
	6398.34	5123.43	7383.81	7284.56	6335.29	6362.1	5244.18	7787.67	6737.49	5594.15	6960.85	7376.08	5743.56	6276.33	5475.33	6325.26	7012.33	6436.51	0.000461031
	6408.31	5121.85	7389.89	7284.54	6339.65	6367.89	5246.24	7787.13	6731.44	5590.94	6966.36	7374.9	5747.11	6288.18	5469.79	6313.19	7026.68	6438.48	0.000156466
	6408.79	5138.57	7408.96	7278.26	6337.01	6369.9	5234.5	7785.7	6744.55	5582.07	6955.42	7376.19	5747.5	6276.94	5458.05	6303.94	7026.04	6437.2	0.000354669
	6415.83	5127.7	7399.28	7264.85	6340.25	6364.23	5242.74	7775.79	6756.01	5572.15	6950.62	7389.47	5744.58	6270.92	5473.93	6304.04	7023.77	6436.24	0.000503043
	6421.18	5140.14	7403.05	7261.95	6337.98	6369.05	5242.05	7808.02	6759.47	5582.67	6948.03	7401.46	5739.34	6274.63	5459.59	6313.23	7021.04	6440.17	0.000106457
	6423.96	5138.99	7403.42	7275.1	6328.19	6364.02	5255.68	7809.77	6752.78	5580.66	6962.69	7398.35	5739.99	6277.87	5470.43	6316.65	7023.17	6442.45	0.000461264
	6402.56	5141.23	7391.18	7286.65	6337.11	6355.09	5246.04	7790.8	6757.02	5585.42	6959.69	7389.45	5739.24	6276.94	5468.19	6330.32	7030.25	6440.42	0.000145931
	6407.92	5140.07	7388.9	7307.3	6338.77	6365.99	5234.2	7789.04	6763.7	5593.4	6964.61	7388.97	5733.49	6271.26	5462.27	6331.88	7029.92	6441.86	0.000369665
	6404.3	5130.89	7397.55	7322.68	6334.51	6359.42	5230.32	7796.28	6763.5	5598.36	6964.99	7380.48	5746.54	6267.57	5463.54	6342.61	7026.91	6442.97	0.000541055
	6410.69	5141.71	7382.65	7319.46	6348.2	6365.68	5234.83	7805.35	6757.98	5587.76	6964.02	7368.67	5746.02	6272.74	5454.76	6353.56	7034.8	6444.05	0.00070951
	6409.81	5142.01	7378.8	7314.84	6341.55	6366.48	5236.34	7788.73	6752.31	5579.16	6957.53	7371.37	5747.88	6269.39	5465.36	6345.93	7023.18	6440.63	0.000177538
	6406.69	5141.29	7378.5	7306.81	6354.62	6366.52	5243.46	7786.34	6750.83	5573.63	6954.34	7369.91	5743.57	6263.54	5467.54	6334.58	7030.31	6439.56	1.15235e-05
	6400.8	5133.01	7396.22	7296.29	6346.8	6372.05	5248.01	7803.92	6746.66	5578.22	6956.3	7370.36	5752.6	6268.49	5459.04	6326.79	7033.42	6440.53	0.0001622
	6412.12	5131.21	7397.12	7294.93	6335.92	6374.87	5251	7807.42	6747.97	5584.17	6950.65	7379.28	5747.74	6269.76	5461.96	6325.87	7026.77	6441.1	0.000251425
	6412.92	5136.08	7395.8	7294.28	6344.56	6380.07	5245.97	7784.71	6742.54	5576.09	6951.99	7374.1	5740.16	6266.96	5461.04	6333.25	7020.43	6438.88	9.3804e-05
	6417.78	5135.32	7421.59	7291.07	6341.07	6363.96	5233.83	7782.14	6736.6	5573.19	6954.4	7377.97	5746.02	6266.62	5461.2	6327.8	7023.5	6438.47	0.000156819
	6420.15	5133.6	7418.56	7293.56	6340.74	6348.97	5231.86	7797.29	6739.9	5572.13	6944.59	7370.52	5747.46	6276.04	5458.08	6332.88	7012.75	6437.59	0.0002936
	6422.42	5126.88	7403.72	7298.43	6337.69	6361.03	5241.65	7799.68	6727.07	5583.94	6953.01	7366.6	5738.01	6269.97	5465.31	6326.65	7017.93	6437.65	0.000285488
	6425.03	5124.38	7396.85	7295.9	6338.51	6356.5	5235.8	7806.35	6734.04	5589.7	6944.29	7364.66	5745.84	6272.45	5462.29	6321.32	7033.28	6438.07	0.000219489
	6411.96	5130.3	7387.69	7285.83	6347.35	6362.32	5247.22	7809.84	6741.05	5594.86	6950.33	7363.64	5744.2	6278.65	5451	6330.91	7036.43	6439.62	2.14014e-05
	6398.85	5119.96	7374.52	7295.38	6344.03	6372.65	5238.03	7806.11	6753.02	5592.01	6952.75	7362.09	5752.89	6285.33	5449.58	6321.29	7035.65	6438.48	0.00015631
	6397.82	5124.8	7381.88	7303.27	6334.32	6372.32	5244.54	7822.93	6747.24	5596.16	6945.88	7366.08	5757.54	6275.1	5448.07	6324.07	7036.21	6439.89	6.38083e-05
	6394.17	5122.69	7390.28	7302.33	6330.42	6365.25	5250.84	7824.21	6756.63	5584.7	6941.54	7370.39	5757.37	6279.65	5447.26	6330.28	7015.99	6439.06	6.60675e-05
	6390.32	5133.74	7389.31	7299.34	6334.25	6371.51	5241.18	7804.49	6758.59	5578.84	6944.78	7380.35	5764.25	6270.27	5451.07	6321.03	7007.79	6437.71	0.000275406
	6390.79	5137.97	7384.44	7303.59	6333.27	6358.36	5237.05	7827.73	6758.41	5572.93	6938.19	7381.01	5772.17	6271.32	5446.8	6326.73	7008.56	6438.2	0.000199884
	6401.92	5146.07	7397.28	7290.45	6358.34	6357.01	5240.6	7826.54	6757.58	5584.83	6943.77	7376.98	5757.32	6272.27	5453.73	6316.81	7009.54	6440.65	0.000181086
	6378.94	5142.36	7399.47	7300.28	6346.2	6363.87	5233.87	7813.5	6760.93	5582.07	6943.06	7374.44	5766.5	6274.19	5459.51	6319.03	7017.9	6439.77	4.48243e-05
	6407.81	5148.57	7389.15	7281.93	6348.28	6361.67	5236.15	7798.56	6746.36	5584.25	6952.8	7367.24	5763.15	6273.49	5465.45	6312.77	7022.33	6438.82	0.000102793
	6414.8	5150.02	7385.27	7289.56	6341.99	6350.41	5245.26	7814.23	6744.97	5587.43	6956.91	7352.62	5759.63	6262.57	5470.72	6315.68	7029.84	6439.52	6.10409e-06
	6415.41	5133.13	7391.01	7287.38	6334.26	6365.91	5260.13	7802.65	6748.39	5584.55	6961.87	7362.7	5764.01	6259.51	5445.93	6322.07	7031.96	6439.46	3.22946e-06
	6407.39	5136.5	7389.63	7295.33	6330.06	6374.02	5252.71	7780.96	6737.38	5581.29	6961.39	7350.65	5753.19	6264.06	5447.5	6320.02	7039.02	6436.53	0.000457975
	6405.28	5128.83	7380.28	7292.54	6324.01	6385.31	5256.13	7798.31	6734.92	5584.5	6956.79	7364.01	5745.71	6269.47	5456.85	6324.24	7037.88	6437.94	0.000239007
	6392.43	5118.42	7383.18	7297.47	6339.93	6382.58	5256.95	7787.57	6734.02	5585.92	6955.88	7364.86	5748.97	6277.11	5455.27	6327.3	7020.51	6436.96	0.000391545
	6377.99	5121.23	7383.51	7303.9	6333.79	6381.97	5252.7	7784.16	6754.76	5585.17	6948.83	7384.77	5751.03	6273.5	5462.14	6335.79	7005.53	6437.69	0.000278207
	6377.63	5118.78	7390.29	7290.38	6344.31	6366.25	5254.54	7784.41	6750.89	5586.72	6943.58	7371.52	5751.65	6263.86	5469.08	6339.58	7022.76	6436.84	0.00041107
	6390.28	5120.6	7401.95	7294.2	6346.36	6365.61	5258.66	7789.17	6759.97	5579.58	6942.72	7383.36	5751.29	6261.51	5471.86	6335.46	7024.79	6439.85	5.62139e-05
	6392.09	5127.79	7404.27	7287.49	6346.08	6362.9	5252.55	7794.37	6757.15	5571.98	6939.11	7369.85	5744.98	6270.4	5471.25	6326.64	7034.95	6438.46	0.000159089
	6379.91	5137.93	7401.37	7296.4	6347.29	6356.18	5254.12	7800.88	6757.71	5564.18	6951.54	7379.24	5742.97	6275.09	5469.26	6317.47	7036.21	6439.28	3.16402e-05
	6405.08	5134.85	7400.58	7291.21	6354.45	6358.15	5247.13	7797.68	6764.18	5565.15	6955.4	7383.14	5743.08	6262.1	5452.76	6305.54	7041.72	6438.95	8.23425e-05
	6418.77	5132.93	7401.81	7285.58	6343.47	6357.06	5252.62	7810.52	6771.22	5572.84	6951.13	7368.63	5743.81	6261.3	5460.04	6305.84	7040.1	6439.86	5.89433e-05
	6413.18	5146.61	7377.63	7293.95	6335.81	6366.8	5254.43	7805.88	6764.64	5575.64	6955.26	7368.59	5748.36	6255.61	5467.1	6310.32	7023.04	6438.99	7.64326e-05
	6411.84	5147.14	7394.2	7280.56	6342.89	6382.45	5243.64	7784.1	6770.45	5578.47	6967.41	7370.11	5750.97	6251.23	5477.5	6314.98	7021.46	6440.55	0.000166007
	6425.29	5138.01	7396.36	7283.46	6346.76	6369.12	5241.3	7805.51	6766.43	5588.05	6961.14	7369.03	5752.86	6253.17	5479.88	6310.95	7022.9	6441.78	0.000356167
	6414.59	5131.05	7391.33	7284.56	6351.43	6371.83	5250.11	7804.83	6759.27	5595.97	6950.62	7369.71	5760.27	6256.57	5477.76	6319	7006.96	6440.93	0.000225065
	6406.45	5130.52	7399.12	7290.77	6352.31	6364.44	5246.68	7807.24	6759.42	5591.44	6953.01	7364.78	5758	6267.21	5463.79	6330.94	7026.3	6441.91	0.000376458
	6394.02	5122.73	7405.94	7286.92	6346.31	6358.27	5242.98	7798.48	6752.82	5585.78	6963.47	7389.87	5754.08	6266.77	5464.06	6338.87	7027.54	6441.11	0.000253022
	6400.79	5126.28	7393.27	7282.9	6347.06	6374.41	5231.55	7791.48	6746.81	5578.56	6943.06	7391.71	5751.54	6274.07	5471.82	6344.5	7020.73	6439.44	6.40698e-06
