# Supplementary material for: Neural functions vary by return-to-sport status in participants with anterior cruciate ligament reconstruction: a retrospective cohort study using sub-bands of resting-state functional magnetic resonance
Source: Front Hum Neurosci. 2024 Nov 1;18:1457823. doi: 10.3389/fnhum.2024.1457823 (PMC11564169; doi:10.3389/fnhum.2024.1457823)
Supplement: Supplementary file 9 [file Table_4.XLSX]

## Sheet: np
	sub_001	sub_002	sub_003	sub_004	sub_006	sub_007	sub_008	sub002	sub003	sub005	sub006	sub008	sub011	sub014	sub020	sub022	sub024	np组平均时间序列	标准化后np组平均时间序列
	7560.24	6696.35	7782.83	6765.56	6488.49	6848.69	6517.8	7797.21	7033.98	6819.64	6900.96	8339.08	6745.96	6310.93	7320.34	6436.78	7029.66	7023.21	0.000189823
	7575.25	6689.47	7778.97	6748.74	6494.11	6853.78	6530.01	7803.08	7041.02	6825.17	6894.82	8327.58	6750.81	6305.39	7323.01	6442.17	7034.06	7024.55	2.23647e-06
	7566.39	6696.55	7779.71	6762.71	6486.67	6848.89	6531.22	7796.66	7042.28	6823.07	6897.5	8334.12	6744.98	6311.08	7322.7	6450.24	7029.6	7024.96	6.02844e-05
	7560.57	6688.54	7781.52	6760.33	6488.86	6862.8	6523.02	7801.87	7044.12	6817.3	6903.83	8328.61	6735.56	6313.67	7327.35	6443.4	7021.47	7023.7	0.000120081
	7567.93	6684.69	7782.94	6763.18	6508.13	6853.16	6521.26	7794.41	7047.45	6826.57	6897.82	8322.75	6743.34	6308.8	7325.03	6453.09	7028.84	7025.26	0.000102295
	7561.18	6690.32	7788.98	6760.23	6493.43	6858.56	6524.36	7800.43	7036.49	6821.2	6892.66	8332.52	6743.55	6317.3	7328.83	6448.85	7022.75	7024.8	3.75479e-05
	7555.62	6681.16	7782.05	6755.36	6495.49	6852.07	6516.9	7791.01	7043.81	6832.61	6895.91	8332.84	6745.15	6307.41	7323.94	6447.64	7029.56	7022.85	0.000239999
	7552.21	6693.74	7794.1	6760.57	6498.02	6848.31	6513.45	7795.75	7045.97	6831.67	6899.65	8335.44	6752.7	6304.43	7324.29	6440.51	7021.62	7024.26	3.9472e-05
	7560.97	6693.68	7789.5	6756.99	6499.48	6854.33	6526.34	7799.35	7042.49	6826.46	6895.51	8339.33	6750.52	6310.43	7319.1	6451.64	7030.24	7026.25	0.000244271
	7553.75	6698.94	7780.08	6757.19	6484.22	6859.01	6507.83	7788.57	7038.42	6832.48	6902.44	8330.12	6743.24	6304.84	7322.26	6466.34	7029.36	7023.48	0.00015129
	7558.69	6694.45	7788.09	6761.57	6502.37	6854.16	6510.91	7786.5	7044.12	6816.56	6899.95	8335.77	6749.09	6308.03	7320.69	6446.56	7036.15	7024.33	2.92549e-05
	7556.83	6689.91	7788.11	6760.86	6497.17	6858.3	6523.23	7792.36	7042.41	6827.52	6907.55	8331.81	6742.68	6304.93	7324.89	6453.31	7031.11	7025.47	0.000132419
	7564.79	6700.44	7785.25	6762.17	6493.27	6862.89	6528.01	7792.94	7037.64	6828.83	6899.33	8338.83	6741.72	6301.68	7322.39	6441.76	7023.37	7025.02	6.81252e-05
	7559.88	6699.73	7787.7	6765.54	6508.53	6852.08	6529.09	7790.5	7036.36	6818.79	6905.36	8344.44	6737.2	6308.65	7320.83	6450.4	7030.59	7026.22	0.000238732
	7570.77	6703.51	7780.7	6764.33	6503.92	6854.33	6524.2	7802.7	7037.36	6827.12	6910.22	8332.49	6748.21	6316.18	7329.39	6438.94	7024.37	7027.57	0.000431999
	7565.88	6694.91	7776.84	6765.6	6501.96	6858.83	6509.72	7803.68	7037.15	6822.54	6902.61	8347.69	6743.08	6311.15	7332.85	6446.52	7028.77	7026.46	0.000273206
	7564.85	6690.91	7777.99	6765.96	6501.93	6851.55	6522.06	7792.39	7040.83	6834.15	6901.79	8335.1	6736.61	6308.77	7321.52	6449.28	7023.39	7024.65	1.61695e-05
	7568.39	6691.24	7782.32	6762.27	6506.7	6843.11	6522.06	7802.28	7043.3	6828.77	6899.61	8330.38	6733.98	6302.79	7314.33	6451.88	7019.38	7023.69	0.000120274
	7548.61	6702.75	7781.33	6764.5	6496.3	6844.8	6526.54	7797.16	7040.58	6831.99	6897.41	8322.63	6746.77	6302.33	7328.77	6446.69	7031.58	7024.16	5.38402e-05
	7565.66	6694.11	7788.11	6756.5	6500.63	6853.64	6521.5	7802.42	7040.19	6830.59	6898.63	8338.91	6743.25	6305.56	7314.35	6449.56	7026.5	7025.3	0.000108432
	7550.59	6688.45	7792.86	6762.94	6489.32	6856.3	6521.83	7797.36	7038.89	6832.78	6909.56	8333.3	6738.84	6307.17	7326.87	6444.08	7029.25	7024.73	2.6857e-05
	7560.74	6690.17	7795.79	6764.83	6489.19	6857.8	6520.07	7786.47	7033.97	6827.58	6898.66	8331.54	6743.45	6306.43	7317.21	6462.31	7021.56	7023.99	7.87418e-05
	7550.45	6696.99	7795.77	6764.47	6501.61	6855.03	6513.42	7788.41	7039.5	6830.45	6903.35	8343.63	6749.71	6304.81	7315.95	6452.01	7027.06	7025.45	0.000129452
	7557.89	6686.7	7792.24	6766.75	6496.24	6857.11	6514.34	7792.38	7042.05	6834.05	6905.55	8338.24	6747.11	6302.69	7332.58	6447.5	7031.03	7026.14	0.00022852
	7551.49	6698.73	7796.57	6762.53	6493.26	6853.52	6523.78	7794	7030.62	6822.91	6898.25	8330.34	6747.1	6317.14	7323.95	6448.68	7041.16	7025.53	0.000141232
	7559.74	6692.81	7778.14	6759.14	6491.51	6854.27	6522.63	7799.58	7033.84	6826.44	6897.24	8337.83	6755.46	6308.5	7328.08	6460.4	7027.77	7025.49	0.000135791
	7560.08	6704.43	7784.26	6764.33	6501.3	6858.72	6513.84	7802.13	7039.48	6823.29	6898.15	8338.27	6741.97	6305.86	7321.87	6453.25	7032.97	7026.13	0.000226407
	7560.14	6690	7784.9	6761.69	6499.84	6851.93	6518.1	7795.71	7031.5	6830.1	6902.89	8343.65	6739.36	6299.84	7327.35	6439.23	7019.93	7023.3	0.000175976
	7569.5	6697.76	7788.12	6758.92	6500.94	6856.16	6522.12	7795.69	7030.34	6819.87	6903.19	8347.42	6742.7	6311.55	7331.21	6447.18	7025.63	7026.37	0.000260811
	7553.67	6694.02	7793.54	6759.48	6500.18	6851.98	6511.07	7804.23	7028.68	6827.74	6903.13	8342.27	6746.62	6316.11	7330.53	6444.46	7013.39	7024.77	3.32477e-05
	7552.2	6695.6	7779.28	6767.07	6502.37	6854.67	6510.24	7795.5	7033.86	6820.71	6900.12	8333.1	6740.91	6308.23	7320.28	6449.56	7016.82	7022.38	0.00030696
	7553.02	6689.31	7786.75	6767.76	6489.84	6853.03	6509.73	7799.39	7033.06	6827.24	6912.22	8331.4	6733.17	6315.79	7326.45	6442.25	7031.61	7023.65	0.000126842
	7562.01	6688.4	7783.55	6761.74	6495.96	6862.32	6512.99	7788.16	7031.89	6817.49	6909.74	8330.47	6735.69	6319.39	7334.43	6453.66	7021.04	7024.05	6.89668e-05
	7554.23	6692.4	7788.46	6761.63	6500.85	6845.82	6511.11	7791.91	7037.54	6831.3	6902.92	8333.37	6742.12	6308.6	7321.27	6441.63	7020.84	7022.71	0.000261035
	7560.01	6681.74	7796.96	6761.8	6495.21	6850.5	6518.88	7788.29	7031.85	6820.38	6894.22	8337.89	6741.15	6319.54	7323.02	6445.23	7023.47	7022.95	0.000226333
	7565.58	6688.92	7779.32	6760.39	6495.83	6855.84	6521.15	7799.93	7034.06	6833.19	6897.23	8338.64	6748.12	6308.9	7325.28	6452.1	7025.99	7025.32	0.000111523
	7564.35	6686.16	7788.29	6762.83	6500.15	6849.87	6517.51	7800.14	7028.34	6828.34	6895.78	8334.22	6746.68	6306.86	7333.59	6450.14	7036.59	7025.29	0.000106257
	7562.16	6695.36	7782.1	6761.65	6498.79	6854.76	6520.24	7792.08	7032.57	6822.87	6896.33	8339.49	6741.64	6316.05	7320.85	6458.97	7030.94	7025.11	8.09847e-05
	7569.23	6695.57	7787.32	6758.86	6489.71	6847.07	6515.42	7791.39	7041.28	6823.12	6889.88	8331.47	6749.29	6316.58	7316.87	6447.44	7018.49	7022.88	0.000235972
	7560.93	6690.74	7785.19	6751.97	6501.49	6852.55	6508.48	7797.87	7036.13	6814.11	6898.44	8334.45	6753.78	6312.07	7318.4	6443.26	7022.62	7022.5	0.000290511
	7564.8	6698.14	7797.51	6765.21	6505.47	6846.62	6515.68	7802.78	7039.74	6820.36	6896.05	8332.64	6734.82	6308.39	7321.49	6446.3	7026.81	7024.87	4.72756e-05
	7566.55	6682.23	7781.64	6759.6	6500.25	6851.09	6514.76	7798.45	7045.15	6827.94	6894.6	8339.05	6736.66	6307.59	7319.39	6435.43	7021.57	7022.47	0.000294871
	7556.21	6689.53	7787.51	6763.64	6497.19	6858.29	6519.92	7790.81	7035.17	6825.98	6903.06	8330.9	6744.27	6313.27	7326.46	6434.16	7025.49	7023.64	0.000128063
	7556.54	6688.97	7781.4	6767.25	6495.65	6850.14	6522.76	7799.13	7040.76	6822.84	6917.97	8326.65	6736.13	6313.5	7331.14	6433.3	7024.44	7024.03	7.18119e-05
	7557.52	6695.87	7782.34	6767.37	6491.57	6865.68	6525.12	7797.29	7036.37	6814.31	6896.38	8331.39	6735.34	6299.7	7318.6	6439.39	7026.29	7022.38	0.000306842
	7554.75	6681.69	7793.72	6758.04	6501.34	6855.09	6526.29	7797.66	7043.42	6813.09	6888.46	8333.24	6737.61	6309.68	7319.85	6450.3	7033.55	7023.4	0.000162287
	7563.98	6694.78	7782.2	6763.26	6502.11	6859.02	6521.93	7794.76	7037.27	6811.51	6896.87	8329.83	6752.18	6301.72	7317.2	6449.37	7032.38	7024.14	5.69253e-05
	7555.31	6694.09	7792.92	6756.39	6504.01	6850.3	6524.52	7784.65	7033.45	6821.11	6895.22	8336.23	6744.91	6305.58	7325.33	6452.3	7036.44	7024.28	3.70054e-05
	7557.66	6698.63	7790.63	6761.89	6495.65	6849.86	6519.38	7790.59	7037.26	6822.98	6896.56	8335.55	6742.18	6306.95	7329.46	6450.87	7028.52	7024.39	2.1391e-05
	7555.19	6697.35	7785.55	6753.34	6494.91	6839.78	6520.44	7795.31	7040.97	6822.95	6897.85	8332.49	6738.74	6311.75	7315.38	6447.41	7034.28	7022.57	0.000280234
	7556.78	6700.46	7787.3	6764.39	6492.65	6851.87	6507.31	7791.11	7032.58	6823.23	6907.76	8324.84	6753.57	6305.38	7320.88	6461.57	7027.83	7024.09	6.41782e-05
	7544.63	6695.66	7796.19	6765.27	6494.52	6849.22	6524.24	7795.55	7028.43	6830.32	6907.25	8350.3	6744.01	6311.08	7325.64	6451.87	7028.54	7026.04	0.00021404
	7558.12	6700.09	7794.72	6763.12	6494.43	6860.3	6522.06	7793.78	7029.13	6828.63	6904.16	8350.96	6741.35	6312.86	7319.64	6442.13	7016.32	7025.4	0.000122542
	7557.65	6691.5	7779.06	6765.87	6496.72	6853.44	6510.06	7795.67	7039.37	6829.7	6901.72	8340	6746.62	6319.26	7328.47	6449.49	7025.1	7025.28	0.000104879
	7564.66	6685.94	7790.87	6758.9	6502.83	6864.09	6518.13	7794.02	7041.04	6826.99	6907.1	8336.72	6747.58	6307.02	7334.91	6441.92	7018.58	7025.96	0.000202117
	7565.03	6695.05	7778.7	6758.77	6496.55	6853.97	6518.2	7801	7031.33	6830.14	6904.57	8342.64	6742.1	6311.1	7326.21	6450.05	7023.89	7025.25	0.000101745
	7563.79	6687.64	7782.86	6768.45	6502.18	6853.75	6518.96	7792.25	7030.83	6828.84	6900.5	8335.73	6743.36	6308.98	7324.14	6435.08	7026.47	7023.75	0.000111725
	7568.59	6686.49	7785.67	6760.24	6502.49	6856.62	6515.48	7798.54	7028.28	6815.8	6904.39	8332.59	6747.46	6302.2	7319.02	6449.29	7019.87	7023.12	0.000202351
	7561.21	6687.11	7773.53	6766.95	6489.73	6852.4	6527.31	7803.89	7045.31	6823.36	6896.62	8336.58	6736.46	6302.34	7331.99	6445.62	7030	7024.14	5.66923e-05
	7554.78	6698.22	7783.46	6761.8	6501.71	6860.19	6523.99	7802.07	7034.22	6828.54	6899.57	8325.03	6738.97	6306.89	7316.59	6458.28	7026.4	7024.75	2.96913e-05
	7565.67	6691.36	7776.05	6761.9	6503.44	6862.69	6517.95	7794.14	7037.84	6825.82	6901.09	8336.65	6738.02	6305.95	7325.47	6443.54	7035.24	7024.87	4.74169e-05
	7559.53	6695.27	7782.92	6759.15	6502.83	6862.92	6521.88	7801.09	7039.62	6826.03	6898.64	8330.83	6752.45	6311.46	7326.25	6451.49	7018.22	7025.92	0.000196096
	7554.78	6692.4	7783.82	6759.38	6502.68	6852.26	6518.12	7801.55	7036.15	6817	6904.65	8332.52	6741.68	6307.62	7330.49	6461.1	7014.88	7024.18	5.08718e-05
	7538.32	6701.05	7788.43	6769.15	6504.76	6856.54	6515.69	7795.24	7048.32	6813.14	6905.03	8326.02	6746.76	6307.88	7330.14	6446.24	7028.99	7024.81	3.79131e-05
	7556.63	6699.17	7786.01	6750.6	6502.5	6854.31	6516.01	7797.22	7032.01	6827.38	6896.42	8333.52	6740.86	6308.94	7324.06	6442.89	7015.11	7022.57	0.00028065
	7548.35	6707.29	7778.57	6767.9	6500.39	6853.39	6514.42	7789.49	7043.53	6815.9	6891.16	8332.83	6749.75	6310.98	7323.31	6446.31	7025.6	7023.48	0.000150774
	7553.67	6696.34	7781.75	6758.94	6495.5	6856.82	6516.41	7790.53	7038.21	6828.7	6892.95	8342.81	6746.77	6315.77	7324.14	6435.7	7024.96	7023.53	0.000144013
	7568.43	6698.47	7788.66	6755.74	6495.36	6860.68	6510.83	7788.87	7035.29	6821.83	6889.11	8330.67	6744.46	6306.42	7321.01	6437.15	7032.74	7022.69	0.00026329
	7558.16	6697.79	7781.77	6757.65	6500.94	6855.82	6518.98	7796.97	7043.45	6829.96	6885.92	8320.17	6744.41	6310.66	7318.51	6442.26	7032.72	7023.3	0.000175989
	7559.23	6697.27	7790.84	6767.18	6506.29	6858.06	6517.94	7796.82	7037.65	6822.67	6897.93	8324.7	6741.77	6314.14	7320.67	6448.72	7036.92	7025.81	0.000181097
	7561.97	6691.52	7785.75	6768.91	6498.1	6857.51	6518.4	7793.23	7051.32	6821.77	6901.29	8332.1	6748.14	6304.94	7325.55	6440.4	7025.49	7025.08	7.73637e-05
	7556.8	6697.89	7784.43	6765.51	6501.78	6856.62	6514.95	7810.27	7039.12	6835	6908.53	8344.48	6739.75	6312.3	7321.92	6448.52	7033.95	7027.75	0.000457578
	7564.27	6693.67	7788.99	6769.98	6496.09	6858.63	6511.62	7801.84	7034.58	6820.41	6907.28	8336.89	6733.03	6316.1	7324.23	6444.32	7036.55	7025.79	0.000178671
	7543.54	6702.01	7785.24	6760.05	6498.93	6848.47	6513.72	7795.52	7043.59	6834.61	6897.86	8343.86	6734.89	6312.03	7324.77	6443.89	7034.77	7024.57	4.81817e-06
	7562.62	6701.16	7779.58	6760.85	6502.6	6860.36	6514.56	7807.34	7048.2	6828.83	6899.81	8330.15	6744.65	6309.8	7323.93	6437.77	7031.74	7026.12	0.000224458
	7554	6702.38	7788.88	6765.03	6498.65	6852.88	6519.08	7793.13	7044.07	6822.79	6909.52	8333.85	6740.67	6311.3	7329.3	6438.34	7026.16	7025.3	0.000107761
	7553.36	6693.72	7793.29	6754.01	6494.6	6858.43	6526.12	7800.77	7039.86	6827.2	6899.15	8331.65	6739.8	6310.77	7326.47	6448.79	7031.91	7025.29	0.0001068
	7558.42	6689.42	7783.38	6752.47	6499.29	6852.56	6519.96	7793.89	7034.76	6826.18	6888.17	8335.54	6744.38	6309.36	7318.7	6446.62	7028.95	7022.47	0.000294048
	7555.74	6695.7	7784.28	6762.62	6500.23	6853.48	6520.81	7797.57	7041.99	6826.88	6901.38	8334.98	6742.33	6303.54	7325.83	6444	7032.02	7024.91	5.21913e-05
	7552.48	6702.47	7785.66	6762.46	6498.81	6860.44	6519.56	7789.68	7033.49	6837.78	6897.48	8337.65	6743.19	6300.09	7319.24	6455.03	7028.87	7024.96	6.04675e-05
	7563.29	6691.7	7782.98	6756.78	6502.13	6868.12	6520.3	7784.04	7043.3	6830.58	6889.32	8338.7	6747.97	6313.34	7320.32	6453.65	7021.02	7025.15	8.69038e-05
	7570.65	6694.7	7784.66	6757.11	6501.57	6864.18	6525.75	7783.87	7038.36	6829.47	6895.52	8335.32	6754.19	6309.32	7322.52	6444.64	7022.72	7025.56	0.000145493
	7552.36	6698.52	7784.1	6757.59	6499.07	6850.81	6531.71	7794.79	7035.82	6834.68	6901.96	8330.13	6746.61	6309.81	7335.02	6452.52	7025.48	7025.94	0.000199444
	7561.62	6696.55	7775.79	6759.21	6491.37	6853.72	6529.29	7795.07	7042.26	6822.68	6900.44	8329.98	6754.64	6317.06	7319.14	6446.6	7024.31	7024.69	2.1554e-05
	7559.48	6700.61	7782.19	6769.31	6495.64	6843.78	6523.6	7793.54	7038.81	6826.41	6908.41	8332.82	6751.63	6321.32	7319.62	6451.74	7024.02	7026.05	0.000215801
	7552.67	6684.89	7789.91	6765.28	6500.52	6862.46	6512.33	7800.14	7045.16	6814.74	6891.38	8335.57	6742.38	6318.46	7332.2	6448.3	7023.46	7024.7	2.24186e-05
	7553.96	6693.79	7787.29	6756.42	6498.86	6854.58	6519.84	7798.8	7028.59	6824.17	6909.87	8332.26	6750.17	6315.43	7320.41	6439.71	7030.63	7024.4	1.97666e-05
	7567.26	6687	7793.52	6767.25	6494.96	6850.61	6518.8	7800.16	7043.4	6832.18	6896.37	8333.12	6741.03	6311.61	7325.78	6449.63	7022.21	7025.58	0.000148456
	7561.85	6695.33	7787.43	6763.87	6504.45	6847.31	6518.51	7795.74	7042.63	6816.97	6894.41	8333.75	6740.52	6302.67	7331.75	6448.45	7028.5	7024.36	2.54712e-05
	7553.33	6691.54	7781.73	6759.76	6495.05	6860.27	6517.44	7791.87	7042.86	6827.14	6896.48	8332.02	6736.54	6307.37	7326.58	6443.85	7027.13	7023	0.000219478
	7562.13	6690.94	7786.99	6772.02	6492.22	6859.72	6519.13	7795.65	7027.98	6827.25	6894.98	8323.06	6736.24	6302.3	7323.17	6444.36	7022.19	7022.37	0.000308524
	7563.94	6690.29	7786.83	6769.25	6502.08	6860.84	6523.53	7787.89	7040.26	6826.53	6903.29	8331.57	6746.51	6306.5	7331.29	6447.13	7031.8	7026.44	0.000270996
	7562.37	6694.28	7782.9	6766.85	6488.51	6857.1	6535.98	7795.32	7037.76	6828.83	6905.32	8344.25	6739.13	6309.4	7324.65	6452.06	7032.02	7026.87	0.000331311
	7556.05	6697.95	7788.63	6757.63	6502.12	6849.27	6530.7	7793.54	7038.14	6829.78	6903.64	8328.84	6741.59	6311.72	7317.06	6451.57	7025.42	7024.92	5.44772e-05
	7567.83	6693.26	7778.98	6759.51	6496.11	6842.97	6527.59	7795.27	7035.48	6828.1	6899.68	8338.26	6744.86	6313.15	7325.81	6451.02	7035.02	7025.47	0.000131944
	7567.21	6698.56	7803.47	6758.97	6501.01	6851.57	6512.52	7789.24	7039.71	6828.69	6909.52	8327.42	6736.15	6299.01	7324.42	6446.04	7019.92	7024.32	3.11539e-05
	7564.82	6691.15	7792.86	6761.64	6501.34	6857.54	6523.34	7799.92	7037.84	6826.66	6904.65	8332.18	6733.55	6305.46	7332.96	6441.56	7024.04	7025.38	0.000120088
	7561.61	6700.26	7781.87	6768.19	6498.41	6855.58	6523.66	7789.33	7042.31	6827.12	6911.71	8340.11	6741.71	6305.4	7342.15	6446.61	7024.8	7027.11	0.000365748
	7566.31	6697.73	7788.08	6761.95	6494.78	6840.62	6513.14	7799.6	7035.02	6821.01	6908.71	8332.38	6747.11	6299.92	7329.76	6440.95	7022.99	7023.53	0.000143096
	7560.62	6706.41	7794.27	6752.33	6501.34	6842.92	6522.37	7797.44	7038.4	6816.18	6905.95	8331.64	6752.61	6308.24	7321	6444.83	7026.65	7024.89	5.0399e-05
	7563.5	6697.83	7779.49	6770.83	6496.87	6846.36	6522.25	7804.03	7033	6831.84	6906.62	8331.57	6746.65	6315.16	7317.85	6445.52	7031.54	7025.94	0.000198945
	7557.04	6698.3	7787.46	6757.98	6501.24	6862.98	6518.19	7793.62	7044.82	6826.39	6904.76	8334.21	6739.3	6306.46	7327.37	6440.31	7026.59	7025.12	8.26502e-05
	7557.32	6678.99	7782.37	6768.09	6503.52	6852.4	6521.82	7796.32	7040.14	6834.11	6908.41	8328.4	6745.69	6304.09	7314.95	6436.86	7024.13	7023.39	0.000163764
	7562.71	6684.87	7783.83	6761.72	6491.34	6851.31	6520.21	7794.71	7037.2	6825.16	6898.17	8334.67	6734.18	6306.41	7317.29	6435.5	7025.84	7021.48	0.000435949
	7550.61	6690.05	7790.39	6763.85	6499.5	6856.63	6519.82	7793.3	7037.2	6827.62	6893.85	8336.39	6741.23	6303.03	7318.59	6455.64	7030.81	7024.03	7.25657e-05
	7562.74	6687.2	7792.27	6759.93	6494.34	6851.12	6525.11	7793.6	7036	6827.36	6902.42	8338.4	6745.23	6302.86	7317.35	6450.85	7020.98	7023.99	7.8638e-05
	7556.93	6695.55	7782.37	6759.33	6498.34	6855.12	6523.42	7801.66	7034.37	6819.17	6891.91	8336.73	6743.37	6311.06	7316.19	6450.01	7020.85	7023.32	0.000173933
	7558.12	6693.28	7781.32	6766.93	6488.55	6849.43	6518.72	7790.13	7035.71	6827.99	6904.1	8337.14	6748.46	6303.52	7327.54	6451.33	7028.52	7024.16	5.34225e-05
	7568.97	6693.31	7786.92	6757.19	6487.85	6850.39	6522.95	7799.21	7033.05	6820.88	6900.62	8331.65	6742.51	6310.52	7317.76	6453.9	7027.09	7023.81	0.00010371
	7560.6	6695.01	7790.42	6766.87	6499.64	6862	6526.3	7792.49	7035.07	6825.7	6908.51	8333.67	6750.78	6311.95	7320.84	6446.33	7026.77	7026.64	0.000299788
	7565.7	6694.83	7776.4	6760.68	6487.7	6855.85	6519.31	7796.84	7039.67	6821.74	6903.74	8334.73	6745.53	6308.15	7328.66	6456.62	7021.15	7024.55	1.32985e-06
	7564.29	6707	7775.28	6753.34	6499.83	6863.33	6526.03	7793.23	7038.19	6826.74	6902.51	8345.08	6747.68	6302.37	7326.6	6452.34	7029.02	7026.64	0.000298918
	7560.26	6697.84	7782.52	6760.04	6501.75	6855.63	6525.91	7801.44	7039.48	6818.96	6897.07	8334.44	6750.91	6310.88	7326.6	6444.94	7014.94	7024.92	5.40304e-05
	7557.69	6690.04	7788.01	6752.07	6504.93	6847.74	6523.23	7794.57	7035.76	6822.58	6900.17	8332.64	6746.67	6307.6	7326.01	6445.91	7023.76	7023.49	0.000148959
	7565.82	6693.58	7785.78	6758.86	6493.76	6852.23	6522.3	7793.37	7034.95	6824.12	6897.65	8336.69	6740.32	6309.07	7322.28	6451.7	7025.1	7023.98	8.02192e-05
	7557.9	6697.17	7779.4	6761.45	6497.79	6844.87	6521.54	7795.44	7036.28	6824.44	6897.54	8332.13	6735.32	6300.64	7313	6442.77	7030.08	7021.63	0.000413646
	7562.59	6705.97	7784.06	6760.3	6498.56	6847.66	6514.81	7794.48	7037.65	6825.45	6896.35	8330.12	6738.07	6310.15	7320.62	6451.66	7029.3	7023.99	7.84026e-05
	7560.64	6700.13	7794.83	6756.78	6504.31	6859.34	6509.85	7795.45	7034.7	6819.26	6897.18	8329.58	6742.87	6306.37	7327.76	6453.45	7025.42	7024.58	6.28839e-06
	7565.14	6694.77	7789.59	6760	6496.76	6859.84	6508.19	7788.41	7027.53	6824.53	6900.94	8334.04	6739.03	6309.46	7321.05	6449.45	7037.88	7023.92	8.82674e-05
	7560.7	6700.11	7786.09	6762.87	6492.11	6859.41	6511.93	7800.29	7044.9	6815.06	6897.47	8326.66	6743.72	6309.46	7326.29	6443.71	7033.95	7024.4	2.03277e-05
	7553.1	6690.41	7795	6760.02	6492.19	6858.09	6513.07	7803.32	7034.33	6813.68	6891.73	8337.89	6740.37	6312.69	7335.43	6443.13	7022.66	7023.36	0.000168057
	7559.69	6692.86	7782.79	6765.35	6495.21	6863.08	6517.88	7805.1	7039.71	6826.33	6904.17	8333.01	6755.28	6308.4	7328.49	6438.14	7026.69	7026.01	0.000209511
	7552.45	6693.41	7793.21	6758.87	6490.99	6859.78	6516.59	7792.16	7039.85	6821.85	6902.11	8325.09	6741.25	6315.67	7320.65	6439.92	7026.71	7022.97	0.000222793
	7560.81	6682.72	7797.91	6761.79	6497.66	6860.12	6529	7785.56	7036.58	6814.5	6906.87	8333.07	6752.49	6315.66	7319.68	6435.76	7027.09	7024.55	9.94497e-07
	7562.57	6685.27	7786	6755.99	6491.93	6856.23	6515.02	7781.33	7035.2	6827.98	6893.19	8325.92	6758.79	6320.31	7324.82	6447.67	7028.09	7023.31	0.000174529
	7555.66	6687.15	7791.24	6762.07	6500.62	6851.99	6522.62	7794.45	7044.82	6832.43	6904.56	8328.99	6751.71	6312.23	7307.88	6437.39	7026.69	7024.26	3.90648e-05
	7563.45	6683.04	7789.62	6761.21	6493.36	6842.13	6521.38	7803.67	7036.15	6822.23	6893.96	8332.3	6747.17	6307.25	7316.16	6430.62	7033.04	7022.16	0.000338696
	7562.72	6678.26	7794.77	6763.87	6497.14	6858.98	6531.4	7797.07	7041.6	6827.34	6896.9	8335.69	6741.97	6313.15	7323.43	6456.38	7027.28	7026.35	0.000257836
	7561.61	6696.04	7786.3	6762.34	6496.4	6857.98	6518.59	7803.92	7036.69	6830.74	6900.01	8335.97	6736.86	6315.47	7324.12	6452.01	7030.48	7026.21	0.000237469
	7565.72	6680.59	7781.55	6764.68	6495.26	6852.99	6522.19	7798.9	7042.21	6829.79	6894.8	8326.08	6730.53	6311.03	7317.76	6446.27	7021.23	7022.45	0.000297911
	7554.7	6695.31	7782.26	6760.25	6499.36	6856.25	6525.47	7796.05	7045.39	6827.81	6904.99	8340.04	6743.59	6309.93	7324.17	6442.47	7034.57	7026.04	0.000213088
	7561.4	6707.91	7784.11	6761.88	6501.29	6853.58	6517.17	7786.94	7033.7	6827.97	6909.74	8342.3	6737.43	6309.27	7316.61	6458.86	7038.87	7026.41	0.000266883
	7562.74	6706.2	7786.56	6758.74	6509.21	6844.56	6523.44	7799.04	7032.1	6838.02	6897.9	8331.98	6745.55	6303.71	7316.87	6439.16	7026.21	7024.82	4.02329e-05
	7561.36	6699.93	7777.09	6764.54	6491.14	6855.98	6521.6	7793.27	7044.3	6825.42	6908.7	8329.78	6741.29	6300.85	7327.57	6446.34	7028.32	7024.56	2.6428e-06
	7559.34	6709.18	7782.56	6768.4	6499.83	6853.24	6516.32	7789.84	7032.46	6814.69	6898.3	8337.64	6746.39	6308.92	7325.04	6444.24	7024.58	7024.17	5.18189e-05
	7561.74	6704.33	7782.64	6764.72	6489.43	6858.91	6512.35	7795.77	7035.45	6814.33	6899.51	8330.9	6742.44	6315.65	7327.78	6449.53	7019.57	7023.83	0.000101321
	7555.16	6708.44	7789.56	6762.17	6491.28	6851.24	6519.71	7798.14	7037.8	6817.01	6895.77	8326.98	6744.68	6314.12	7333.41	6443.64	7019.31	7024.02	7.32265e-05
	7566.43	6686.72	7782.8	6761.92	6500.37	6862.6	6508.37	7786.05	7038.54	6826.96	6896.99	8340.43	6754.67	6315.76	7317	6440.97	7026.84	7024.32	3.14137e-05
	7564.5	6694.22	7790.61	6765.27	6497.58	6860.07	6518.95	7800.58	7032.21	6822.85	6901.79	8330.21	6753.18	6314.44	7331.11	6454.47	7015.52	7026.33	0.00025462
	7554.9	6687.63	7785.66	6756.03	6493.76	6851.74	6512.42	7794.75	7043.67	6832.82	6907.3	8341.77	6754.62	6309.74	7318.24	6452.75	7027.61	7025.02	6.90577e-05
	7554.51	6695.86	7789.06	6764.04	6503.02	6852.39	6512.93	7803.77	7042.06	6821.87	6897.26	8331.6	6740.06	6302.44	7326.19	6452.32	7018.65	7024	7.65144e-05
	7556.02	6687.98	7779.76	6767.92	6498.42	6858.08	6518.66	7811.14	7040.99	6826.35	6896.73	8346.84	6744.46	6302.1	7325.07	6443.8	7037.42	7025.99	0.000205913
	7552.57	6690.75	7795.8	6760.1	6493.7	6858.35	6515.64	7796.36	7042.35	6823.61	6896.47	8333.67	6738.18	6307.26	7331.19	6443.09	7022.95	7023.65	0.000126622
	7553.89	6703.47	7787.26	6754.49	6501.66	6859.88	6527.2	7806.42	7050.21	6822.07	6899.87	8322.46	6747.15	6312.95	7318.69	6446.4	7022.22	7025.66	0.000160164
	7560.31	6694.51	7781.67	6763.8	6500	6860.28	6516.91	7788.72	7045.4	6820.33	6903.63	8324.88	6731.91	6309.15	7324.83	6454.71	7033.36	7024.38	2.33131e-05
	7553.43	6692.66	7782.28	6762.45	6498.24	6848.24	6520.54	7786.16	7047.13	6819.75	6904.81	8327.03	6735.56	6310.15	7316.54	6449.7	7030.16	7022.64	0.000270832
	7558.16	6696.82	7793.68	6761.53	6500.36	6848.06	6517.3	7792.15	7040.35	6809.55	6896.74	8333.89	6732.51	6310.13	7320.52	6451.61	7033.84	7023.36	0.000167156
	7549.75	6696.23	7782.6	6765.78	6501.36	6856.95	6526.53	7789.19	7031.51	6824.67	6901.05	8324.72	6736.89	6308.95	7333.98	6457.53	7039.88	7025.15	8.72838e-05
	7563.96	6691	7782.73	6761.92	6496.8	6849.48	6515.31	7797.26	7036.03	6819.34	6896.63	8334.95	6741.07	6305.66	7327.98	6461.09	7035.97	7024.54	6.33643e-08
	7554.02	6696.1	7798.17	6757.92	6493.75	6851.65	6510.14	7802.68	7035.14	6817.29	6901.03	8335.82	6742.58	6314.33	7321.14	6452.96	7032.53	7024.54	5.52077e-07
	7568.29	6691.48	7792.78	6765.18	6506.74	6858.46	6523.15	7781.66	7041.84	6831.5	6906.08	8343.9	6738.69	6307.26	7318.85	6454.22	7023.86	7026.7	0.000307942
	7554.82	6696.96	7790.82	6756.93	6503.14	6866.11	6515.96	7790.85	7038.33	6816.85	6896.13	8336.78	6744.04	6311.42	7321.42	6445.47	7037.44	7024.91	5.2619e-05
	7553.13	6693.35	7793.67	6762.7	6498.97	6857.29	6514.33	7790.27	7033.05	6829	6913.49	8347.22	6742.08	6307.94	7319.62	6444.76	7022.48	7024.9	5.16699e-05
	7562.27	6690.34	7777.02	6765.92	6488.79	6869.93	6532.38	7785.95	7031.88	6820.65	6905.54	8343.17	6740.3	6306.09	7314.98	6441.21	7019.31	7023.28	0.000179403
	7564.53	6689.92	7775.07	6764.57	6482.18	6853.14	6517.94	7801.33	7034.13	6830.85	6904.92	8337.46	6737.44	6305.5	7320.69	6447.7	7023.78	7023.01	0.000217784
	7559.2	6686.62	7783.91	6750.91	6494.62	6854.87	6514.51	7801.65	7042.61	6816.12	6896.42	8331.46	6744.71	6305.49	7321.32	6440.85	7028.84	7022.01	0.000360435
	7555.16	6689.27	7780.86	6762.64	6497.72	6859.14	6515.42	7784.3	7039.82	6829.1	6904.81	8339.33	6742.93	6314.85	7327.07	6445.56	7024.86	7024.29	3.61493e-05
	7553.1	6687.81	7787.38	6763.77	6495.01	6857.83	6517.62	7805.61	7039.78	6833.68	6891.67	8341.74	6745.59	6301.38	7320.38	6456.85	7023.93	7024.89	4.99896e-05
	7555.34	6692.41	7791.47	6765.66	6498.1	6850.76	6521.35	7807.31	7040.06	6829.69	6893.42	8342.9	6749.49	6301.21	7322.49	6451.19	7015.21	7025.18	9.12605e-05
	7556.08	6685.49	7788.72	6760.57	6505.71	6854.09	6516.65	7807.16	7035.23	6821.92	6891.96	8335.06	6743.7	6300.89	7318.4	6450.24	7031.9	7023.75	0.000112283
	7550.45	6692.71	7792.7	6764.71	6494.85	6847.64	6524.26	7806.99	7033.99	6826.8	6896.8	8327.22	6749.01	6316.99	7320.01	6455.17	7025.52	7025.05	7.25195e-05
	7560.32	6686.59	7791.25	6765.89	6502.93	6855.66	6530.44	7792.34	7036.98	6821.35	6907.41	8323.45	6736.71	6306	7317.95	6438.23	7019.67	7023.13	0.000200926
	7551.39	6703.35	7780.74	6765.72	6503.76	6849.63	6521.38	7794.19	7040.93	6824.19	6905.47	8328.63	6746.91	6303.01	7335.86	6450.49	7031.26	7025.7	0.000165351
	7562.53	6691.97	7786.04	6766.01	6496.59	6853.57	6515.14	7801.94	7040.35	6819.68	6893.81	8332.4	6746.13	6303.73	7332.12	6454.47	7029.44	7025.05	7.33473e-05
	7564.03	6706.11	7792.28	6763.48	6494.76	6839.16	6519.83	7787.21	7045.21	6823.79	6890.32	8333.6	6751.51	6301.18	7327.89	6442.38	7030.22	7024.29	3.51719e-05
	7552.88	6698.27	7787.83	6763.33	6494.53	6847.41	6529.47	7801.48	7048.01	6824.55	6897.86	8339.54	6744.36	6308.53	7324.26	6450.24	7032.8	7026.2	0.00023611
	7553.77	6697.97	7782.52	6756.8	6490.52	6853.08	6520.92	7788.6	7045.58	6817.01	6896.83	8331.1	6744.05	6319.04	7334.08	6441.37	7028.87	7023.65	0.000126101
	7556.75	6697.31	7784.12	6764.43	6495.09	6847.57	6516.88	7790.77	7037.3	6820.74	6900.6	8341.31	6736.5	6308.64	7325.28	6443.48	7019.23	7022.7	0.000261083
	7555.12	6704.33	7780.66	6756.91	6499.15	6847.06	6515.7	7792.24	7039.24	6821.91	6903.39	8329.51	6738.02	6313.2	7322.58	6445.51	7028.04	7023.09	0.000205888
	7557.95	6686.44	7778.72	6763.02	6494.47	6858.79	6521.5	7800.12	7046.93	6826.61	6902.25	8330.51	6737.83	6311.72	7319.14	6440.6	7020.16	7023.34	0.000170915
	7554.1	6694.83	7789.43	6759.51	6484.28	6865.21	6518.47	7796.3	7033.9	6826.58	6900.01	8340.68	6742.2	6315.66	7326.93	6441	7021.74	7024.17	5.31024e-05
	7554.32	6694.69	7776.54	6767.22	6488.33	6850.85	6518.54	7796.38	7037.51	6827.26	6907.43	8333.06	6741.96	6311.23	7322.18	6447.4	7029.97	7023.82	0.000102908
	7558.85	6691.68	7778.41	6764.87	6503.25	6849.13	6519.07	7798.39	7031.85	6821.88	6904.97	8336.8	6744.38	6309.52	7325.84	6442.08	7031.59	7024.27	3.87369e-05
	7557.07	6688.24	7780.75	6765.21	6495.26	6854.56	6526.17	7800.8	7035.39	6824.13	6898.42	8334.21	6742.04	6308.05	7315.21	6444	7025.83	7023.26	0.000182644
	7565.76	6689.29	7791.45	6759.88	6487.51	6858.23	6521.2	7799.59	7029.34	6820.89	6907.62	8329.25	6745.54	6310.75	7322.21	6444.38	7018.81	7023.63	0.000129263
	7561.12	6679.2	7786.24	6760.46	6494.66	6857.35	6517.68	7795.08	7031.31	6831.14	6904.27	8345.33	6734.56	6309.79	7325.04	6461.23	7026.71	7024.77	3.3519e-05
	7566.37	6687.26	7780.42	6767.8	6489.41	6853.61	6520.24	7800.25	7035.34	6826.43	6894.94	8340.72	6744.55	6314.63	7318.61	6448.83	7034.22	7024.92	5.43008e-05
	7570.83	6678.26	7781.51	6756.93	6503.72	6853.31	6521.21	7788.67	7047.56	6833.2	6897.78	8331.55	6745.09	6304.14	7319.99	6450.72	7023.93	7024.02	7.3459e-05
	7555.79	6684.39	7789.65	6758.38	6497.81	6857.4	6518.53	7794.15	7044.92	6829.56	6901.15	8322.32	6741.66	6312.53	7323.56	6456.18	7024.47	7024.26	3.94747e-05
	7559.49	6685.61	7780.47	6767.3	6494.98	6857.89	6511.53	7796.93	7046.07	6818.45	6907.39	8331.27	6741.42	6316.09	7319.22	6456.03	7020.41	7024.15	5.52368e-05
	7565.32	6687.3	7794.79	6761.09	6492.68	6853.73	6517.42	7799	7035.64	6819.71	6903.95	8334.54	6739.12	6311.49	7312.45	6453.88	7029.02	7024.18	5.05667e-05
	7559.43	6683.5	7787.35	6754.33	6500.81	6851.28	6516.79	7801.74	7043.82	6825.59	6902.8	8324.58	6737.36	6310.63	7334.86	6445.97	7032.57	7024.32	3.13227e-05
	7556.11	6691.16	7790.92	6763.38	6500.44	6854.55	6516.26	7792.19	7035.01	6834.71	6895.24	8338.75	6749.94	6309.49	7325.59	6439.74	7031.57	7025	6.60968e-05
	7556.34	6700.39	7780.15	6755.38	6499.9	6862.94	6514.08	7788.95	7035.57	6829.21	6905.88	8340.15	6750.61	6314.62	7323.42	6445.51	7019.74	7024.87	4.76094e-05
	7552.18	6690.59	7783.88	6758.27	6485.48	6851.22	6520.13	7802.37	7038.26	6826.23	6897.92	8332.51	6748.25	6306.58	7323.57	6442.32	7029.08	7022.87	0.00023695
	7558.23	6708.28	7778.04	6763.14	6492.17	6851.59	6525.61	7802.57	7037.12	6830.91	6895.25	8335.17	6742.7	6302.8	7331.92	6444.57	7033.84	7025.52	0.000140298
	7546.42	6699.78	7788.78	6760.64	6500.63	6843.97	6517.39	7797.1	7042.06	6828.44	6902.72	8335.61	6744.28	6301.94	7317.45	6447.77	7026.82	7023.63	0.000128787
	7563	6702.93	7780.43	6762.58	6492.51	6852.7	6523.83	7786.07	7028.18	6830.98	6905.68	8343.21	6747.81	6308.84	7325.15	6439.01	7022.52	7024.44	1.44235e-05
	7565.16	6680.61	7787.45	6759.84	6494.74	6850.99	6513.57	7792.06	7039.62	6829.35	6899.3	8336.82	6739.48	6303.03	7325.27	6432.4	7025.99	7022.1	0.000347508
	7564.62	6689.41	7779.11	6770.29	6488.14	6850.36	6521.54	7799.87	7030.92	6824.33	6902.52	8341.96	6751.46	6304.59	7320.62	6442.12	7031.27	7024.3	3.37692e-05
	7555.4	6694.46	7792.52	6763.75	6496.52	6851.68	6520.68	7797.09	7031.64	6826.6	6902.94	8332.9	6750.13	6302.24	7322.19	6449.77	7029.99	7024.73	2.7804e-05
	7565.48	6681.14	7786.37	6766.3	6495.29	6846.7	6514.68	7798.95	7025.47	6837.34	6902.27	8327.84	6746.97	6311.07	7322.73	6450.53	7033.95	7024.3	3.39958e-05
	7561.56	6683.91	7786.58	6749.43	6501.23	6851.94	6520.85	7790.97	7037.05	6822.75	6899.69	8335.05	6755.16	6313.7	7329.8	6455.22	7037.91	7025.46	0.000130838
	7558.91	6689.6	7792.05	6760.21	6499.64	6856.88	6527.68	7798.04	7031.86	6838.53	6897.08	8330.42	6744.24	6316.12	7319.63	6455.39	7032.28	7026.39	0.000262872
	7554	6692.23	7776.8	6763.73	6498.17	6858.98	6523.71	7791.1	7031.68	6825.79	6900.54	8333.46	6744.29	6310.85	7327.16	6455.58	7028.94	7024.53	1.31664e-06
	7556.12	6685.49	7778.44	6753.86	6498.43	6861.46	6517.18	7790.21	7046.09	6832.83	6902.54	8338.39	6752.46	6316.52	7327.49	6445.05	7024.38	7025.11	8.17977e-05
	7543.61	6686.5	7787.66	6753.15	6507.4	6866.8	6523.72	7792.65	7042.4	6830.77	6905.69	8331.14	6751.18	6306.93	7328.07	6448.02	7022.63	7025.2	9.36191e-05
	7562.96	6701.25	7791.52	6763.78	6490.11	6858.72	6523.49	7799.28	7036.95	6834.42	6900.31	8329.5	6743.01	6318.89	7329.88	6453.99	7027.45	7027.38	0.000405077
	7555.12	6692.48	7783.08	6756.9	6497.44	6846.81	6519.7	7795.8	7052.47	6819.49	6914.62	8334.99	6744.04	6309.46	7322.81	6436.76	7027.48	7024.08	6.4678e-05
	7557.36	6694.8	7786.36	6761.68	6498.4	6853.8	6519.39	7794.44	7040.43	6831.18	6902.9	8331.89	6745.1	6312.99	7323.88	6446.55	7027.72	7025.23	9.80803e-05
	7553.63	6699.6	7784.26	6767.81	6499.91	6851.87	6525.67	7798.93	7048.19	6819.58	6899.21	8343.42	6741.54	6307.54	7319.6	6448.86	7032.05	7025.98	0.000205181
	7561.53	6704.23	7784.96	6763.71	6495.75	6852.77	6527.13	7794.91	7038.73	6819.45	6901.61	8347.01	6737.59	6306.27	7325.84	6445.84	7028.13	7025.62	0.000153334
	7565.26	6712.04	7782.65	6765.31	6498.31	6845.11	6527.06	7797.49	7043.13	6825.63	6898.71	8346.74	6733.38	6304.35	7332.87	6445.67	7025.15	7026.4	0.000265282
	7564.31	6706.24	7776.15	6757.52	6493.99	6856.03	6512.82	7790.59	7040.62	6830	6900.3	8336.07	6732.92	6306.3	7316.49	6451.18	7020.21	7023.04	0.000212961
	7553.83	6692.8	7784.14	6759.92	6497.31	6848.63	6516.95	7795.54	7042.5	6832.3	6902.64	8333.24	6739.49	6304.27	7323.14	6444.5	7029.29	7023.56	0.000139479
	7551.45	6691.16	7795.79	6762.31	6485.96	6858.55	6509.86	7803.33	7031.61	6827.15	6905.91	8329.77	6727.32	6314.77	7335.78	6441.92	7020.73	7023.14	0.00019931
	7558.9	6683.67	7779.99	6761.94	6492.46	6842.72	6509.07	7798.23	7041.65	6840.48	6900.96	8337.94	6737.44	6307.46	7332.18	6449.6	7023.94	7023.45	0.000155269
	7562.27	6682.03	7789.13	6753.85	6491.89	6844.94	6517.75	7797.42	7035.72	6827.74	6901.55	8333.04	6736.36	6310.89	7330.45	6450.39	7031.43	7023.34	0.000170023
	7564.82	6681.86	7795.15	6754.56	6500.99	6857.39	6510.93	7799.72	7045.53	6828.98	6900.31	8335.24	6752.66	6312.49	7336.09	6445.06	7033.79	7026.8	0.000321606
	7554.5	6687.39	7793.96	6763.41	6493.77	6851.44	6510.94	7801.11	7046.06	6837.05	6901.9	8335.21	6743.28	6312.17	7326.47	6438.09	7028.2	7025	6.52183e-05
	7561.16	6696.39	7783.29	6758.03	6490.73	6858.45	6516.12	7805.99	7046.47	6831.14	6903.34	8334.85	6739.73	6313.78	7323.69	6447.91	7021.72	7025.46	0.000131118
	7560.65	6691.32	7780.41	6763.24	6497.73	6857.33	6510.94	7794.61	7045.79	6822.73	6901.09	8326.68	6744.07	6318.96	7326.24	6442.62	7026.97	7024.2	4.83368e-05
	7568.39	6695.52	7780.15	6764.44	6494.35	6855.16	6516.29	7797.83	7044.01	6824.51	6895.54	8331.67	6753.17	6309.88	7319.38	6440.71	7030.81	7024.81	3.89707e-05
	7560.82	6696.32	7770.94	6760.51	6500.04	6845.29	6519.66	7797.25	7045.92	6827.42	6905.05	8345.99	6752.18	6309.07	7318.48	6440.91	7034.55	7025.32	0.000110773
	7562.68	6696.02	7780.53	6762.12	6500.53	6853.62	6507.52	7800.91	7037.01	6821.85	6901.69	8348.07	6746.11	6308.21	7321.23	6444.71	7026.29	7024.65	1.62796e-05
	7555.15	6686.16	7787.37	6762.77	6504.1	6853.6	6519	7802.64	7042.41	6828.4	6898.42	8336.64	6750.03	6308.63	7327.03	6447.35	7033.44	7026.07	0.000217476
	7571.4	6683.34	7792.2	6763.39	6495.04	6858.31	6509.62	7789.79	7036.12	6832.35	6898.46	8333.41	6750.46	6307.89	7330.28	6450.19	7024.47	7025.1	8.00462e-05
	7560.83	6680.66	7788.75	6762.65	6499.7	6864.05	6516.08	7788.4	7044.41	6820.88	6906.43	8335.24	6746.4	6299.38	7332.85	6450.83	7016.1	7024.33	2.95436e-05
	7562.04	6690.06	7790.15	6766.25	6506.5	6861.74	6521.75	7797.23	7037.91	6825.14	6904.51	8322.78	6748.91	6312.61	7332.6	6448	7022.28	7026.5	0.000278794
	7560.59	6688.2	7780.67	6763.64	6498.69	6846.57	6518.96	7786.02	7038.81	6818.84	6909.88	8341.55	6752.21	6314.09	7320.75	6450.13	7024.12	7024.34	2.85872e-05
	7568.91	6685.58	7786.36	6768.81	6491.36	6862.27	6517.35	7798.27	7046.34	6822.04	6903.45	8344.75	6751.22	6303.39	7321.2	6444.6	7016.39	7025.43	0.000126496
	7571.31	6692.82	7789.7	6759.32	6504.69	6860.91	6519.36	7799.61	7043.41	6829.98	6890.45	8336.08	6748.91	6312.29	7319.95	6456.24	7013.87	7026.41	0.000265748
	7559.57	6690.64	7782.18	6763.35	6501.01	6850.22	6515.03	7792.61	7035.05	6820.84	6896.93	8336.99	6739.68	6305	7313.7	6446.32	7023.76	7021.93	0.000370929
	7568.44	6694.76	7781.94	6765.42	6498.9	6856.32	6522.62	7797.91	7036.52	6816.23	6903.88	8329.09	6737.84	6309.56	7325.74	6444.71	7032.14	7024.82	4.05984e-05
	7562.57	6698.12	7789.75	6755.78	6491.93	6857.41	6522.05	7807.49	7032.52	6822.01	6897.71	8331.92	6737.23	6314.18	7322.69	6444.02	7032	7024.67	1.86482e-05
	7546.21	6708.86	7793.98	6765.74	6496.61	6852.19	6525.6	7800.03	7037.51	6826.9	6901.5	8345.7	6742.86	6302.64	7319.69	6442.02	7023.81	7025.4	0.000123012
	7561.03	6706.59	7784.26	6770.13	6505.39	6858.53	6526.26	7798.21	7037.85	6825.54	6900.36	8330.01	6747.38	6309.8	7323.21	6449.7	7033.07	7027.49	0.000420143
	7557.85	6707.68	7786.73	6759.39	6507.97	6849.1	6514.37	7802.89	7041.99	6827.41	6900.11	8325.13	6739.39	6300.99	7317.61	6453.38	7011.46	7023.73	0.000115044
	7558.33	6707.08	7789.37	6771.59	6501.58	6852.83	6525.78	7787.53	7042.24	6836.88	6907.05	8326.53	6746	6303.8	7316.84	6430.51	7027.89	7025.4	0.000122963
	7557.1	6697.42	7789.05	6766.76	6504.39	6854.86	6519.22	7782.62	7036.51	6821.85	6900.28	8321.49	6756.66	6310.84	7312.61	6447.77	7032.32	7024.22	4.53626e-05
	7556.41	6705.04	7777.73	6760.59	6504.24	6861.89	6521.29	7795.46	7031.15	6826.79	6909.58	8328.28	6746.95	6312.55	7328.41	6459.73	7035.17	7027.13	0.000369316
	7566.64	6706.1	7782.4	6764.68	6502.99	6855.58	6512.41	7782.51	7031.84	6826.39	6893.94	8336.6	6747.01	6314.71	7325.3	6442.87	7034.2	7025.07	7.54231e-05
	7558.78	6698.07	7784.53	6759.5	6500.38	6850.2	6522.48	7787.92	7037.21	6829.35	6898.16	8337.8	6746.55	6310.21	7334.48	6445.84	7033.82	7025.6	0.000151608
	7575.61	6692.01	7792.93	6761.37	6503.68	6853.4	6526.34	7790.62	7042.39	6818.09	6898.44	8330.12	6756.77	6312.16	7325.08	6441.19	7032.83	7026.65	0.0003003
	7549.28	6693.05	7789.87	6762.33	6500.42	6845.01	6519.34	7793.85	7029.7	6820.06	6895.15	8347.45	6742.4	6307.22	7325.23	6456.44	7029.93	7023.93	8.73489e-05
	7560.37	6682.25	7791.04	6773.14	6490.16	6857.25	6511.94	7795.91	7041.95	6825.84	6900.38	8336.38	6747.25	6305.24	7323.83	6449.14	7030.66	7024.87	4.67931e-05
	7557.54	6686.52	7789.71	6758.11	6498.6	6853.14	6505.88	7799.1	7035.91	6819.13	6895.42	8336.48	6746.16	6301.05	7323.28	6436.81	7014.25	7021.01	0.000502977
	7563.27	6698.26	7789.03	6760.45	6491.56	6862.62	6519.81	7795.61	7030.32	6821.88	6890.27	8335.22	6748.44	6302.1	7317.52	6451.71	7017.74	7023.28	0.000178752
	7553.38	6694.24	7783.89	6756.25	6487.84	6855.31	6510.2	7800.35	7034.96	6838.99	6900.8	8334.89	6742.95	6304.25	7332.29	6448.12	7018.32	7023.35	0.000168556
	7557.66	6683.09	7780.15	6772.92	6492.63	6846.92	6515.85	7789.44	7025.57	6828.01	6893.51	8332.61	6740.29	6307.52	7321.64	6442.93	7009.61	7020.02	0.000643143
	7557.06	6682.36	7790.59	6757.36	6500.27	6845.01	6515.77	7793.08	7046.28	6832.73	6893.76	8335.94	6736.14	6313.85	7323.78	6441.99	7020.37	7022.73	0.000258146
	7562.36	6694.28	7782.22	6763.77	6499.68	6855.22	6515.89	7798.49	7038.17	6827.7	6897.21	8337.73	6745.96	6307.19	7324.25	6442.2	7019.51	7024.22	4.4799e-05
	7558.22	6700.03	7793.48	6766.46	6499.17	6857.27	6521.3	7788.77	7035.06	6820.48	6902.34	8329.29	6738.11	6316.82	7329.45	6446.08	7021.99	7024.96	5.97807e-05
	7560.28	6710.48	7795.64	6757.97	6498.18	6853.54	6521.49	7790.19	7035.26	6821.57	6901.57	8339.61	6737.91	6314.09	7324.04	6448.16	7022.82	7025.46	0.000130978
	7569.7	6699.27	7794.27	6763.26	6501.23	6856.92	6523.02	7798.09	7031.73	6818.38	6905.4	8336.28	6745.21	6313.19	7321.07	6441.22	7028.69	7026.29	0.00024934
	7551.98	6709.66	7790.74	6761.86	6491.31	6853.22	6517.2	7790.73	7030.5	6832.03	6901.92	8334.2	6750.01	6310.12	7325.38	6438.06	7034.64	7024.92	5.36348e-05
	7553.94	6697.5	7792.63	6759.81	6498.04	6852.71	6516.86	7792.22	7035.92	6818.49	6891.16	8331.17	6746.32	6309.41	7328.6	6449.3	7028.96	7023.71	0.000118233
	7558.11	6696.32	7790.63	6759.91	6499.31	6853.12	6519.46	7795.5	7035.5	6823.96	6893.11	8337.53	6749.25	6310.3	7325.9	6449.67	7038.5	7025.65	0.00015837
	7550.59	6689.57	7779.99	6771.02	6488.8	6851.34	6522.86	7811.25	7035.64	6835.13	6897.15	8328.44	6745.31	6308.84	7320.69	6449.27	7034.26	7024.71	2.50499e-05
	7551.34	6696.56	7783.79	6760.83	6491.39	6846.91	6515.78	7796.97	7044.03	6829.62	6897.23	8330.18	6741.47	6317.33	7325.99	6454.91	7026.8	7024.18	5.0583e-05
	7553.11	6685.54	7786.87	6761.5	6505.11	6850.26	6516.58	7798.25	7039.42	6823.95	6899.39	8331.2	6739.26	6308.54	7322.64	6457.16	7028.4	7023.95	8.3644e-05
	7556.61	6695.33	7784.93	6766.26	6508.68	6843.94	6520.21	7799.22	7034.58	6821.92	6896.09	8339.04	6743.97	6305.86	7322.9	6450.69	7024.86	7024.42	1.73206e-05
	7559.75	6695.26	7785.53	6764.76	6496.65	6855.86	6521.06	7803.75	7036.44	6823.27	6898.19	8333.48	6736.67	6316.17	7322.3	6441.66	7032.91	7024.92	5.46873e-05
	7560.1	6685.43	7785.82	6760.12	6503.69	6863.84	6509.72	7801.44	7038.12	6830.34	6900.02	8336.49	6733.35	6307.73	7327.35	6441.56	7026.29	7024.2	4.80957e-05
	7565.89	6684.54	7779.47	6766.89	6490.83	6865.66	6512.67	7794.61	7037.44	6822.98	6892.78	8338.11	6735.02	6314.67	7328.67	6437.12	7024.21	7023.03	0.000214362
	7558.83	6686.71	7794.55	6760.75	6497.64	6862.98	6515.74	7793.05	7036.27	6821.82	6900.08	8333.54	6729.67	6309.61	7322.56	6446.66	7031.72	7023.66	0.000125526
	7559.45	6688.56	7786.07	6759.95	6499.96	6857.29	6520.77	7798.26	7035.58	6820.28	6900.09	8336.66	6742.59	6312.48	7326.87	6446.28	7027.72	7024.64	1.41011e-05
	7557.99	6687.56	7788.5	6759.97	6498.75	6844.8	6532.26	7789.94	7036.99	6821.08	6897.93	8338.32	6738.04	6313.1	7325.35	6451.01	7019.65	7023.6	0.000133305
	7562.01	6693	7786.62	6755.47	6497.89	6856.83	6533.22	7797.06	7036.15	6821.31	6897.75	8338.58	6741.6	6313.03	7321.13	6458.58	7027.35	7025.74	0.000170976
	7558.92	6698.04	7787.23	6757.34	6496.77	6851	6536.54	7799.03	7038.41	6826.9	6907.28	8338.25	6740.55	6305.55	7316.36	6464.33	7024.66	7026.3	0.000251209
	7566.31	6700.53	7791.08	6754.87	6506.34	6858.83	6530.96	7793.17	7040.48	6825.43	6899.1	8333.21	6737.77	6319.16	7320.18	6450.56	7042.82	7027.69	0.00044913
	7562.1	6702.51	7790.22	6757.74	6501.11	6853.04	6517.1	7802.09	7035.68	6826	6895.46	8339.7	6743.62	6303.23	7323.04	6462.41	7015.57	7025.33	0.000112662
	7559.41	6704.89	7780.52	6770.42	6490.6	6855.98	6522.25	7804.65	7050	6835.37	6896.32	8334.77	6735.34	6313.46	7325.27	6451.79	7027.78	7026.99	0.000348795
	7563.43	6707.01	7797.42	6764.6	6502.76	6855.68	6521.22	7802.96	7038.92	6824.14	6890.24	8337.98	6740.33	6313.96	7327.78	6442.49	7029.6	7027.09	0.000362911
	7560.83	6696.47	7785.88	6760.87	6488.3	6850.88	6523.23	7800.09	7036.47	6832.88	6903.18	8339.18	6741.66	6305.01	7331.21	6451.35	7028.51	7025.65	0.000157837
	7555.75	6698.68	7784.95	6760.65	6498.37	6855.75	6525.71	7787.69	7029.08	6827.13	6896.73	8342.48	6743.48	6307.93	7336.99	6441.6	7024.5	7024.56	2.59511e-06
	7554.27	6705.5	7793.38	6757.79	6498.66	6857.44	6518.19	7786.19	7033.83	6820.47	6901.04	8328	6741.64	6303.32	7328.03	6447.95	7024.45	7023.54	0.000142483
	7559.15	6695.82	7788.28	6760.51	6501.87	6846.84	6526.75	7796.04	7036.06	6818.59	6901.2	8329.75	6740.44	6311.06	7327.41	6453.45	7022.67	7024.46	1.07498e-05
	7564.8	6687.24	7788.05	6757.28	6494.39	6857.37	6511.05	7788.8	7036.04	6821.52	6898.66	8334.15	6741.2	6319.11	7330.25	6445.11	7027.75	7023.69	0.000120753
	7556.93	6678.16	7776.77	6763.74	6497.44	6838.08	6521.78	7796.39	7035.11	6821.99	6899.9	8335.6	6747.28	6309.77	7326.66	6450.95	7030.85	7022.79	0.000249183
	7562.33	6682.37	7775.37	6757.8	6491.52	6852.78	6519.29	7801.07	7032.05	6822.71	6900.57	8338.89	6745.12	6313.29	7322.71	6455.01	7028.15	7023.59	0.000135085
	7564.28	6687.87	7780.67	6758.21	6491.79	6861.57	6516.89	7790.41	7024.94	6829.21	6895.37	8336.19	6736.89	6305.99	7321.6	6448.99	7025.46	7022.14	0.000341952
	7560.52	6688.57	7781.82	6761.87	6497.87	6847.46	6512.8	7787.62	7032.82	6829.68	6908.13	8331.27	6738.82	6309.14	7318.09	6458.19	7028.14	7023.11	0.000203943
	7563.04	6696.85	7785.64	6755.31	6501.39	6856.54	6517.84	7791.55	7043.71	6835.22	6898.53	8337.29	6743.25	6303.47	7322.3	6444.28	7026.62	7024.87	4.73599e-05
	7560.8	6703.18	7779.48	6770.01	6492.52	6842.46	6511.53	7788.79	7046.6	6834.17	6903.36	8337.26	6741.57	6314.12	7325.6	6457.98	7025.19	7025.56	0.00014595
	7556.57	6687.86	7774.87	6767.42	6502.57	6851.45	6529.44	7789.98	7030.57	6824.43	6894.65	8338.23	6741.92	6305.42	7316.88	6455.93	7033.62	7023.64	0.000128337
	7556.33	6696.67	7777.67	6766.98	6505.72	6852.85	6524.8	7787.91	7032.94	6829.88	6898.69	8332.98	6740.91	6307.83	7317.58	6451.34	7041.37	7024.85	4.41578e-05
	7563.58	6706.71	7780.04	6761.95	6505.52	6861.17	6512.2	7803.12	7026.19	6830.64	6900.95	8338.41	6748.67	6302.12	7323.48	6454.49	7022.85	7026.01	0.000208842
	7556.09	6695.75	7783.35	6755.61	6498.14	6848.87	6516.91	7808.09	7030.79	6825.68	6903.29	8332.46	6740.27	6313.06	7330.33	6445.51	7022.88	7023.94	8.45622e-05
	7563.17	6693.66	7783.86	6763.06	6493.6	6847.92	6517.21	7806.92	7039.57	6833.05	6902.27	8331.27	6750.14	6313.13	7325.37	6454.22	7028.33	7026.28	0.000248039
	7562.64	6692.71	7785.68	6774.36	6502.78	6852.14	6506.41	7808.76	7033.11	6829.09	6896.25	8318.47	6740.22	6314.94	7317.74	6450.03	7023.18	7024.03	7.27126e-05
	7558.72	6693.88	7786.38	6762.15	6491.58	6862.98	6517.66	7799.26	7033.44	6823.23	6898.59	8328.37	6744.98	6294.46	7329.11	6443.53	7026.88	7023.25	0.00018405
	7562.23	6695.67	7787.68	6763.38	6493.49	6856.17	6515.42	7812.33	7034.69	6820.8	6910.16	8330.62	6750.49	6306.09	7325.01	6444.92	7033.23	7026.02	0.000211286
	7560.97	6690.39	7785.88	6757.86	6500.02	6848.25	6518.4	7801.41	7035.37	6824.56	6903.61	8334.55	6750.23	6303.84	7327.94	6449.03	7030.18	7024.85	4.44865e-05
	7560.74	6679.68	7790.13	6758.25	6495.98	6855.17	6521.24	7786.96	7034.69	6823.6	6901.7	8326.33	6738.33	6299.84	7318.59	6449.94	7030.02	7021.83	0.000384943
	7556.98	6692.01	7790.28	6758.09	6492.57	6860.2	6518.42	7801.24	7024.43	6830.41	6897.21	8324.48	6733.1	6306.55	7324.28	6446.15	7032.56	7022.88	0.000236009
	7551.74	6677.22	7782.82	6763.37	6500.9	6842.89	6512.36	7788.56	7039.28	6817.73	6915.64	8334.75	6745.56	6305.09	7323.36	6438.06	7033.99	7021.96	0.000367328
	7558.72	6690.77	7787.2	6765.73	6492.58	6860.31	6528.93	7793.14	7035.84	6813.09	6910.06	8334.36	6745.7	6309.89	7325.87	6455.06	7036.6	7026.11	0.000223646
	7558.52	6684.41	7791.46	6768.17	6495.8	6852.67	6529.65	7798.06	7033.46	6821.22	6901.62	8332.82	6740.49	6304.62	7323.67	6452.84	7032.65	7024.83	4.15e-05
	7558.18	6685.08	7783.37	6758.3	6497.54	6851.07	6529.45	7799.74	7039.47	6817.67	6905.96	8331.31	6739.75	6307.04	7321.83	6451.95	7030.14	7023.99	7.79249e-05
	7568.25	6692.98	7781.17	6764.33	6502.78	6860.83	6517.99	7788.24	7032.75	6825.39	6904.56	8335.08	6751.79	6306.7	7318.43	6450.67	7024.77	7025.1	7.98381e-05
	7556.01	6700.88	7780.93	6761.05	6499.3	6863.2	6527.06	7786.34	7033.32	6824.31	6906.03	8323.72	6739.92	6314.1	7322.09	6453.32	7029.79	7024.79	3.51938e-05
	7562.46	6692.05	7791.22	6765.48	6502.6	6849.67	6520.55	7787.87	7038.36	6824.75	6901.48	8325.99	6752.48	6308.49	7325.89	6432.5	7023.35	7023.84	0.000100214
	7566.99	6694.68	7780.28	6752.7	6500.54	6863.41	6521.5	7797.12	7039.54	6819.58	6902.23	8342.11	6742.39	6311.23	7311.56	6433.18	7026.46	7023.85	9.76819e-05
	7569.03	6703.25	7778.61	6758.99	6494.88	6856.33	6523.61	7789.25	7043.03	6824.66	6893.23	8335.6	6751.97	6311.53	7332.87	6441.71	7030.01	7025.8	0.000179109
	7570.35	6692.5	7781.73	6762.16	6494.13	6865.59	6521.52	7795.59	7036.92	6830.29	6911.44	8337.98	6749.71	6312.98	7310.94	6445.72	7026.24	7026.22	0.000239427
	7563.53	6686.98	7782.66	6763.37	6496.68	6855.23	6526.15	7796.67	7031.85	6830.09	6905.12	8330.86	6744.1	6310.49	7326.78	6442.44	7026.71	7024.69	2.12136e-05
	7557.09	6686.02	7794.53	6761.5	6502.69	6854.51	6518.94	7792.1	7040.14	6826.01	6891.9	8332	6738.46	6302.91	7324.5	6445.45	7029.39	7023.42	0.000159273
	7560.39	6689.04	7783.73	6764.14	6505.65	6843.97	6521.73	7787.17	7036.42	6832.06	6898.37	8329.82	6740.73	6305.34	7326.16	6450.92	7025.94	7023.62	0.000130516
	7564.93	6681.29	7790.28	6760.55	6498.14	6840.92	6514.81	7792.17	7039.55	6827.07	6900.43	8331.28	6741.5	6309.14	7322.13	6445.16	7019.99	7022.32	0.000316596
	7550.95	6681.16	7790.13	6760.75	6493.2	6850.16	6527.77	7805.5	7037.92	6827.66	6899.38	8337.15	6748.84	6307.88	7324.68	6456.37	7019.11	7024.62	1.21354e-05
	7548.76	6692.07	7777.6	6764.79	6490.29	6861.29	6515.1	7800.47	7041.73	6822.33	6904.58	8339.03	6738.32	6310.02	7318.86	6453.84	7027.66	7023.93	8.71322e-05
	7560.34	6679.84	7776.79	6761.43	6492.3	6851.69	6517.38	7803.16	7045.77	6832.01	6899.15	8339.54	6744.8	6308.79	7321.13	6446.11	7028.23	7024.03	7.28348e-05
	7551.4	6672.84	7785.54	6757.92	6501.77	6844.49	6517.46	7791	7034.29	6823.99	6897.66	8334.43	6744.04	6307.14	7327.28	6446.75	7022.17	7021.19	0.000477385
	7557.53	6682.88	7790.09	6761.77	6495.91	6853.23	6526.33	7791.71	7042.12	6827.94	6909.47	8336.15	6740.77	6316.26	7318.82	6440.98	7026.41	7024.61	1.02335e-05
	7559.1	6690.26	7795.79	6757.06	6490.94	6850.08	6522.39	7790.18	7037.71	6830.19	6907.47	8329.87	6752.26	6305.33	7327.32	6447.72	7020.04	7024.33	2.90435e-05
	7563.56	6689.14	7791.38	6766	6507.07	6851.82	6519.31	7788.04	7040.55	6821.21	6907.53	8331.75	6747.7	6300.29	7322.42	6438.14	7029.09	7024.41	1.80301e-05
	7564.48	6695.93	7790.46	6754.86	6503.04	6846.86	6522.39	7793.12	7040.51	6829.91	6894.54	8345.2	6744.51	6308.61	7323.51	6449.24	7027.65	7025.58	0.000147813
	7566.36	6694.97	7786.76	6760.04	6498.74	6847.24	6520.46	7802.83	7034.73	6828.74	6900.66	8344.9	6735.4	6313.22	7320.59	6446.38	7024.21	7025.07	7.60728e-05
	7558.44	6693.76	7784.68	6758.18	6490.01	6845.97	6521.42	7790.64	7041.78	6821.74	6900.82	8341.12	6744.58	6311.47	7329.68	6452.6	7023.88	7024.16	5.38453e-05
	7563.83	6696.95	7773.83	6762.34	6497.33	6847.74	6518.34	7790.09	7037.39	6811.95	6896.88	8335.9	6741.44	6314.46	7311.56	6444.99	7031.16	7022.13	0.000343129
	7561.25	6695.35	7784.3	6758.7	6507.36	6853.48	6517.75	7795.17	7036.41	6822.12	6902.72	8344.9	6740.45	6313.29	7325.5	6449.07	7019.58	7025.14	8.57654e-05
	7558.87	6696.38	7784.02	6769.47	6493.26	6860.07	6518.24	7796.84	7040.31	6820.93	6894.93	8333.16	6735.76	6316.22	7315.86	6465.09	7029.25	7025.22	9.63754e-05
	7557.07	6696.3	7773.87	6766.26	6493.61	6861.31	6519.05	7791.81	7032.48	6824.78	6895.69	8334.32	6743.83	6309.71	7321.42	6462.06	7022.31	7023.88	9.44671e-05
	7559.38	6695.1	7790.48	6763.83	6496.5	6849.75	6516.09	7796.36	7034.2	6817.62	6904.64	8336.12	6745.12	6310.4	7329.33	6442.66	7012.02	7023.51	0.000147089
	7545.79	6697.65	7798.29	6763.76	6495.4	6861.94	6516.5	7797.91	7034.06	6825.74	6893.57	8332.35	6743.8	6309.98	7327.22	6439.8	7022.85	7023.92	8.84492e-05
	7554.77	6693.67	7785.77	6755.84	6502.2	6852.26	6521.14	7791.88	7044.28	6824	6885.04	8336.01	6747.38	6312.15	7323.02	6443.1	7027.31	7023.52	0.000145294
	7570.56	6686.92	7780.9	6762.86	6496.86	6861.23	6516.45	7792.06	7034.71	6820.27	6893.62	8345.33	6741.99	6312.4	7326.17	6450.97	7040.32	7025.51	0.000137988
	7565.92	6698.25	7795.14	6757.61	6508.51	6850.73	6518.66	7780.38	7033.75	6823.66	6900.02	8328.49	6744.43	6307.49	7326.49	6448.43	7028.47	7024.5	6.2231e-06
	7562.3	6690.82	7794.52	6767.35	6492.26	6849.68	6512.16	7795.37	7029.76	6825.24	6886.41	8345.54	6749.82	6313.04	7328.98	6449.18	7022.67	7024.42	1.73108e-05
	7566.93	6693.95	7797.5	6765.18	6498.58	6862.24	6526.17	7788.95	7036.27	6830.6	6899.59	8344.72	6745.8	6308.96	7324.02	6449.71	7018.36	7026.91	0.000338065
	7568.63	6699.41	7794.57	6752.75	6492.57	6849.38	6518.74	7799.16	7032.88	6820.67	6902.04	8336.92	6736.29	6306.98	7322.22	6443.75	7034.81	7024.22	4.4988e-05
	7558.31	6685.01	7781.68	6745.73	6494.54	6848.84	6527.65	7792.8	7042.98	6817.41	6902.87	8324.77	6742.11	6313.28	7321.43	6452.42	7029.48	7022.43	0.000300144
	7558.79	6699.53	7780.18	6755.82	6490.62	6856.71	6527.55	7795.92	7043.76	6816.66	6896.17	8328.37	6745.44	6308.67	7318.83	6438.8	7031.15	7023.12	0.00020255
	7554.2	6697.85	7782.91	6764.94	6491.85	6856.58	6514.22	7800.17	7037.39	6828.42	6907.59	8323.43	6741.58	6314.42	7325.43	6439.86	7030.87	7024.22	4.57306e-05
	7554.94	6695.28	7786.92	6765.71	6491.91	6859.38	6529.97	7803.08	7042.48	6826.95	6904.68	8337.85	6742.09	6312.62	7318.44	6451.2	7024.07	7026.33	0.000254535
	7552.53	6692.69	7782.81	6761.33	6488.46	6865.84	6524.75	7794.25	7044.47	6824.95	6899.89	8332.34	6744.18	6308.74	7323.33	6441.84	7022.71	7023.83	0.000100864
	7555.78	6700.58	7780	6763.48	6502.04	6861.18	6522.61	7810.89	7042.4	6824.11	6902.18	8332.63	6750.04	6307.53	7318.04	6445.62	7017.7	7025.7	0.000164652
	7554.41	6702.45	7784.52	6760.12	6501.26	6857.06	6519.93	7800.58	7042.36	6823.06	6901.44	8340.24	6746.58	6306.85	7320	6452.39	7020.32	7025.5	0.000137238
	7552.56	6703.56	7787.13	6762.13	6500.41	6858.11	6517.8	7806.3	7035.96	6826.58	6906.35	8324.28	6745.64	6316.17	7323.21	6445.84	7024.4	7025.67	0.000161211
	7563.33	6702.31	7787.28	6761.41	6507.59	6863.3	6513.47	7788.65	7031.11	6826.89	6893.69	8331.34	6748.15	6314.79	7334.23	6454.24	7026.78	7026.39	0.000262849
	7549.71	6709.34	7785.98	6758.2	6500.22	6852.84	6511.61	7809.84	7042.32	6827.84	6903.73	8329.22	6743.44	6313.2	7327.35	6448.66	7025.4	7025.82	0.000182124
	7564.01	6703.58	7795.57	6765.11	6493.64	6853.01	6525.06	7802.27	7039.28	6825.99	6902.38	8327.69	6755.2	6302.98	7321.3	6449.05	7036.79	7027.23	0.000383072
	7566.98	6689.79	7787.88	6756.49	6490.4	6859.17	6517.94	7790.98	7033.87	6833.21	6898.33	8328.87	6748.23	6310.31	7321.58	6439.13	7032.49	7023.86	9.63137e-05
	7568.55	6683.41	7779.6	6761.23	6502.79	6859.1	6517.83	7798.13	7044.78	6820.86	6897.27	8332.06	6744.62	6304.88	7320.79	6445.72	7032.68	7024.37	2.41387e-05
	7563.49	6684.1	7783.9	6759.81	6499.52	6862.68	6527.65	7799.37	7041.48	6835.04	6902.79	8337.56	6740.08	6310.13	7317.25	6446.19	7036.29	7026.31	0.000252575
	7556.79	6694.47	7782.32	6751.74	6498.21	6852.87	6521.69	7794.81	7048.7	6827.88	6891.97	8326.13	6738.92	6305.63	7321.34	6442.15	7029.02	7022.63	0.000272349
	7553.16	6689.87	7782.39	6761.42	6496.84	6868.72	6515.35	7789.16	7040.73	6834.07	6902.35	8330.93	6737.28	6305.57	7330.18	6450.74	7028.24	7024.53	1.28664e-06
	7548.51	6688.62	7780.68	6769.12	6499.52	6861.68	6517.58	7785.32	7047.69	6817.45	6896.76	8339.86	6747.31	6310.31	7330.74	6445.92	7021.05	7024.01	7.56936e-05
	7566.78	6693.62	7789.8	6760.55	6495.74	6855.46	6516.48	7803.33	7044.53	6824.17	6901.82	8329.24	6740.88	6311.67	7327.07	6441.88	7022.34	7025.02	6.87414e-05
	7553.46	6698.88	7783.99	6776.24	6500.01	6853.25	6516.93	7803.14	7038.07	6815.38	6905.98	8338.99	6745.18	6303.98	7329.91	6437.89	7024.79	7025.06	7.46054e-05
	7558.3	6698.03	7782.92	6758.73	6506.19	6861.21	6517.89	7795.42	7043.14	6820.89	6904.01	8334.84	6743.64	6308.97	7322.37	6439.97	7024.08	7024.74	2.88391e-05
	7564.44	6694.02	7792.82	6771.07	6494.13	6845.42	6518.99	7793.37	7049.1	6824.14	6903.17	8326.68	6741.28	6302.68	7326.68	6438.6	7021.82	7024.02	7.33423e-05
	7561.36	6698.18	7787.26	6757.21	6493.12	6856.07	6522.61	7793.53	7039.45	6825.45	6899.68	8336.31	6747.23	6305.66	7329.14	6442.65	7020.75	7024.45	1.26478e-05
	7563.04	6702.89	7787.38	6757.31	6501.22	6858.33	6512.32	7802.71	7041.57	6824.24	6899.53	8332.2	6741.29	6302.8	7325.33	6448.16	7016.24	7024.5	5.10776e-06
	7564.91	6701.35	7787.04	6765.46	6504.93	6846.56	6508.67	7799.11	7039.37	6816.91	6906.48	8344.75	6739.84	6309.6	7322.76	6441.64	7028.02	7025.14	8.57258e-05
	7559.81	6704.43	7779.73	6764.45	6490.91	6846.37	6510.6	7789.44	7042.19	6824.07	6898.87	8341.35	6745.9	6305.26	7324.38	6440.36	7037.54	7023.86	9.63151e-05
	7555.49	6702.96	7784.7	6761.91	6501.66	6853.59	6525.45	7790.39	7038.95	6826.76	6896.44	8331.23	6742.51	6309.2	7321.26	6449.41	7039.57	7025.38	0.000119781
	7554.79	6696.38	7791.14	6759.34	6502.64	6855.09	6517.7	7793.33	7040.3	6829.24	6902.86	8343.15	6739.49	6301.85	7319.58	6451.47	7031.33	7025.28	0.000104939
	7553.12	6686.96	7786.14	6765.78	6489.44	6853.48	6518.52	7797.11	7033.27	6824.06	6904.01	8335.49	6749.78	6316.79	7328.47	6447.64	7023.72	7024.34	2.84424e-05

## Sheet: hc
	sub_001	sub_002	sub_003	sub_004	sub_005	sub_006	sub_007	sub_008	sub001	sub013	hc组平均时间序列	标准化后hc组平均时间序列
	6355.69	8197.25	6372.8	7335.52	7037.63	7236.61	7092.79	6460.85	7425.18	7754.72	7126.9	0.000170509
	6359.21	8199.79	6370.14	7336.97	7041.53	7224.22	7079.26	6445.17	7432.07	7760.2	7124.86	0.000116551
	6349.46	8200.93	6372.22	7335.21	7038.51	7239.1	7083.2	6455.73	7433.72	7765.18	7127.33	0.000229882
	6354.07	8200.65	6373.64	7338.04	7031.99	7232.63	7097.53	6435.12	7437.8	7764.83	7126.63	0.000132145
	6346.52	8203.24	6369.66	7329.04	7029.88	7237.45	7089.94	6443.07	7428.91	7766.59	7124.43	0.000176549
	6357.76	8200.36	6365.49	7326.23	7028.56	7229.64	7090.84	6438.91	7434.27	7763.54	7123.56	0.000298789
	6351.19	8194.38	6368.95	7328.32	7032.52	7235.39	7099.21	6436.02	7428.08	7755.49	7122.95	0.000383635
	6350.02	8193.48	6371.3	7327.11	7031.42	7233.44	7090.92	6442.16	7439.04	7749.46	7122.83	0.000400608
	6358.51	8189.72	6368.76	7321.17	7031.38	7237.98	7091.6	6457.79	7426.97	7755.02	7123.89	0.000252457
	6362.04	8199.53	6360.81	7320.02	7035.95	7244.89	7093.02	6457.73	7428.29	7754.13	7125.64	6.6664e-06
	6363.12	8207.36	6371.87	7334.1	7023.57	7236.38	7095.25	6455.19	7424.06	7760.59	7127.15	0.00020503
	6363.51	8204.72	6361	7332.51	7042.23	7241.79	7090.38	6456.13	7436.08	7763.65	7129.2	0.000492793
	6354.79	8193.89	6376.69	7330.4	7020.08	7243.43	7094.01	6450.5	7435.67	7767.31	7126.67	0.000138372
	6354.96	8191.51	6372.01	7330.37	7018.28	7242.02	7100.53	6442.15	7428.79	7764.3	7124.49	0.000168032
	6361.73	8196.57	6362.69	7335.89	7025.42	7246.87	7095.98	6442.01	7430.32	7754.45	7125.19	6.95833e-05
	6352.16	8194.08	6369.97	7331.46	7029.8	7247.69	7097.93	6452.69	7437.17	7761.45	7127.44	0.000245793
	6355.97	8185.85	6360.86	7332.86	7037.39	7245.99	7100.15	6442.73	7428.53	7761.74	7125.21	6.75139e-05
	6351.82	8201.04	6377.63	7334.39	7038.88	7237.45	7097.08	6460.92	7431.59	7763.16	7129.4	0.000520286
	6356.12	8204.86	6390.49	7335.5	7037.45	7239.38	7086.82	6445.54	7432.74	7762.28	7129.12	0.00048125
	6353.79	8194.77	6379.49	7338.3	7020.34	7243.05	7091.83	6453.24	7440.86	7771.8	7128.75	0.000429362
	6358.32	8193.55	6373.35	7329.96	7036.45	7234.88	7090.02	6447.74	7430.52	7767.17	7126.2	7.11397e-05
	6358.38	8198.7	6378.08	7321.91	7027.7	7238.12	7082.38	6461.17	7424.28	7764.46	7125.52	2.40735e-05
	6360.94	8190.5	6369.87	7329.97	7024.25	7233.91	7096.78	6449.85	7435.4	7754.96	7124.64	0.000146798
	6359.21	8200.44	6373.11	7342.63	7049.87	7226.14	7092.93	6453.46	7428.74	7752.6	7127.91	0.000312209
	6350.22	8196.16	6365.33	7334.68	7035.11	7234.22	7085.69	6446.66	7433.56	7761.27	7124.29	0.000196287
	6360.42	8201.19	6380.51	7329.05	7038.87	7241.3	7092.91	6449.45	7433.68	7754.95	7128.23	0.000357126
	6355.21	8192.48	6370.2	7336.4	7022.54	7242.06	7091.27	6442.57	7436.6	7766.2	7125.55	1.88905e-05
	6357.15	8201.65	6371.14	7336.51	7025.12	7227.51	7087.49	6444.07	7415.98	7762.86	7122.95	0.000384653
	6358.34	8207.81	6372.53	7328.34	7024.89	7242.66	7099.88	6441.88	7422.16	7762.33	7126.08	5.5198e-05
	6353.12	8192.23	6373.8	7330.88	7030.99	7241.28	7097.02	6435.52	7426.26	7752.92	7123.4	0.00032097
	6354.36	8208.24	6370.16	7330.1	7023.05	7242.51	7094.71	6433.58	7433.23	7764.67	7125.46	3.20919e-05
	6352.44	8191.53	6369.01	7330.77	7027.23	7242.84	7082.34	6444.95	7431.89	7768.92	7124.19	0.000209905
	6355.68	8198.52	6375.25	7329.7	7025.14	7241.93	7091.47	6434.82	7426.74	7769.31	7124.86	0.000116635
	6363.46	8191.43	6372.89	7333.82	7033.71	7244.88	7094.14	6444.71	7435.02	7772.38	7128.64	0.000414818
	6358.33	8188.5	6359.93	7329.84	7022.67	7243.98	7100.2	6454.6	7429.55	7764.13	7125.17	7.21913e-05
	6360.37	8209.41	6381.03	7335.94	7032.62	7232.79	7101.63	6448.53	7434.72	7763.42	7130.05	0.00061159
	6366.34	8193.42	6370.44	7325.47	7037.48	7240.5	7097.57	6446.37	7430.53	7761.66	7126.98	0.000180974
	6362.42	8193.74	6366.47	7329.12	7042.24	7235.99	7096.35	6451.12	7435.46	7761.25	7127.42	0.000242584
	6350.69	8202.01	6369.24	7327.33	7034.51	7236.46	7091.38	6451.7	7436.98	7770.75	7127.11	0.000198827
	6366.86	8197.9	6367.64	7329.66	7036.7	7234.85	7097.25	6448.72	7438.88	7757.39	7127.59	0.000266277
	6351.58	8194.27	6370.53	7334.92	7028.48	7234.74	7090.05	6445.9	7450.87	7759.2	7126.05	5.11744e-05
	6349.24	8195.96	6359.78	7337.37	7040.16	7232.32	7104.52	6455.51	7448.23	7760.86	7128.4	0.000379858
	6345.2	8201.73	6372.38	7330.5	7029.58	7230.86	7089.49	6449.42	7443.09	7760.15	7125.24	6.29284e-05
	6347.13	8205.67	6368.1	7332.8	7033.77	7242.11	7104.19	6447.53	7447.36	7757.92	7128.66	0.000416599
	6351.29	8205.73	6355.99	7327.03	7021.4	7231.46	7084.15	6451.6	7429.05	7760.71	7121.84	0.000539915
	6354.87	8200.84	6369.55	7336.43	7037.75	7240.27	7092.08	6448.64	7424.13	7758.18	7126.27	8.20425e-05
	6355.07	8208.15	6363.45	7331.81	7022.64	7237.49	7082.96	6447.61	7425.22	7756.34	7123.07	0.000366796
	6354.5	8194.4	6363.17	7313.18	7038.94	7239.63	7084.81	6447.33	7418.35	7750.79	7120.51	0.000726682
	6354.5	8200.14	6359.05	7314.36	7034.22	7237.47	7079.01	6442.84	7422.97	7758.36	7120.29	0.000757241
	6348.29	8202.29	6363.84	7333.03	7040.79	7243.62	7086.92	6441.42	7416.39	7754.71	7123.13	0.000359095
	6356.03	8189.09	6366.19	7326.58	7029.28	7240.34	7084.14	6438.97	7433.64	7757.45	7122.17	0.000493767
	6358.69	8203.09	6376.28	7326.2	7041.94	7237.34	7076.57	6439.04	7427.38	7757.91	7124.44	0.000174708
	6361.14	8189.64	6364.62	7329.35	7030.26	7240.71	7090.85	6445.98	7429.37	7768.01	7124.99	9.76031e-05
	6356.9	8202.07	6366	7328.56	7023.31	7235.71	7096.5	6445.62	7439.71	7759.03	7125.34	4.87425e-05
	6355.02	8193.97	6375.92	7338.9	7032.32	7238.45	7092.03	6442.45	7437.37	7767.71	7127.41	0.000242266
	6357.85	8195.74	6376.53	7331.4	7029.21	7228.06	7089.07	6438.57	7427.08	7761.6	7123.51	0.000305609
	6352.06	8205.8	6372.13	7330.39	7029.83	7232.77	7093.58	6445.77	7440.68	7761.16	7126.42	0.000102156
	6363.3	8195.7	6369.84	7324.92	7024.66	7228.55	7101.01	6442.69	7438.41	7768.64	7125.77	1.1841e-05
	6363.04	8188.02	6368.94	7325.53	7036.48	7232.44	7103.79	6446.15	7426.4	7747.57	7123.84	0.000259745
	6368.9	8203.71	6373.61	7332.22	7027.12	7238.6	7093.94	6448.79	7435.83	7757.61	7128.03	0.000328824
	6358.09	8201.28	6367.53	7327.84	7031.86	7235.6	7093.18	6443.32	7426.15	7755.27	7124.01	0.000234991
	6364.56	8205.07	6370.48	7329.83	7026.35	7236.93	7092.37	6445.29	7430.5	7766.08	7126.75	0.000148468
	6369.71	8194.19	6371.53	7335.74	7018.82	7232.27	7085.62	6437.19	7435.65	7766.36	7124.71	0.000137594
	6358.17	8201.52	6358.77	7340.15	7022.95	7242.62	7093.57	6451.4	7433.67	7770.71	7127.35	0.000233598
	6359.72	8203.05	6370.6	7336.28	7027.7	7232.1	7090.23	6442.11	7433.74	7768.02	7126.35	9.34227e-05
	6359.62	8193.19	6364.71	7327.54	7032.23	7237.63	7094.55	6445.54	7441.43	7762.56	7125.9	2.98591e-05
	6361.43	8196.11	6372.54	7331.93	7026.63	7235.95	7096.37	6447.32	7428.25	7770.54	7126.71	0.000142776
	6354.63	8190.55	6367.44	7329.46	7026.28	7230.41	7094.82	6442.32	7428.14	7765.59	7122.96	0.000382372
	6352.35	8196	6372.88	7339.12	7026.29	7248.94	7086.27	6447.07	7425.1	7757.48	7125.15	7.56748e-05
	6354.98	8191.06	6373.94	7324.85	7035.85	7238.89	7091.44	6447.65	7430.37	7774.5	7126.35	9.32852e-05
	6352.67	8205.16	6362.73	7334.1	7029.96	7246.91	7090.66	6450.7	7434.54	7759.52	7126.7	0.000141309
	6353.4	8203.92	6369.2	7329.34	7036.45	7243.77	7085.94	6442.71	7435.53	7757	7125.73	5.27869e-06
	6351.7	8194.65	6366.89	7329.31	7045.46	7234.29	7091.97	6442.57	7436.08	7760.31	7125.32	5.12891e-05
	6350.98	8195.92	6371.58	7331.74	7042.1	7237.18	7089.17	6448.02	7429.93	7756	7125.26	5.98797e-05
	6357.81	8191.95	6364.08	7329.77	7031.85	7232.51	7093.61	6442.71	7429.38	7765.59	7123.93	0.000247278
	6349.9	8194.72	6363.49	7330.1	7034.5	7236.11	7090.58	6448.1	7435.96	7754.15	7123.76	0.000270587
	6357.08	8196.14	6364.24	7333.64	7050.17	7226.01	7083.57	6443.78	7435.13	7759.36	7124.91	0.000108886
	6361.28	8192.71	6364.89	7328.53	7021.74	7240.06	7096.96	6444.56	7429.01	7758.5	7123.82	0.00026175
	6363.9	8202.41	6370.62	7327.8	7023.65	7239.88	7090.38	6449.22	7435.31	7764.87	7126.8	0.000156515
	6355.72	8195.13	6370.34	7329.59	7029.11	7236.52	7100.75	6450.75	7440.68	7756.21	7126.48	0.000111091
	6357.44	8210.51	6366.24	7333.49	7034.32	7244.03	7097.25	6447.01	7432.73	7753.86	7127.69	0.000280662
	6356.64	8204.86	6370.34	7333.38	7027.59	7240.79	7094.47	6461.51	7431.31	7752.82	7127.37	0.000236279
	6359.54	8200.85	6366.73	7336.48	7034.71	7244.59	7083.1	6456.94	7437.25	7748.32	7126.85	0.00016304
	6357.09	8195.07	6369.39	7331.26	7041.08	7241.49	7088.42	6453.59	7429.32	7754.86	7126.16	6.58626e-05
	6350.83	8205.06	6372.86	7333.45	7043.56	7236.9	7101.67	6464.62	7429.89	7755.01	7129.38	0.000518761
	6342.21	8195.62	6360.85	7332.49	7037.04	7244.12	7088.42	6454.81	7427.89	7767.84	7125.13	7.86755e-05
	6351.56	8192.42	6366.19	7337.9	7047.35	7231.87	7084.75	6454.55	7427.63	7765.56	7125.98	4.06269e-05
	6358.64	8197.97	6360.03	7327.78	7031.34	7240.39	7084.63	6442.3	7431.05	7767.65	7124.18	0.00021203
	6352.05	8194.12	6367.7	7327.84	7029.79	7241.98	7089.31	6436.63	7440.43	7771.83	7125.17	7.29578e-05
	6347.9	8200.48	6373.74	7331.25	7024.82	7235.57	7091.1	6442.34	7432.63	7766.74	7124.66	0.000144561
	6346.32	8194.24	6370.41	7327.43	7023.58	7240.33	7087.52	6430.83	7439.06	7750.64	7121.04	0.000653006
	6351.2	8195.2	6372.31	7326.63	7029.69	7232.73	7098.75	6437.94	7435.6	7766.89	7124.69	0.000139526
	6350.2	8183.98	6363.75	7327.55	7028.36	7231.13	7097.94	6446.87	7430.04	7758.14	7121.8	0.000546333
	6355.21	8193.72	6358.33	7333.16	7028.58	7238.21	7096.55	6446.34	7439.09	7745.61	7123.48	0.000309986
	6360.63	8195.9	6366.85	7332.14	7027.34	7229.6	7105.46	6439.24	7433.55	7762.14	7125.29	5.65829e-05
	6352.33	8200.26	6370.51	7335.52	7032.62	7231.29	7104.42	6450.27	7440.64	7753.16	7127.1	0.000198386
	6352.83	8194.09	6367.65	7338.2	7023.24	7243.66	7105.98	6447.14	7432.01	7759.04	7126.38	9.75372e-05
	6354.78	8199.53	6377.75	7320.7	7024.04	7247.2	7096.51	6452.04	7431.69	7753.44	7125.77	1.12841e-05
	6358.32	8205.94	6368.11	7328.62	7034.4	7232.72	7088.88	6451.62	7424.12	7759.41	7125.21	6.65693e-05
	6356.31	8195.01	6371.56	7335.37	7034.47	7243.71	7081.33	6445.48	7429.66	7762.16	7125.51	2.55093e-05
	6357.64	8197.6	6363.21	7328.06	7033.79	7240.95	7084.74	6440.72	7427.09	7756.29	7123.01	0.000375896
	6345.89	8206.43	6373.32	7329.26	7036.83	7236.18	7083.24	6447.43	7430.95	7761.45	7125.1	8.2753e-05
	6358.46	8199.97	6382.77	7345.47	7036.76	7246.3	7087.86	6448.78	7424.9	7761.27	7129.26	0.000500546
	6352.8	8195.66	6380.59	7338.72	7032.78	7233.83	7091.68	6437.51	7430.82	7767.1	7126.15	6.47095e-05
	6353.02	8190.8	6371.93	7338.35	7027.11	7227.99	7077.11	6445.45	7423.25	7759.02	7121.4	0.000601522
	6356	8193.82	6371.22	7338.84	7029.73	7241.27	7078.91	6444.59	7423.65	7769.22	7124.73	0.000135031
	6354.66	8206.7	6378.87	7335.4	7028.43	7224.86	7086.95	6453.56	7427.74	7762.55	7125.97	3.98104e-05
	6364.55	8188.15	6375.45	7334.51	7030.97	7249.04	7087.31	6449.53	7436.77	7758.34	7127.46	0.000248886
	6355.84	8193.83	6373.05	7326.39	7033.16	7236.4	7089.27	6451.84	7427.56	7759.9	7124.72	0.000135264
	6347.72	8199.85	6376.97	7325.97	7039.51	7241.63	7097.47	6453.44	7429	7772.14	7128.37	0.000376434
	6350.75	8204.31	6368.38	7331.29	7036.62	7240.78	7099.19	6447.36	7430.96	7767.17	7127.68	0.00027974
	6355.72	8199.33	6371.88	7321.84	7024.82	7243.73	7082.78	6457.17	7432.21	7772.02	7126.15	6.47319e-05
	6359.79	8194.37	6366.51	7326.51	7035.65	7237.02	7086.82	6454.84	7435.06	7760.7	7125.73	5.50768e-06
	6358.08	8194.95	6372.35	7335.99	7027.34	7236.84	7096.46	6451.67	7430.22	7753.07	7125.7	1.22974e-06
	6366.15	8202.53	6370.19	7340.51	7027.13	7230.06	7092.4	6455.7	7435.05	7766.37	7128.61	0.000410043
	6358.4	8204.67	6379.39	7327.95	7034.92	7231.23	7093.39	6455.66	7434.12	7770.66	7129.04	0.000470482
	6361.41	8204.16	6375.68	7335.27	7014.61	7237.49	7080.98	6463.51	7436.64	7763.12	7127.29	0.000224316
	6364.22	8195.67	6378.45	7343.05	7029.39	7238.23	7094.86	6460.17	7431.87	7758.49	7129.44	0.000526347
	6358.23	8190.2	6376.41	7332.51	7026.91	7238.05	7088.4	6442.86	7434.8	7751.61	7124	0.00023731
	6357.85	8199.86	6376.75	7328.36	7032.33	7231.75	7095.81	6439.58	7429.45	7758.29	7125	9.61617e-05
	6362.06	8194.27	6386.63	7329.35	7044.37	7232.35	7094.02	6438.73	7418.94	7750.86	7125.16	7.43491e-05
	6365.29	8197.61	6375.76	7336.13	7030.45	7224.38	7095.42	6436.45	7419.22	7755.52	7123.62	0.000289865
	6357.82	8188.36	6389.93	7330.2	7022.66	7228.11	7096.66	6441.65	7425.09	7757.9	7123.84	0.00025985
	6363.38	8202.05	6376.55	7327.76	7031.89	7230.44	7098.09	6447.9	7427.73	7754.26	7126.01	4.45613e-05
	6353.91	8197.06	6372.87	7332.99	7033.74	7245.11	7094.72	6444	7431.27	7754.11	7125.98	4.07051e-05
	6355.5	8187.89	6366.35	7323.08	7032.98	7238.09	7096.43	6445.09	7439.72	7756.26	7124.14	0.000217547
	6342.77	8198.32	6367.48	7326.49	7033.16	7240.57	7083.99	6447.51	7433.34	7760.38	7123.4	0.0003213
	6346.9	8206.4	6372.18	7323.37	7029.47	7237.55	7086.01	6459.67	7435.06	7766.73	7126.33	9.06483e-05
	6357.14	8197.14	6362.62	7331.49	7025.7	7244.94	7091.18	6449.83	7439.11	7756.5	7125.57	1.73132e-05
	6350.37	8195.17	6363.49	7329.74	7034.02	7244.92	7084.85	6441.17	7428.64	7770.21	7124.26	0.00020091
	6351.38	8205.24	6371.61	7336.75	7031.47	7239.15	7096.04	6445.89	7432.64	7760.53	7127.07	0.000193758
	6351.25	8197.02	6365.72	7326.7	7032.09	7239.54	7095.83	6452.04	7435.61	7760.23	7125.6	1.2049e-05
	6354.73	8197.13	6370.74	7330.38	7033.01	7231.38	7099.84	6436.76	7448.56	7767.05	7126.96	0.000178103
	6344.43	8185.75	6369.87	7333.77	7034.67	7233.86	7088.25	6439.56	7435.42	7768.2	7123.38	0.000324348
	6355.22	8201.5	6372.4	7323.41	7034.55	7233.72	7094.94	6435.64	7447.83	7762.17	7126.14	6.28244e-05
	6354.85	8199.07	6374.48	7330.96	7038.9	7245.75	7092.99	6458.18	7443.78	7764.69	7130.36	0.000656111
	6355.25	8197.3	6361.68	7337.9	7039.85	7224.33	7084.42	6460.7	7434.32	7768.84	7126.46	0.000108307
	6348.6	8194.37	6368	7328.35	7036.94	7240.03	7084.9	6449.09	7433.98	7755.89	7124.01	0.000234863
	6352.6	8194.83	6378.37	7329.74	7035.2	7240.83	7083.26	6447.87	7431.85	7759.93	7125.45	3.36494e-05
	6347.57	8198.75	6365.11	7336.78	7015.29	7236.45	7080.91	6451.99	7423.25	7762.34	7121.84	0.000539675
	6358.82	8188.16	6370.72	7325.71	7034.87	7243.79	7087.72	6448.14	7431.81	7766	7125.58	1.58159e-05
	6354.83	8185.41	6380.75	7338.01	7041.06	7247.38	7099.38	6440.17	7431.42	7766.94	7128.53	0.000399397
	6364.05	8189.23	6376.99	7326.37	7025.39	7233.62	7094.04	6448.85	7422.5	7762.8	7124.38	0.000183056
	6367.37	8199.83	6363.1	7330.39	7032.19	7239.81	7096.81	6449.76	7431.99	7760.98	7127.22	0.000215534
	6357.51	8195.53	6367.42	7327.2	7031.97	7234.21	7094.78	6444.38	7425.55	7762.83	7124.14	0.000217678
	6357.25	8213.09	6366.28	7327.29	7033.45	7237.22	7093.26	6440.52	7427.25	7761.22	7125.68	8.90993e-07
	6357.21	8190.11	6372.84	7337.02	7033.36	7235.24	7094.01	6454.94	7433.24	7762.73	7127.07	0.00019382
	6356.44	8209.82	6363.96	7337.19	7038.08	7232.46	7092.94	6453.2	7434.74	7766.37	7128.52	0.00039742
	6354.18	8211.49	6366.51	7334.88	7036.21	7236.81	7090.25	6441.09	7425.19	7768.09	7126.47	0.000109761
	6357.28	8201.6	6356.69	7332.82	7030.64	7243.41	7094.77	6450.75	7426.68	7765.52	7126.02	4.60203e-05
	6355.79	8196	6362.57	7329.82	7031.6	7227.76	7088.18	6451.26	7429.24	7761.31	7123.35	0.000327624
	6361.55	8197.66	6368.46	7328.23	7023.51	7232.4	7087.63	6453.18	7424.56	7760.01	7123.72	0.000276407
	6354.72	8203.43	6373.57	7333.95	7020.33	7232.5	7093.6	6440.44	7431.02	7768.86	7125.24	6.2618e-05
	6351.8	8198.72	6363.6	7342.45	7040.28	7244.58	7102.14	6448.45	7425.82	7768.92	7128.68	0.000419322
	6358.1	8198.29	6377.23	7335.13	7028.03	7239.34	7099.62	6445.85	7417.39	7761.11	7126.01	4.4966e-05
	6357.57	8195.74	6372.05	7329.46	7034.6	7241.8	7100.44	6449.63	7433.75	7757.81	7127.29	0.000224078
	6363.31	8195.84	6372.59	7326.78	7035.19	7251.48	7099.24	6450.19	7437.29	7763.23	7129.51	0.000536963
	6350.74	8195.59	6372.11	7330.66	7033.78	7241.44	7094.69	6440.87	7433.1	7759.45	7125.24	6.23838e-05
	6355.54	8190.36	6365.3	7326.5	7036.83	7234.54	7093.4	6456.9	7422.17	7765.09	7124.66	0.00014418
	6361.51	8185.38	6355.24	7322.35	7035.6	7231.71	7089.22	6449.84	7434.45	7752.78	7121.81	0.000544506
	6358.19	8199.1	6363.59	7324.59	7027.69	7238.36	7091.31	6442.77	7444.35	7767.09	7125.7	2.24476e-06
	6364.9	8202.29	6388.12	7328.83	7035.5	7240.62	7083.77	6449.2	7437.45	7761.08	7129.18	0.000489334
	6363.23	8192.85	6372.31	7322.72	7032.53	7235.83	7088.27	6446.81	7430.25	7758.34	7124.31	0.000192832
	6361.77	8196.55	6369.46	7325.88	7032.42	7250.22	7091.54	6442.81	7437.07	7761.85	7126.96	0.000177904
	6363.9	8201.12	6374.18	7321.53	7043.5	7227.89	7094.68	6437.24	7439.03	7757.76	7126.08	5.54761e-05
	6367.63	8206.32	6371.99	7324.92	7027.06	7238.86	7082.67	6444.44	7433.84	7758.01	7125.57	1.63113e-05
	6355.85	8200	6366.72	7326	7032.55	7230.65	7076.82	6442.22	7437.2	7751.41	7121.94	0.000525576
	6349.12	8196.21	6364.49	7329.9	7028.49	7227.66	7090.13	6431.96	7434.72	7760.79	7121.35	0.000609066
	6355.11	8202.86	6369.14	7327.08	7030.91	7232.55	7090.1	6443.85	7448.21	7755.44	7125.53	2.28595e-05
	6355.19	8198.44	6376.91	7331.84	7026.8	7242.38	7093.35	6443.53	7433.57	7763.81	7126.58	0.000125429
	6351.26	8201.79	6368.05	7330.79	7034.94	7240.05	7101.74	6444.36	7433.46	7760.99	7126.74	0.000148087
	6350.95	8197.32	6373.93	7326.8	7037.86	7237.99	7095.04	6441.21	7429.74	7758.34	7124.92	0.000108028
	6351.76	8206.13	6367.72	7326.33	7036.96	7238.96	7101.48	6454.95	7427.75	7754.06	7126.61	0.000129231
	6355.77	8209.83	6362.93	7335.96	7031.44	7240.02	7092.84	6447.5	7426.07	7761.46	7126.38	9.72208e-05
	6359.84	8198.25	6363.86	7333.18	7035.23	7231.46	7091.2	6445.16	7426.2	7758.13	7124.25	0.000201599
	6356.03	8204.32	6372.66	7318.21	7049.41	7238.46	7088.42	6455.42	7422.9	7756.55	7126.24	7.7039e-05
	6354.11	8201.74	6367.25	7327.7	7030.29	7231.3	7088.54	6444.2	7413.42	7749.1	7120.77	0.000690663
	6353.43	8200.73	6365.34	7323.04	7030.25	7243.75	7094.12	6458.13	7430.58	7764.67	7126.4	0.000100441
	6358	8208.93	6366.57	7337.02	7034.05	7229.34	7089.99	6453.68	7430.37	7759.53	7126.75	0.000148573
	6360.69	8191.14	6359.15	7332.21	7033.48	7231.14	7087.16	6456.31	7427.96	7755.14	7123.44	0.000315835
	6352.8	8200.62	6364.4	7331.77	7022.12	7238.62	7082.22	6450.36	7438.21	7753.02	7123.41	0.000319098
	6359	8203.9	6365.72	7346.94	7040.98	7242.67	7086.34	6451.63	7445.77	7751.05	7129.4	0.000520982
	6354.65	8201.56	6376.59	7334.44	7033.96	7232.97	7083.89	6445.39	7438.43	7757.68	7125.95	3.73181e-05
	6353.09	8192.55	6379.85	7337.59	7037.88	7237.9	7099.51	6449.01	7427.76	7758.9	7127.4	0.000240655
	6363.27	8192.87	6374.89	7335.95	7050.07	7238.21	7099.57	6445.27	7434.27	7756.08	7129.05	0.000471249
	6356.57	8199.4	6373.3	7332.53	7040.22	7235.68	7097.45	6456.55	7431.49	7753.97	7127.72	0.000284582
	6351.45	8200.53	6372.26	7318.65	7041.68	7231.47	7103.16	6451.26	7428.27	7760.2	7125.89	2.86463e-05
	6361.11	8192.84	6373	7329.25	7036.94	7237.44	7095.75	6443.14	7439.08	7756.49	7126.5	0.000114545
	6364.87	8202.31	6368.89	7333.59	7032.11	7237.4	7090.92	6445.14	7431.26	7755.16	7126.17	6.70913e-05
	6367.9	8196.95	6374.46	7335.49	7018.25	7231.91	7096.98	6455.91	7419.98	7756.28	7125.41	3.89501e-05
	6368.19	8198.83	6372.27	7341.7	7031.61	7239.27	7100.44	6442.56	7429.05	7757.09	7128.1	0.000338625
	6361.26	8193.88	6368.83	7342.67	7028.85	7243.01	7101.43	6444.39	7419.36	7757.71	7126.14	6.31161e-05
	6356.25	8194.7	6363.95	7327.13	7013.96	7231.86	7090.88	6446.04	7415.7	7764.97	7120.54	0.000721986
	6351.53	8194.99	6374.22	7334.27	7029.03	7246.96	7100.48	6441.96	7436.87	7767.06	7127.74	0.000287598
	6358.97	8208.57	6367.81	7333.8	7019.99	7240.68	7096.36	6458.81	7433.45	7762.37	7128.08	0.000336019
	6357.7	8201	6370.13	7338.05	7023.05	7246.23	7103.37	6461.26	7429.83	7763.44	7129.4	0.000521499
	6362.26	8193.46	6376.01	7339.15	7027.96	7241.38	7102.49	6448.96	7433.54	7758.62	7128.38	0.000377973
	6355.13	8206.68	6360.05	7330.3	7038.05	7240.65	7099.78	6439.11	7436.11	7760.26	7126.61	0.000129671
	6355.32	8205.84	6369.84	7333.68	7037.98	7248.05	7093.47	6441.72	7429.87	7758.59	7127.44	0.000245383
	6361.53	8195.03	6371.84	7325.58	7047.33	7245.86	7088.55	6443.07	7437.77	7771.4	7128.8	0.000436237
	6354.19	8200.39	6368.47	7338.18	7048.9	7242.25	7090.88	6441.24	7444.45	7760.19	7128.91	0.000452518
	6343.51	8194.34	6364.38	7333.62	7043.79	7244.09	7092.06	6442.28	7440.53	7757.95	7125.65	4.80885e-06
	6354.96	8194.25	6364.44	7335.47	7031.66	7245.1	7097.39	6446.27	7441.74	7765.55	7127.68	0.000280048
	6355.33	8204.57	6359.12	7328.49	7033.12	7230.85	7089.07	6448.75	7442.52	7763.54	7125.54	2.14779e-05
	6354.74	8200.38	6370.76	7335.43	7036.87	7232.5	7098.2	6444.66	7437.1	7764.01	7127.47	0.000249479
	6360.88	8203.65	6362.71	7343.09	7033.42	7231.36	7089.98	6441.16	7441.02	7773.67	7128.09	0.000337424
	6351.43	8204.64	6367.72	7329.49	7034.57	7227.26	7088.36	6445.14	7438.85	7759.77	7124.72	0.000135217
	6357.46	8196.17	6370.4	7321.77	7033.73	7230.5	7087.68	6440.67	7438.98	7765.18	7124.25	0.000201463
	6358.97	8198.34	6373.93	7327.95	7022.25	7226.51	7086.97	6442.49	7426.9	7758.21	7122.25	0.000482313
	6360.27	8201.52	6377.65	7324.78	7028.32	7225.7	7093.49	6439.23	7433.76	7757.12	7124.18	0.000211124
	6350.76	8196.47	6375.27	7330.16	7014.51	7239.25	7101.41	6441.22	7427.49	7759.07	7123.56	0.000298177
	6355.67	8196.86	6373.63	7329.06	7028.7	7233.66	7107.09	6452.54	7421.48	7752.5	7125.12	7.9982e-05
	6363.64	8198.99	6377.23	7331.52	7033.23	7235.22	7097.01	6455.57	7419.98	7746.6	7125.9	2.95862e-05
	6354.56	8201.74	6385.02	7329.37	7031.05	7237.73	7106.7	6449.45	7427.88	7757.12	7128.06	0.000333043
	6362.65	8187.38	6370.75	7326.81	7031.03	7236.92	7102.31	6448.89	7426.4	7755.32	7124.85	0.000118264
	6366.6	8194.73	6386.66	7330.04	7031.09	7230.51	7098.42	6454	7422.99	7769.6	7128.46	0.000389334
	6352.99	8199.16	6378.37	7327.07	7024.59	7243.4	7101.48	6446.02	7429.67	7770.4	7127.31	0.000228241
	6357.51	8187.05	6365.85	7322.5	7028.49	7234.12	7094.12	6435.34	7430.86	7772.01	7122.78	0.000407587
	6353.78	8198.32	6369.15	7324.74	7027.91	7236.86	7085.88	6456.78	7435.93	7759.02	7124.84	0.000119494
	6357.32	8195.68	6366.86	7329.73	7025.24	7233	7094.22	6439.48	7436.42	7769.5	7124.75	0.000132304
	6366.6	8203.3	6373.57	7333.46	7024.91	7244.23	7088	6449.05	7431.57	7766.79	7128.15	0.000345029
	6353.04	8205.13	6362.44	7331.28	7037.51	7233.29	7101.6	6442.67	7442.01	7766.06	7127.5	0.000254568
	6356.13	8195.77	6372.1	7329.86	7041.42	7233.85	7099.05	6449.43	7449.02	7749.64	7127.63	0.000272301
	6346.97	8196.4	6367.79	7326.26	7031.67	7229.8	7090.98	6434.68	7431.78	7764.25	7122.06	0.000509513
	6353.82	8193.2	6366.53	7329.01	7040.46	7240.58	7091.93	6452.78	7442.69	7758.46	7126.95	0.000176758
	6353.77	8200.92	6368.96	7323.27	7034.7	7233.04	7094.56	6444.16	7438.69	7757.05	7124.91	0.000108852
	6355.86	8196.42	6377.31	7330.74	7026.05	7240.23	7092.34	6446.52	7433.58	7760.81	7125.99	4.17384e-05
	6352.25	8190.09	6377.86	7322.18	7029.58	7236.46	7086.69	6454.97	7430.79	7758.92	7123.98	0.000239935
	6344.03	8195.38	6374.76	7324.35	7026.22	7225.15	7086.89	6451.36	7440.4	7761.84	7123.04	0.000371815
	6357.65	8195.41	6370.32	7326.95	7019.26	7241.34	7091.98	6450.76	7428.92	7757.78	7124.04	0.000231816
	6354.81	8187.47	6364.88	7329.56	7030.6	7234.16	7090.11	6448.7	7428.85	7770.1	7123.92	0.000247855
	6360.48	8193.36	6377.75	7325.59	7020.82	7235.49	7088.66	6453.81	7422.88	7756.27	7123.51	0.000305249
	6353.16	8189.87	6360.71	7328.21	7033.38	7233.1	7091.83	6443.8	7423.83	7770.68	7122.86	0.000397199
	6359.85	8189.96	6362.78	7336.24	7035.23	7241.98	7093.32	6438.96	7430.93	7761.64	7125.09	8.42e-05
	6348.74	8191.72	6373.69	7331.29	7024.06	7242.14	7091.03	6444.25	7430.83	7759.28	7123.7	0.000278435
	6357.06	8204.15	6368.76	7335.05	7028	7227.28	7088.54	6443.6	7429.02	7756.62	7123.81	0.000263956
	6349.7	8197.53	6369.01	7328.7	7028.91	7244.64	7094.2	6449.6	7437.71	7760.09	7126.01	4.47963e-05
	6356.52	8192.67	6368.32	7339.03	7035.59	7240.69	7089.41	6440.99	7437.01	7760.97	7126.12	6.03726e-05
	6349.53	8199.27	6365.54	7348.27	7040.99	7237.68	7082.42	6453.07	7442.39	7768.79	7128.79	0.000435954
	6360.34	8192.31	6364.63	7337.73	7037.94	7239.39	7090.6	6449.57	7428.62	7759.86	7126.1	5.7726e-05
	6360.52	8192.6	6366.01	7330.09	7036.4	7235.56	7083.6	6450.74	7431.78	7758.94	7124.62	0.000149245
	6353.82	8187.51	6364.06	7336.33	7028.41	7238.51	7085.16	6446.77	7426.79	7771.17	7123.85	0.000257609
	6361.28	8200.75	6369.89	7336.23	7021.71	7234.48	7089.09	6447.43	7429.03	7770.49	7126.04	4.88431e-05
	6358.07	8200.71	6362.23	7348.04	7026.67	7240.65	7084.56	6447.54	7425.72	7754.91	7124.91	0.000109128
	6363.16	8205.64	6370.26	7328.76	7020	7241.22	7089.15	6445.54	7434.31	7758.74	7125.68	1.547e-06
	6362.78	8194.86	6371.25	7334.11	7034.96	7235.03	7095.88	6441.67	7431.7	7762.48	7126.47	0.000109792
	6366.52	8190.56	6371.75	7335.03	7031.32	7240.37	7092.39	6450.53	7434.15	7763.68	7127.63	0.00027246
	6355.89	8202.6	6375.33	7331.93	7026.14	7231.53	7080.83	6457.35	7432.95	7761.79	7125.63	7.63845e-06
	6357.97	8195.49	6367.83	7329.48	7030.64	7240.99	7092.52	6450.12	7425.64	7764.74	7125.54	2.04661e-05
	6360.45	8190.46	6371.84	7330.06	7031.82	7241.85	7085.43	6452.77	7422.03	7768.15	7125.48	2.86605e-05
	6360.45	8198.34	6380.08	7337.75	7029.45	7234.51	7090.85	6450.81	7427.62	7770.19	7128	0.000325057
	6356.12	8201.33	6381.01	7329.22	7025.33	7235.32	7093.5	6446.96	7433.45	7769.01	7127.12	0.000201413
	6356.06	8200.84	6373.52	7333.54	7025.67	7230.79	7100.2	6446.91	7438.34	7768.14	7127.4	0.000240354
	6349.34	8204.14	6367.12	7333.27	7040.62	7234.67	7095.8	6444.56	7434.67	7758.52	7126.27	8.17693e-05
	6354.49	8194.13	6380.23	7332.06	7027.28	7239.51	7094.58	6438.6	7430.74	7767.35	7125.9	2.93837e-05
	6354.93	8193.8	6374.49	7333.49	7045.22	7222.03	7102.53	6442.17	7435.66	7760.88	7126.52	0.000116757
	6360.24	8199.79	6369.38	7328.53	7035.73	7233.76	7098.95	6433.53	7441.25	7759.59	7126.08	5.43761e-05
	6357.78	8205.08	6372.18	7336.09	7037.64	7236.23	7089.6	6446.42	7435.47	7756.98	7127.35	0.000232784
	6346.83	8196.27	6367.99	7331.26	7034.88	7229.96	7092.76	6454.49	7430.41	7766.4	7125.13	7.90413e-05
	6358.82	8200.24	6366.42	7333.07	7027.29	7228.98	7077.99	6439.82	7424.82	7762.8	7122.02	0.00051416
	6359.2	8205.8	6366.77	7330.63	7038.4	7228.56	7087.39	6445.43	7436.56	7762.7	7126.14	6.40499e-05
	6364.12	8203.41	6365.03	7338.15	7026.67	7233.85	7083.58	6446.41	7429.79	7752.43	7124.34	0.000188763
	6356.95	8199.02	6371.38	7338.15	7033.24	7232.74	7089.92	6444.71	7427.97	7760.99	7125.51	2.52405e-05
	6361.26	8203.88	6369.99	7330.71	7034.34	7236.16	7096.39	6446.27	7432.11	7768.95	7128.01	0.000325333
	6360.36	8196.2	6370.4	7326.79	7035.14	7237.71	7088.36	6441.52	7417.63	7766.64	7124.08	0.000226372
	6351.89	8202.22	6364.58	7322.49	7026.28	7238.65	7096.9	6453.37	7427.16	7771.82	7125.54	2.11461e-05
	6357.84	8199.12	6374.65	7330.2	7023.92	7236.81	7104.71	6446.03	7420.31	7768.31	7126.19	7.03593e-05
	6358.35	8191.67	6368.01	7326.34	7040.48	7248.42	7094.51	6449.88	7428.83	7755.27	7126.18	6.83762e-05
	6368.52	8200.65	6374.52	7329.79	7025	7233.32	7095.03	6442.74	7433.44	7757.04	7126	4.43952e-05
	6344.23	8191.03	6366.71	7331.57	7026.22	7229.4	7089.06	6452.97	7426.22	7757.01	7121.44	0.000596162
	6352.6	8196.23	6367.02	7327.05	7031.74	7235.65	7087.26	6443	7434.43	7753.79	7122.88	0.000394484
	6351.25	8193.97	6376.83	7324.61	7032.84	7235.99	7090.19	6445.65	7426.51	7750.42	7122.83	0.000401669
	6356.36	8198.84	6364.47	7338.51	7026.94	7228.81	7095.36	6452.7	7435.89	7763.5	7126.14	6.31281e-05
	6355.28	8195.95	6363.83	7329.64	7039.92	7237.28	7095.19	6453.02	7434.75	7764.2	7126.91	0.000170845
	6357.14	8207.83	6365.19	7335.53	7034.59	7244.11	7088.06	6444.81	7431.1	7769.63	7127.8	0.000296264
	6352.6	8204.45	6360.91	7335.23	7018.03	7242.68	7097.96	6460.28	7437.04	7770.74	7127.99	0.000323465
	6357.44	8195.51	6369.3	7326.75	7038.14	7246.26	7091.39	6437.38	7438.35	7769.1	7126.96	0.000178571
	6357.12	8198.24	6357.3	7327.73	7033.68	7244.43	7077.32	6443.84	7447.33	7769.56	7125.65	4.73065e-06
	6352.28	8201.71	6370.98	7329.86	7042.31	7251.53	7098.68	6450.62	7437.24	7749.02	7128.42	0.000383831
	6350.36	8204.61	6369.65	7337.25	7035.38	7246.63	7096.76	6451.07	7443.8	7759.7	7129.52	0.000537797
	6347.57	8190.74	6373.61	7340.55	7031.07	7244.14	7084.4	6457.28	7433.87	7757.8	7126.1	5.83364e-05
	6347.36	8197.95	6379.36	7340.91	7038.81	7237.52	7083.16	6441.28	7437.45	7754.91	7125.87	2.57169e-05
	6349.84	8203.55	6369.22	7341.14	7034.48	7236.49	7088.46	6448.03	7425.33	7758.84	7125.54	2.11349e-05
	6354.67	8187.01	6379.89	7332.15	7022.46	7235.71	7090.48	6446.09	7427	7751.48	7122.7	0.000420065
	6360.68	8195.67	6370.07	7335.82	7040.79	7238.61	7103.96	6444.54	7428.2	7751.31	7126.96	0.000179127
	6350.12	8196.43	6367.25	7333.71	7030.41	7237.61	7093.29	6442.4	7426.5	7762.29	7124	0.000236834
	6361.96	8194.6	6368.9	7323.5	7027.23	7234.36	7088.98	6441.2	7428.46	7756.59	7122.58	0.000436581
	6353.12	8204.44	6370.62	7330.48	7030.74	7239.94	7086.25	6442.78	7417.51	7747.09	7122.3	0.000475838
	6347.11	8210.1	6364.98	7327.23	7018.59	7236.35	7087.23	6438.8	7419.68	7755.08	7120.51	0.000726084
	6365.96	8205.69	6364.85	7338.2	7023.72	7242.59	7089.25	6443.93	7424.71	7759.41	7125.83	1.98972e-05
	6357.84	8198.79	6370.59	7327.42	7024.58	7239.89	7080.42	6445.29	7430.84	7756.99	7123.26	0.000340114
	6356.41	8199.69	6374.49	7326.46	7036.76	7235.83	7081.93	6440.62	7430.1	7754.46	7123.68	0.000282536
	6350.09	8196	6365.48	7324.49	7039.9	7238.16	7094.45	6454.74	7441.71	7753.59	7125.86	2.41712e-05
	6349.83	8202.05	6374.07	7335.35	7034.21	7237.12	7084.41	6460.27	7430.38	7752.78	7126.05	5.04423e-05
	6353.88	8198.11	6374.12	7332.39	7029.65	7241.64	7085.22	6446.09	7438.05	7761.76	7126.09	5.64433e-05
	6345.01	8209.46	6377.35	7333.67	7037.04	7241.98	7091.75	6446.57	7427.01	7762.17	7127.2	0.000212366
	6349.28	8192.37	6369.62	7319.03	7033.59	7234.07	7090.63	6444.68	7443.3	7776.53	7125.31	5.31389e-05
	6352.68	8196.95	6375.82	7333.25	7029.45	7231.91	7093.38	6436.27	7443.56	7777.21	7127.05	0.000191028
	6347.58	8192.87	6376.33	7336.23	7035.16	7232.82	7095.59	6444.17	7435.25	7777.28	7127.33	0.000230137
	6354.9	8194.35	6374.2	7323.52	7041.24	7236.27	7093.68	6454.83	7429.79	7775.14	7127.79	0.000295096
	6351.94	8198.21	6372.87	7334.97	7022.97	7240.83	7093.83	6444.86	7422.6	7771.34	7125.44	3.46915e-05
	6355.52	8191.17	6375.32	7327.06	7043.91	7232.69	7095.66	6447.74	7429.67	7763.44	7126.22	7.46342e-05
	6358.67	8197.51	6372.75	7331.04	7023.62	7236.06	7091.47	6444.73	7427.72	7753.84	7123.74	0.000273258
	6352.93	8204.63	6372.13	7320.14	7032.83	7238.68	7097.23	6445.24	7431.49	7761.87	7125.72	4.00335e-06
	6361.31	8193.18	6365.43	7328.51	7030.07	7237.35	7097.12	6448.49	7432.37	7760.26	7125.41	3.92744e-05
	6364.82	8187.05	6363.3	7330.2	7038.32	7235.09	7088.83	6446.22	7429.56	7754.92	7123.83	0.000260776
	6361.63	8185.12	6365.87	7332.74	7035.33	7243.93	7084.24	6449.74	7426.61	7757.61	7124.28	0.000197612
	6369.52	8196.89	6360.36	7336.39	7024.48	7237.13	7091.98	6445.4	7434.16	7753.35	7124.97	0.000101504
	6355.53	8202.91	6360.8	7331.41	7017.91	7243.83	7095.38	6449.9	7430.73	7759.44	7124.78	0.000126825
	6352.71	8183.75	6353.62	7335.5	7022.85	7233.47	7098.15	6443.63	7426.18	7758.39	7120.82	0.000682532
	6365.07	8197.45	6361.59	7343.58	7027.88	7235.17	7096.6	6439.25	7426.82	7767.19	7126.06	5.23519e-05
	6358.74	8195.57	6356.89	7334.26	7028.26	7232.5	7097.48	6452.09	7428.23	7767.06	7125.11	8.15348e-05
	6351.9	8202.52	6364.54	7327.13	7029.2	7235.91	7088.8	6444.65	7429.03	7766.76	7124.04	0.000230859
	6347.62	8196.54	6378.08	7315.24	7035.13	7223.33	7095.48	6453.15	7431.51	7757.37	7123.34	0.000328933
	6356.79	8198.3	6376.4	7327.91	7034.71	7224.27	7087.52	6458.05	7429.63	7767.2	7126.08	5.45505e-05
	6361.22	8207.56	6373.85	7334.8	7038.25	7246.52	7093.48	6449.88	7446.94	7757.3	7130.98	0.000742442
	6367.41	8201.14	6369.07	7336.98	7023.33	7237.9	7086.32	6456.64	7436.98	7761.69	7127.74	0.0002886
	6355.15	8200.67	6360.86	7326.06	7024.42	7247.59	7090.25	6457.22	7436.16	7757.53	7125.59	1.36218e-05
	6352.66	8205.08	6364.69	7327.83	7020.64	7241.67	7092.77	6447.57	7437.31	7766.71	7125.69	8.58781e-07
	6355.97	8199.29	6376.73	7330.75	7035.93	7239.85	7088.9	6438.87	7436.53	7769.19	7127.2	0.00021244
	6367.35	8194.38	6373.35	7337.85	7027.32	7241.26	7092.22	6433.91	7438.38	7775.04	7128.11	0.00033947
	6356.07	8199.46	6377.25	7338.54	7038.97	7238.15	7097.82	6441.39	7430.32	7761.63	7127.96	0.000318702
	6360.43	8195.03	6362.24	7332.92	7039.8	7240.06	7095.16	6449.83	7439.2	7761.24	7127.59	0.000267044
	6356.63	8201.49	6366.09	7331.64	7040.46	7236.12	7076.16	6446.49	7440.85	7758.15	7125.41	3.91136e-05
	6357.47	8198.59	6376.45	7331.52	7036.98	7224.34	7103.46	6455.44	7431.86	7755.55	7127.17	0.0002074
	6355.02	8204.73	6370.31	7335	7027.57	7239.04	7084.55	6448.46	7436.19	7754.46	7125.53	2.16461e-05
	6357.24	8202.23	6366.39	7333.97	7023.77	7236.93	7088.16	6444.66	7434.15	7759.37	7124.69	0.000140331
	6348.61	8192.84	6355.24	7334.12	7033.02	7234.55	7092.11	6432.45	7433.83	7758.16	7121.49	0.000588521
	6354.21	8198.73	6359.08	7332.86	7034.24	7240.98	7089.07	6445.2	7430.32	7753.75	7123.84	0.000258934
	6364.13	8192.43	6380.73	7337.61	7033.49	7240.56	7095.4	6439.92	7429.14	7763.36	7127.68	0.000279126
	6354.19	8187.66	6377.26	7326.95	7031.01	7235.71	7091.7	6444.96	7423.78	7763.98	7123.72	0.00027626
	6352.39	8186.56	6365.4	7332.64	7034.3	7245.81	7091.54	6437.82	7435.13	7754.04	7123.56	0.000298404
	6347.98	8192.49	6378.68	7320.01	7038.65	7234.07	7100.17	6451.18	7430.65	7767.17	7126.1	5.82679e-05
	6351.59	8196.22	6377.01	7323.14	7032.93	7247.29	7090.1	6442.95	7435.53	7763.11	7125.99	4.19239e-05
	6360.12	8196.74	6370.88	7328.35	7027.52	7243.08	7095.17	6450.52	7428.31	7756.71	7125.74	6.94816e-06
	6359.34	8195.16	6370.1	7322.2	7024.01	7239.5	7089.61	6451.13	7433.42	7749.6	7123.41	0.000320031
	6355.82	8195.48	6368.82	7322.07	7038.43	7241.86	7091.11	6449.08	7431.57	7758.22	7125.25	6.22207e-05
	6360.83	8189.02	6364.33	7329.74	7027.95	7234.7	7106.91	6443.58	7430.83	7759.74	7124.76	0.000129756
	6354.97	8202.44	6379.1	7324.67	7037.28	7239.79	7091.23	6444.64	7439.46	7762.04	7127.56	0.000262849
	6353.06	8200.6	6359.02	7327.31	7035.92	7230.98	7097.23	6440.3	7431.3	7758.86	7123.46	0.000312772
	6352.76	8205.1	6374.14	7326.7	7026.17	7235.67	7096.64	6445.58	7436.61	7760.91	7126.03	4.75151e-05
	6348.48	8200.73	6373.07	7330.7	7032.18	7227.14	7096.02	6444.25	7427.29	7764.26	7124.41	0.000179028
	6353.85	8201.8	6365.15	7334.48	7034.64	7232.71	7088.69	6450.61	7434.95	7760.61	7125.75	8.70386e-06
	6354.56	8207.12	6369.13	7333.57	7037.4	7238.15	7092.23	6451.11	7427.2	7764.87	7127.53	0.000258869
	6357.55	8204.55	6372.01	7334.69	7036.68	7235.62	7086.15	6451.11	7426.65	7757.95	7126.3	8.5189e-05
	6357.81	8194.72	6362.37	7326.92	7037.09	7236.29	7082.73	6451.72	7433.08	7763.57	7124.63	0.000148478
	6362.68	8197.61	6379.73	7321.12	7024.56	7247.08	7089.46	6464.76	7425.6	7758.09	7127.07	0.000193609
	6362.76	8196.88	6375.54	7336.05	7022.69	7244.02	7094.24	6455.09	7430.65	7757.37	7127.53	0.000258167
	6365.85	8197.44	6377.01	7336.88	7034.68	7245	7103.54	6455.34	7430.64	7756.79	7130.32	0.000649511
	6347.41	8198.1	6380.38	7337.01	7035.35	7252.07	7091.52	6451.53	7431.11	7756.99	7128.15	0.000345243
