# Supplementary material for: Neural functions vary by return-to-sport status in participants with anterior cruciate ligament reconstruction: a retrospective cohort study using sub-bands of resting-state functional magnetic resonance
Source: Front Hum Neurosci. 2024 Nov 1;18:1457823. doi: 10.3389/fnhum.2024.1457823 (PMC11564169; doi:10.3389/fnhum.2024.1457823)
Supplement: Supplementary file 10 [file Table_5.XLSX]

## Sheet: cp_sub_001
Coor_1	Coor_2	Coor_3	Coor_4	Coor_5	Coor_6	Coor_7	Coor_8	Coor_9	Coor_10	Coor_11	Coor_12	Coor_13	Coor_14	Coor_15	Coor_16	Coor_17	Coor_18	Coor_19	Coor_20	Coor_21	Coor_22	Coor_23	Coor_24	Coor_25	Coor_26	Coor_27
7264.9	6844.13	3464.24	8043.87	3585.21	8154.48	6235.07	5147.49	7161.69	5667.27	3039.35	6727.32	4627.57	1668.78	6346.13	5816.35	4920.1	7318.11	7712.57	5655.64	7941.98	7737.39	4882.96	8293.09	8165.88	6924.75	8031.31
7269.71	6829.65	3452.19	8029.74	3608.06	8161.16	6254.02	5161.98	7103.48	5657.68	3015.41	6700.16	4541.3	1655.16	6274.71	5789.51	4965.3	7326.78	7740.93	5671.1	7971.43	7778.4	4863.94	8299.19	8187.15	6872.19	8034.06
7253.44	6828.5	3423.87	8038.98	3602.87	8177.59	6292.36	5178.99	7082.3	5647.65	2954.59	6657.7	4525.22	1624.94	6262.39	5751.54	4961.03	7345.87	7790.43	5665.91	7987.4	7846.18	4841.14	8343.78	8182.49	6849.34	8042.02
7226.53	6850.79	3387.69	8074.82	3565.15	8189.01	6328.24	5196.83	7123.38	5651.73	2887.65	6616.92	4607.78	1606.55	6326.61	5727.33	4911.27	7366.43	7836.31	5642.56	7982.77	7909.52	4821.81	8404.16	8153.6	6862.3	8051.47
7205.24	6888.68	3362.1	8126.02	3513.42	8186.98	6340.35	5204.79	7222.24	5670.84	2851.15	6600.99	4757.21	1618.03	6434.24	5734.22	4843.64	7377.1	7856.61	5610.27	7963.47	7933.61	4811.23	8441.86	8120.32	6897.16	8063.51
7201.13	6920.22	3366.47	8171.25	3479.86	8175.08	6324.4	5191.23	7341.45	5690.94	2864.59	6625.25	4896.89	1650.05	6524.43	5769.66	4790	7371.53	7845.91	5581.96	7944.14	7905.41	4812.08	8428.35	8107.28	6932.59	8083.11
7213.44	6925.43	3408.1	8191.55	3488.96	8165.02	6298	5155.08	7429.05	5694.17	2918.83	6686.42	4953.66	1671.25	6551.26	5814.73	4766.39	7352.4	7816.36	5569.82	7937.76	7845	4825.22	8367.44	8125.38	6957.28	8112.75
7229.52	6901.96	3474.81	8182.11	3539.48	8166.6	6288.69	5110.35	7448.35	5672.85	2982.9	6762.23	4904.75	1653.38	6513.15	5849.54	4766.68	7328.81	7786.49	5580.15	7946.78	7792.45	4850.14	8297.32	8162.33	6978.03	8146.45
7233.04	6867.17	3539.76	8154.89	3603.88	8179.93	6312.24	5078.56	7399.4	5635.1	3023	6822.14	4789.72	1596.61	6447.22	5866.9	4773.01	7309.24	7767.39	5609.39	7962.13	7778.78	4884.26	8268.43	8189.78	7011.56	8170.2
7214.84	6844.48	3576.1	8129.98	3646.44	8196.21	6357.59	5073.84	7317.11	5597.74	3020.6	6842.14	4679.57	1533.27	6395.61	5872.71	4773.12	7295.79	7757.08	5643.56	7970.55	7802.81	4921.7	8310.71	8182.65	7066.48	8169.8
7179.63	6845.18	3571.62	8122.33	3646.97	8206.05	6391.16	5092.04	7247.17	5573.25	2978.76	6815.37	4627.62	1504.76	6373.19	5874.58	4770.22	7284.49	7746.3	5663.03	7964.27	7832.26	4953.28	8412.04	8136.77	7130.73	8140.48
7144.32	6860.76	3533.46	8133.43	3612.39	8208.1	6379.87	5112.9	7217.2	5562.01	2916.19	6753.74	4638.88	1528.63	6362.68	5870.83	4777.77	7271.02	7729.38	5651.87	7945.91	7829.01	4969.3	8523.14	8072.68	7175.97	8090.69
7128.73	6871.98	3481.06	8153.29	3567.99	8210.37	6317.36	5114.39	7223.59	5555.68	2856.14	6681.7	4678.32	1582.59	6339.09	5851.78	4804.55	7256.58	7710.35	5607.55	7924.97	7779.46	4964.87	8586.28	8023.31	7176.8	8036.77
7144.04	6866.24	3433.74	8169.58	3536.63	8222.62	6233.72	5089.11	7242.09	5547.78	2818.55	6626.7	4706.66	1620.04	6299.58	5812.71	4843.28	7248.13	7699.45	5544.93	7909.34	7706.67	4944.63	8569.12	8014.32	7130.42	7992.75
7185.61	6847.91	3402.54	8175.69	3523.14	8246.07	6179.16	5050.31	7251.62	5541.34	2817.18	6610.35	4712.04	1606.72	6271.09	5765.75	4873.06	7252.7	7704.09	5490.51	7898.75	7654.62	4922.95	8482.17	8050.11	7060.85	7963.24
7234.46	6832.38	3389.94	8172.03	3516.46	8269.31	6191.07	5023.12	7251.25	5546.4	2858.54	6641.67	4712.46	1549.98	6288.09	5736.95	4874.52	7270.66	7722.43	5468.83	7885.96	7656.66	4917.14	8369.77	8113.18	7003.88	7944.71
7266.88	6829.77	3394.24	8161.57	3505.99	8275.17	6266.83	5026.72	7256.65	5569.98	2938.57	6713.02	4730.66	1495.97	6359.48	5747.56	4846.07	7294.33	7745.11	5488.47	7864.91	7711.95	4936.25	8282.28	8175.42	6983.67	7933.1
7267.21	6833.77	3412.03	8145.95	3496.16	8254.03	6362.39	5060.33	7280.45	5607.6	3038.7	6800.32	4766.88	1495.38	6454.04	5794.22	4808.21	7313.78	7762.69	5536.64	7839.21	7787.1	4972.41	8248.24	8212.96	6998.55	7930.61
7236.54	6827.09	3436.67	8126.54	3504.66	8213.64	6419.46	5102.82	7314.71	5644.44	3127.28	6869.85	4795.02	1563.32	6518.65	5846.16	4791.6	7325.14	7771.78	5586.65	7823.46	7840.63	5001.89	8263.19	8216.16	7025.95	7945.08
7192.33	6799.56	3456.61	8108.68	3544.45	8176.69	6403.47	5126.24	7332.24	5665.48	3170.81	6891.68	4786.01	1665.23	6516.17	5865.4	4816.41	7334.01	7774.68	5613.94	7834.59	7850.97	4998.06	8299.21	8190.9	7041.36	7982.47
7158.61	6762.48	3458.84	8102.74	3605.39	8166.5	6326.58	5114.3	7307.48	5665.8	3151.38	6854.71	4736.81	1741.02	6452.8	5835.9	4877.24	7350.51	7773.86	5610.41	7878.58	7827.37	4949.48	8326.05	8152.6	7035.58	8038.76
7152.12	6744.23	3437.78	8117.92	3653.86	8190.42	6239.36	5073.5	7240.51	5652.66	3079.3	6774.74	4678.29	1749.57	6373.38	5778.62	4943.68	7379.8	7767.76	5587.45	7942.15	7797.61	4870.94	8329.15	8117.38	7017.58	8098.86
7172.5	6768.3	3402.54	8152.46	3654.41	8233.14	6196.72	5029.5	7163.46	5637.99	2990.34	6688.78	4653.32	1698.98	6328.45	5738.37	4976.33	7416.09	7752.83	5566.1	7996.75	7784.32	4797.9	8314.56	8094.59	7002.62	8143.93
7202.74	6831.12	3374.75	8189.24	3598.48	8265.88	6221.53	5011.2	7121.82	5628.72	2926.47	6636.6	4682.68	1639.01	6339.3	5750.89	4948.55	7445.62	7730.22	5562.03	8014.15	7789.01	4765.78	8300.55	8083.77	6997.94	8162.1
7219.98	6899.77	3375.6	8203.66	3516.29	8266.08	6290.72	5032.35	7143.17	5623.57	2911.47	6639.53	4747.66	1621.23	6387.14	5814.83	4861.02	7456.27	7710.19	5576.28	7984.21	7795.03	4786.8	8303.49	8077.46	6998.62	8154.41
7210.28	6934.26	3410.85	8180.46	3459.49	8233.73	6352.73	5082.39	7216.48	5618.44	2937.88	6689.39	4803.96	1658.32	6432.37	5890.85	4742.14	7445.76	7708.51	5597.99	7922.87	7784.73	4841.17	8327.15	8068.63	6996.3	8132.05
7178.02	6917.99	3465.43	8127.12	3464.95	8192.42	6363.44	5132.23	7298.16	5613.93	2974.52	6754.71	4815.68	1714.3	6446.03	5929.01	4635.08	7421.47	7735.58	5615.54	7864.29	7755.56	4890.02	8361.08	8058.37	6991.16	8107.69
7143.72	6871.64	3512.77	8071.91	3526.46	8173.27	6315.49	5152	7340.93	5616.33	2989.73	6800.12	4780.99	1732.98	6428.27	5903.75	4579.14	7392.84	7786.66	5625.86	7841.08	7722.46	4902.29	8387.51	8058.02	6994.42	8087.91
7131.29	6837.39	3531.97	8045.65	3597.15	8192.4	6241.62	5129.92	7324.92	5630.04	2973.43	6806.3	4729.24	1682.05	6401.91	5830.23	4593.87	7363.6	7841.51	5633.86	7865.08	7705.93	4876.32	8392.32	8082.3	7017.87	8072.09
7152.69	6844.9	3519.65	8059.71	3622.68	8238.05	6191.39	5080.38	7268.75	5648.55	2942.51	6777.95	4693.97	1578.3	6390.21	5750.67	4672.18	7331.59	7875.28	5643.08	7920.7	7716.59	4840.04	8373.98	8136.39	7059.12	8056.97
7200.05	6886.4	3487.99	8097.28	3581.42	8277.08	6198.48	5035.67	7214.03	5654.52	2926.04	6736.27	4686.29	1475.38	6399.23	5703.41	4784.02	7296.16	7873.62	5647.16	7975.06	7748.38	4829.03	8345.47	8206.16	7096.9	8042.04
7250.02	6922.08	3452.29	8125.89	3501.33	8277.59	6260.79	5025.73	7195.6	5632.21	2941.97	6703.01	4691.46	1425.01	6417.88	5699.14	4888.89	7265.14	7841.25	5631.75	7997.89	7784.6	4858.94	8327.68	8260.96	7102.83	8030.77
7277.6	6913.07	3419.99	8122.7	3440.33	8232.29	6344.76	5058.65	7219.24	5583.72	2982.8	6687.7	4689.56	1442.71	6431.84	5721.14	4952.41	7252.91	7797.88	5587.59	7978.52	7810.57	4913.2	8337.09	8270.13	7062.15	8027.25
7270.47	6855.57	3390.42	8093.02	3444.47	8166.06	6408.43	5114.94	7261.32	5534.57	3020.37	6685.76	4679.35	1503.35	6436.35	5745.61	4960.23	7268.75	7764.9	5524.34	7929.66	7822.57	4955.63	8374.93	8223.76	6987.15	8032
7234.87	6787.56	3363.4	8067.43	3514.83	8121.3	6426.29	5160.2	7288.35	5520.31	3025.59	6686.2	4681.57	1566.74	6436.67	5762.29	4922.87	7305.28	7752.48	5471.83	7877.2	7827.26	4957.84	8424.81	8142.16	6911.76	8041.19
7190.28	6760.87	3346.16	8078.49	3607.27	8129.88	6400.13	5168.32	7280.87	5561	2988.28	6681.41	4717.46	1609.56	6438.08	5778.24	4868.42	7338.72	7755.94	5463.87	7844.25	7833.7	4919.91	8462.08	8065.42	6870.36	8049.96
7157.44	6799.55	3349.72	8134.68	3664.11	8190.53	6352.06	5139.57	7245.37	5642.16	2923.11	6671.6	4782	1637.35	6437.52	5803.89	4826.37	7344.25	7762.59	5514.24	7840.18	7845.36	4868.42	8469.64	8028.66	6875.98	8056.8
7147.7	6877.99	3377.44	8211.37	3653.41	8267.36	6307.44	5100.54	7208.08	5718.63	2858.98	6662.52	4838.03	1668.93	6426.08	5837.04	4811.64	7315.85	7762.73	5602.81	7860.45	7857.89	4834.55	8449.67	8040.25	6913.77	8064.82
7159.93	6937.74	3417.85	8266.06	3587.46	8311.88	6280.52	5085.24	7196.93	5741.85	2820.9	6660.36	4840.66	1710.02	6399.73	5861	4818.59	7274.03	7756.18	5684.16	7894.59	7863.09	4830.9	8422.11	8079.45	6953.51	8078.62
7184.91	6931.44	3451.42	8266.88	3509.44	8294.5	6270.52	5110.38	7224.46	5693.11	2817.54	6668.64	4774.21	1741.27	6366.99	5859.45	4829	7252.44	7750.57	5715.05	7934.51	7854.99	4845.93	8409.56	8114.9	6970.88	8099.12
7212.69	6860.22	3467.49	8213.5	3461.51	8225.1	6267.59	5162.47	7280.94	5598.8	2841.19	6688.32	4670.81	1732.27	6344.58	5834.02	4828.26	7271.8	7753.88	5681.92	7976.75	7833.78	4859.16	8419.48	8129.18	6961.67	8120.52
7237.31	6775.04	3475.79	8136.08	3459.61	8148.48	6262.2	5206.37	7339.95	5515.42	2877.08	6718.78	4592.74	1669.57	6343.99	5807.39	4817.77	7321.69	7767.81	5608.69	8018.39	7805.64	4861.98	8437.41	8129.47	6940.27	8131.84
7256.69	6739.92	3498.76	8074.41	3491.6	8116.71	6251.4	5209.51	7371.78	5493.44	2913	6756.77	4589.26	1573.81	6361.16	5807.13	4813.44	7366.61	7786.68	5538.9	8051.97	7779.82	4864.51	8438.18	8136.06	6926.55	8122.5
7269.92	6784.34	3547.61	8053.2	3534.97	8155.73	6239.48	5164.52	7357.75	5544.55	2942.52	6794.26	4660.6	1489.91	6379.5	5842.97	4830.86	7373.71	7801.58	5505.76	8065.3	7764.53	4881.88	8407.29	8159.39	6932.38	8088.84
7275.17	6880.62	3602.23	8070.25	3575.78	8247.29	6234.61	5094.08	7299.52	5634.88	2962.51	6818.75	4757.17	1456.92	6384.19	5896.68	4868.5	7340.94	7805.98	5512.06	8047.6	7763.12	4913.19	8355.58	8186.69	6957.15	8038.17
7270.33	6962.85	3616.3	8103.28	3612.64	8338.03	6243.9	5035.24	7219.8	5708.47	2970.49	6818.61	4815.2	1481.49	6375.03	5933.9	4903.36	7301.53	7798.54	5534.09	7997.53	7771.68	4934.41	8313.69	8191.18	6992.21	7988.12
7255.17	6973	3550	8127.25	3645.54	8370.46	6269.03	5015.03	7153.14	5723.96	2966.04	6791.45	4801.77	1535.95	6365.94	5928.73	4904.81	7298.62	7782.04	5544.64	7926.98	7779.63	4915.29	8308.58	8157.15	7027.59	7960.49
7232.47	6900.49	3407.66	8128.77	3664.36	8317	6303.62	5034.95	7129.74	5679.39	2954.44	6748.98	4735.78	1581.85	6371.08	5881.42	4858.25	7348.45	7760.28	5535.57	7857.15	7774.46	4848.33	8339.91	8098.79	7055.24	7971.2
7206.93	6787.64	3248.77	8109.66	3651.24	8196.55	6334.04	5074.29	7159.43	5609.27	2947.11	6712.74	4670.45	1598.84	6390.33	5815.56	4780.6	7422.14	7735.63	5522.13	7809.21	7749.49	4764.2	8376.55	8054.39	7068.69	8020.18
7183.06	6699.69	3157.52	8081.29	3597.4	8064.18	6344.77	5107.46	7224.86	5558.29	2955.22	6701.53	4652.91	1595.68	6408.08	5758.5	4714.01	7463.27	7709.13	5526.96	7795.37	7710.31	4716.82	8378.97	8058	7063.46	8087.15
7164.04	6682.79	3188.56	8056.84	3519.3	7980.56	6327.19	5121.1	7289.6	5551.58	2979.86	6718.42	4692.18	1595.98	6407.32	5722.48	4699.38	7430.28	7682.4	5558.48	7815.31	7674.51	4745.49	8332.13	8110.82	7040.4	8138.18
7152.64	6738.91	3327.73	8047.04	3456.57	7979.56	6287.18	5118.97	7318.26	5581.96	3007.16	6747.22	4757.93	1612.91	6387.14	5701.65	4747.17	7331.41	7659.83	5602.52	7858.89	7662.81	4842.88	8262.62	8177.05	7009.1	8142.83
7152.24	6831.48	3498.29	8058.39	3448.55	8052.43	6245.42	5113.3	7297.12	5620.75	3014.62	6762.2	4807.1	1635.8	6367.08	5685.7	4827.17	7223.42	7649.13	5633.68	7911.87	7686.23	4955.7	8223.65	8209.88	6985.77	8093.64
7165.79	6912.67	3610.27	8091	3505.09	8156.39	6227.6	5112.24	7242.02	5641.48	2986.72	6745.47	4815.11	1640.41	6372.91	5675.42	4886.39	7172.67	7659.02	5636.11	7960.59	7737.66	5020.56	8255.64	8187.88	6984.27	8015.11
7192.21	6950.87	3617.72	8135.5	3594.85	8240.79	6248.89	5113.9	7187.96	5638.31	2929.32	6699.97	4787.91	1613.28	6414.34	5684.72	4884.43	7207.08	7694.49	5615.43	7994.03	7794.67	5008.82	8351.3	8132.42	7006.13	7953.01
7223.13	6941.77	3542.84	8173.2	3663.02	8274.62	6302.4	5110.41	7167.04	5626.7	2871.29	6648.56	4749.45	1568.2	6473.15	5726.44	4822	7295.99	7751.45	5591.99	8004.27	7832.61	4945.78	8453.59	8090.76	7038.21	7947.2
7244.1	6901.6	3451.94	8183.62	3667.72	8259.88	6360.77	5096.39	7189.44	5628.01	2850.05	6619.41	4718.91	1539.29	6512.88	5794.79	4742.16	7374.06	7814.48	5582.43	7987.62	7839.11	4888.83	8491.82	8097.86	7061.58	8004.15
7241.7	6853.16	3404.49	8157.67	3608.92	8224.73	6391.73	5073.46	7239.75	5651.12	2889.1	6627.85	4697.86	1555.15	6503.58	5861.9	4702.39	7391.06	7860.66	5586.76	7946.86	7820.18	4881.66	8432.29	8147.83	7065.14	8089.03
7213.02	6815.4	3415.37	8107.38	3527.92	8202.79	6378.27	5048.03	7289.69	5684.94	2982.05	6667.15	4676.09	1615.08	6443.34	5893.81	4736.3	7348.91	7869.7	5592.68	7892.92	7793.84	4920.77	8306.34	8198.61	7052.72	8146.21
7170.28	6799.84	3455.91	8062.95	3477.23	8212.2	6329.77	5026.24	7317	5706.51	3094.14	6714.44	4647.97	1687.06	6360.33	5874.97	4830.97	7297.11	7835.96	5592.7	7843.27	7777.02	4960.95	8193.7	8206.52	7037.51	8136.59
7135.83	6810.02	3486.66	8055.55	3482.86	8246.89	6275.75	5012	7317.23	5697.84	3180.24	6746.77	4622.71	1729.66	6294.73	5821.28	4935.1	7290.63	7774.64	5596.65	7816.22	7775.76	4954.65	8170.52	8162.15	7028.89	8066.36
7128.83	6840.25	3490.27	8096.36	3527.13	8283.72	6246.2	5009.43	7302.05	5658.76	3208.04	6755.57	4619.12	1720.87	6274.32	5770.6	4991.54	7344.29	7716.65	5625.55	7823.19	7785.38	4892.87	8258.11	8098.18	7024.28	7985.19
7152.4	6875.42	3477.77	8166.96	3564.38	8299.33	6252.07	5024.92	7288.15	5606.97	3172.45	6749.43	4649.42	1671.59	6300.9	5756.98	4971.99	7419.98	7692.87	5689.6	7862.88	7798.34	4814.3	8408.48	8062.57	7014.48	7952.65
7190.7	6896.17	3467.66	8229.56	3557.18	8285.04	6279.67	5063.55	7286.5	5565.92	3093.91	6744.35	4706.22	1614.71	6354.65	5787.83	4891.53	7456.9	7716.78	5769.15	7920.81	7811.58	4775.38	8536.49	8079.79	6997.82	7995.89
7219.31	6889.9	3462.19	8250.97	3505.35	8250.58	6302.58	5120.99	7298.46	5549.47	3004.38	6749.66	4763.75	1579.93	6409.6	5840.71	4795.68	7420.41	7776.36	5818.17	7974.98	7826.69	4805.91	8575.61	8131.83	6988.42	8089.17
7222.46	6860.85	3445.53	8223.6	3446.22	8215.61	6302	5178.51	7318.26	5554.07	2931.3	6760.89	4792.94	1574.81	6447.61	5880.95	4731.46	7330.39	7841.33	5792.46	8005.32	7843.7	4886.02	8518.15	8174.34	7007.53	8171.51
7204.51	6829.79	3405.24	8168.62	3426.59	8196.26	6280.53	5209.07	7336.91	5563.28	2888.5	6764.55	4779.42	1585.6	6462.71	5885.69	4722.09	7246.7	7881.09	5683.53	8002.6	7856.09	4962.38	8413.68	8173.39	7061.98	8190.09
7186.5	6820.49	3354.76	8119.59	3467.84	8196.45	6259.72	5193.65	7344.28	5561.11	2876.42	6750.87	4732.36	1594.19	6457.63	5856.96	4759.62	7223.69	7881.56	5531.66	7972.61	7853.46	4989.6	8330.43	8131.61	7128.46	8137.41
7189.16	6841.32	3331.34	8099.49	3550.36	8209.36	6263.84	5136.72	7330.96	5544.63	2887.52	6724.02	4679.45	1595.21	6439.18	5816.01	4815.69	7269.93	7849.92	5405.31	7933.38	7830.77	4963.18	8309.54	8082.73	7161.19	8054.6
7215.01	6876.61	3366.8	8108.23	3627.8	8226.4	6302	5067.8	7292.91	5527.22	2911.22	6701.51	4651.98	1598.73	6416.56	5786.31	4859.83	7344.3	7805.56	5359.64	7906.32	7795.88	4918.56	8344.33	8060.51	7122.76	7998.63
7243.58	6896.46	3455.05	8128.52	3659.6	8245.16	6361.29	5025.04	7237.85	5529.99	2936.17	6702.37	4669.14	1617.68	6400.61	5779.05	4873.37	7390.05	7765.91	5403.03	7905.28	7767.12	4899.2	8395.04	8070.19	7016.61	7999.19
7245.44	6879.38	3547.23	8143.18	3637.48	8269.17	6414.86	5031.14	7187.02	5566.83	2951.42	6732.58	4728.71	1652.3	6400	5790.57	4854	7378.62	7738.3	5495.21	7928.92	7760.98	4921.17	8423.14	8087.03	6893.91	8038.58
7205.87	6830.85	3583.49	8148.65	3587.52	8299.49	6438.33	5079.1	7166.33	5632.76	2948.97	6778.43	4807.51	1685.61	6414.78	5810.03	4813.34	7328.44	7722.49	5576.94	7961.25	7779.23	4962.62	8417.29	8082.32	6824.56	8069.53
7140.52	6782.31	3538.33	8154.1	3548.23	8325.81	6423.16	5138.56	7189.06	5703.63	2927.69	6813.35	4871.01	1693.96	6433.21	5828.49	4771.54	7285.72	7718.5	5608.52	7980.58	7806.54	4984.41	8393.39	8052.71	6850.19	8055.98
7089.68	6769.84	3442.45	8168.69	3542.37	8326.84	6379.13	5177.75	7241.98	5748.27	2895.44	6814.44	4889.11	1664.12	6437.64	5842.27	4750.61	7285.02	7729.72	5589.63	7972.62	7821.67	4962.77	8373.78	8026.01	6953.34	8003.9
7092.87	6807.88	3361.12	8189.52	3563.2	8283.02	6326.42	5184.1	7288.34	5746.19	2866.41	6777.68	4851.92	1603.68	6417.6	5850.57	4765.68	7322.55	7756.98	5549.51	7939.92	7813.64	4906.73	8366.18	8037.46	7067.39	7957.48
7160.45	6877.82	3345.07	8201.62	3583.6	8194.13	6283.84	5167.97	7290.21	5700.46	2854.06	6721.73	4777.8	1537.47	6380.33	5852.5	4815.59	7362.96	7789.58	5519.62	7901.27	7789.5	4848.04	8360.22	8096.94	7121.5	7964.16
7263.07	6940.25	3392.79	8190.49	3579.17	8088.32	6260.55	5148.84	7236.79	5637.27	2863.84	6677.22	4706.87	1493.79	6348.55	5847.35	4878.72	7371.99	7804.69	5512.16	7880.42	7766.94	4814.79	8342.49	8176.19	7087.99	8036.41
7347.82	6961.68	3454.86	8156.06	3547.3	8012.46	6254.47	5136.95	7156.92	5591.92	2890.64	6668.46	4680.21	1490.22	6344.79	5837.01	4920.57	7346.36	7780.79	5519.4	7890.81	7758.13	4811.98	8314.71	8228.29	6997.42	8140.59
7371.25	6935.76	3476.24	8115.43	3508.63	8006.65	6255.96	5126.79	7103.17	5588.89	2922.73	6698.91	4714.89	1526.91	6373.41	5826	4912.98	7315.87	7717.36	5529.3	7925.92	7758.97	4823.79	8297.29	8223.93	6911.62	8220.81
7326.8	6883.97	3441.2	8091.13	3491.38	8077.9	6253.77	5106.65	7115.89	5627.67	2949.29	6749.55	4790.61	1588.64	6415.24	5817.63	4854.54	7316.78	7644.19	5540.08	7962.02	7754	4831.93	8314.04	8174.11	6877.2	8238.5
7247.43	6837.43	3384.26	8093.76	3511.11	8191.6	6240.58	5074.21	7192.62	5682.69	2966.13	6790.52	4858.9	1651.62	6440.42	5809.49	4776.81	7359.41	7608.38	5559.91	7972.26	7733.23	4831.84	8370.36	8120.4	6895.72	8196.69
7181.99	6815.12	3359.13	8113.18	3560.32	8288.79	6216.81	5042.42	7286.91	5717.77	2976	6798.42	4871.83	1691.54	6430.51	5793.97	4728.09	7417.27	7643.76	5593.83	7943.35	7705.72	4832.34	8443.43	8101.28	6931.49	8131.89
7162.32	6814.88	3392.68	8125.8	3614.16	8320.36	6191.23	5029.58	7339.55	5706.49	2984.16	6768.54	4812.35	1691.76	6392.46	5765.15	4742.42	7446.91	7743.76	5632.41	7884.41	7696.23	4841.57	8493.89	8122.96	6946.84	8082.66
7184.57	6821.53	3462.69	8112.68	3646.55	8276.46	6177.43	5042.51	7320.43	5646.95	2993.13	6715.41	4705.66	1650.81	6353.33	5726.92	4814.49	7421.86	7859.59	5655.13	7822.49	7725.08	4854.49	8491.31	8158.68	6933.65	8061.64
7217.05	6822.34	3516.63	8074.68	3644.96	8191.56	6186.36	5068.59	7249.75	5562.47	3000.65	6662.96	4603.13	1586.11	6339.8	5694.43	4899.96	7353.45	7928.83	5646.89	7787.72	7787.04	4855.12	8434.84	8175.49	6915.96	8052.57
7227.06	6815.93	3514.53	8032.99	3614.53	8121.33	6218.81	5085.07	7182.54	5488.48	3001.6	6631.42	4549.61	1528.73	6359.22	5685.7	4943.47	7282.02	7916.19	5613.12	7797.33	7848.35	4831.7	8353.9	8164.05	6924.51	8031.88
7205.69	6808.56	3459.51	8014.57	3571.1	8106.61	6263	5078.12	7167.83	5453.69	2991.9	6628.59	4557.07	1508.21	6396.62	5708.78	4916.07	7246.25	7837.26	5578.73	7847.4	7867.75	4790.48	8288.61	8145.19	6967.62	7993.95
7172.02	6804.26	3392.19	8033.16	3529.84	8148.89	6300.34	5054.73	7213.55	5466.36	2971.33	6649.14	4602.33	1534.26	6428.67	5754.93	4835.02	7255.55	7746.85	5570.13	7916.2	7827.85	4754.27	8264.69	8148.22	7024.29	7958.01
7155.12	6800.01	3356.47	8079.47	3498.08	8213.27	6316.85	5036.5	7283.32	5513.07	2943.87	6679.96	4648.56	1588.21	6441.72	5803.65	4751.11	7286.58	7699.76	5594.63	7975.88	7752.48	4746.36	8280.29	8180.96	7063.83	7951.34
7169.24	6791.16	3367.18	8127.08	3476.13	8255.92	6312.5	5040.38	7326.42	5569.06	2916.29	6707.07	4672.62	1633.03	6438.67	5836.3	4712.48	7304.99	7712.87	5634.5	8005.76	7694.3	4773.45	8312.62	8219.18	7072.76	7984.25
7202.32	6780.85	3405.55	8149.44	3463.44	8255.55	6300.94	5063.77	7316.76	5613.07	2896.27	6720.89	4677.45	1638.11	6430.77	5847.29	4731.79	7293.93	7756.91	5660.85	8000.79	7699.1	4822.42	8337.43	8225.79	7064.16	8038.87
7226.44	6782.42	3442.41	8136.4	3463.64	8226.26	6299.25	5087.68	7270.66	5637.35	2890.61	6718.8	4682.19	1601.94	6423.99	5844.36	4781.07	7266.24	7783.42	5655.77	7972	7771.77	4873.11	8345.72	8183.71	7061.7	8081.21
7220.97	6809.7	3464.89	8099.72	3483.75	8203.37	6314.82	5095.38	7230.92	5647.78	2903.01	6705.95	4701.09	1554.74	6414.04	5838.5	4817.04	7252.18	7765.3	5624.57	7939.71	7869.74	4914.76	8346.13	8113.68	7074.73	8086.22
7189.55	6862.49	3482.23	8065.19	3527.62	8213.55	6340.03	5089.27	7231.72	5655.64	2931.72	6693.92	4730.12	1536.78	6394.29	5833.5	4816.09	7273.61	7718.71	5588.93	7922.6	7930	4951.07	8353.19	8060.51	7088.46	8055.12
7157.23	6920.85	3507.76	8057.06	3588.74	8252.38	6359.15	5089.48	7272.61	5667.73	2968.52	6696.39	4751.88	1567.1	6367.93	5824.57	4791.15	7326.07	7689.03	5568.35	7927.73	7911.69	4990.03	8372.28	8058.15	7079.51	8011.93
7150.84	6955.78	3537.42	8084.38	3648.44	8286.38	6362.16	5114.08	7321.36	5681.72	3001.15	6721.83	4752.76	1626.7	6350.55	5806.92	4777.68	7381.94	7712.46	5566.55	7946.54	7824.16	5029.48	8393.82	8102.43	7042.1	7983.65
7178.66	6949.79	3547.71	8136.58	3682.48	8278.54	6353.75	5158.55	7341.28	5689.28	3019.03	6766.22	4735.77	1670.84	6358.2	5785.55	4801.49	7411.02	7784.34	5573.82	7959.97	7720.93	5053.62	8401.12	8154.2	6999.31	7981.65
7225.08	6910.68	3516.89	8190.02	3673.36	8218.37	6349.33	5194.6	7319.84	5683.7	3019.52	6811.45	4717.23	1662.8	6390.53	5775.51	4855.31	7401.7	7860.23	5580.84	7951.24	7664.29	5045.39	8385.12	8170.71	6986.2	7998.81
7263.32	6866.05	3449.74	8221.22	3621.19	8133.95	6360.64	5192.08	7276.17	5665.76	3009.81	6832.93	4710.89	1603.67	6425.54	5790.76	4903.56	7366.91	7889.19	5589.29	7919.07	7685.48	5004.03	8354.21	8139.42	7017.59	8021.95
7274.42	6841.5	3381.18	8219.45	3546.08	8076.12	6383.11	5146.52	7243.18	5643.34	3002.23	6813.97	4714.69	1534.56	6433.48	5830.65	4911.11	7332.36	7853.23	5608.1	7881.91	7767.22	4950.7	8330.87	8087.02	7069.47	8046.01
7257.19	6840.21	3352.63	8191.84	3479.45	8085.14	6396.68	5087.68	7240.79	5625.46	3005.3	6758.36	4713.36	1507.88	6400.86	5876.47	4872.09	7317.73	7781.06	5639.04	7867.87	7858.38	4914.88	8336.7	8056.9	7093.24	8076.2
7222.89	6841.59	3380.13	8158.11	3448.17	8162.94	6381	5058.8	7262.2	5615.83	3017.09	6691.39	4695.37	1548.86	6344.81	5903.02	4815.05	7325.51	7725.22	5666.7	7894.78	7907.98	4911.41	8376.35	8074.17	7054.19	8116.95
7182.56	6821.56	3441.91	8137.66	3460.68	8270.45	6333.63	5081.9	7282.79	5611.25	3026.28	6646.37	4668.65	1636.43	6304.08	5896.87	4780.46	7343.99	7720.47	5665.42	7953.7	7894.6	4927.68	8431.71	8126.69	6963.17	8159.6
7140.33	6778.03	3496.85	8136.79	3503.48	8352.11	6275.74	5137.75	7282.4	5606.26	3020.91	6644.29	4659.42	1718.09	6311.69	5866.6	4789.39	7359.2	7756.92	5620.21	8009.6	7833.47	4932.99	8471.17	8176.33	6873.72	8182.53
7098.87	6739.08	3517.79	8144.41	3550.24	8370.75	6239.25	5179.29	7261.81	5599.87	2998.44	6680.19	4692.2	1747.32	6370.03	5836.01	4829.04	7364.65	7789.63	5544.23	8022.21	7760.99	4903.69	8468.42	8189.81	6844.31	8166.12
7069.75	6744.09	3510.46	8140.31	3578.03	8329.35	6244.06	5169.32	7240.52	5598.15	2968.89	6726.79	4766.4	1715.04	6448.03	5825.1	4866.03	7361.58	7776.99	5475.91	7974.64	7710.79	4843.57	8419.04	8163.31	6894.87	8110.78
7074.71	6810.76	3501.43	8111.21	3579.97	8265.55	6282.62	5112.02	7239.18	5609.55	2947.88	6753.58	4849.71	1651.8	6503.05	5834.08	4875.08	7352.1	7717.15	5454.39	7889.17	7697.73	4782.74	8344.18	8121.9	6991.92	8042.11
7131.29	6914.43	3506.87	8063.91	3566.36	8223.68	6324.24	5051.41	7262.07	5636.09	2944.49	6748.31	4896.42	1601.03	6510.41	5843.33	4858.4	7333.67	7652.22	5491.02	7816.44	7716.68	4755.46	8279.33	8096.38	7074.38	7996.71
7232.08	6998.62	3511.97	8025.03	3553.95	8224.26	6336.35	5036.17	7293.47	5667.78	2953.55	6725.06	4878.78	1585.5	6477.81	5829.45	4839.91	7301.47	7635.88	5559.64	7802.67	7751.63	4774.87	8254.97	8098.02	7098.71	7998.4
7336.6	7012.13	3481.95	8025.55	3551.98	8251.55	6306.8	5079.05	7309.95	5686.27	2959.26	6712.57	4808.13	1593.53	6434.79	5784.35	4840.49	7257.18	7689.12	5614.56	7857.38	7785.62	4824.81	8281.04	8111.81	7067.72	8042.38
7388.72	6945.86	3397.06	8079.48	3555.49	8267.14	6250.82	5144.54	7297.87	5676.56	2948.01	6731.26	4728.92	1594.2	6407.62	5722.26	4856.87	7215.45	7779.68	5623.33	7945.49	7805.99	4873.87	8343.76	8112.12	7021.43	8099.24
7352.2	6841.35	3280.49	8171.31	3551.41	8239.08	6198.45	5176.26	7262.8	5638.89	2920.56	6776.14	4689.31	1567.49	6400.63	5669.98	4863.35	7199.91	7843.21	5589.21	8011.07	7805.75	4899.1	8415.26	8086.18	7000.63	8135.19
7239.94	6763.03	3191.89	8262.15	3532.28	8166.16	6173.51	5142.76	7224.86	5591.2	2893.5	6818.76	4709.26	1524.09	6398.28	5648.88	4835.29	7228.7	7831.57	5546.33	8016.44	7784.55	4899.7	8468.87	8045.73	7014.74	8132.91
7112.54	6754.1	3187.44	8311.68	3506.25	8080.87	6180.31	5064.41	7204.9	5559.08	2887.61	6827.32	4769	1498.96	6383.48	5663.15	4774.11	7298.8	7751.79	5532.01	7967.9	7750.42	4891.41	8490.38	8018.18	7039.89	8098.59
7042.85	6808.61	3277.08	8301.44	3494.04	8029.13	6206.87	4998.75	7211.67	5559.1	2911.58	6790.12	4825.07	1524.06	6354.99	5702.04	4711.41	7381.73	7664.81	5558.43	7908.64	7718.9	4889.19	8480.05	8025.55	7045.27	8052.63
7068.79	6879.82	3413.72	8244.21	3513.62	8040.87	6238.93	4995.31	7237.88	5587.36	2953.56	6725.27	4840.99	1602.05	6328.69	5751.2	4687.5	7436.79	7642.65	5605.29	7884.54	7706.86	4894.77	8447.07	8068.35	7022.07	8013.9
7168	6917.69	3524.88	8173.54	3563.97	8110.8	6271.35	5055.99	7265.8	5621.79	2987.66	6669.26	4809.87	1700.75	6323.02	5801.88	4720.97	7435.68	7714.78	5637.55	7909.29	7722.79	4899.13	8402.62	8125.87	6989.01	7990.69
7273.49	6905.74	3562.56	8122.07	3621.07	8201.85	6307.47	5132.86	7277.68	5637.08	2991.33	6652.87	4754.24	1772.09	6342.62	5850.22	4794.14	7382.76	7843.47	5632.69	7956.04	7760.32	4895.26	8356.8	8170.9	6971.68	7983.05
7320.02	6869.55	3532.91	8103.85	3651.48	8268.28	6348.9	5165.32	7265.06	5621.59	2960.84	6681.44	4706.02	1781.21	6374.9	5890.28	4865.95	7315.91	7947.71	5596.01	7981.42	7801.29	4887.19	8319.42	8186.65	6976.74	7990.65
7287.73	6851.62	3484.05	8111.72	3634.86	8283.02	6387.38	5127.04	7232.89	5584.44	2913.5	6732.72	4683.53	1725.71	6401.69	5910.64	4901.66	7284.62	7959.67	5553.75	7962.17	7827.77	4886.19	8300.54	8174.24	6986.45	8016.23
7211.96	6874.08	3464.35	8128.19	3579.19	8251.74	6407.39	5045.68	7197.26	5547.99	2875.39	6772.78	4682.33	1634.24	6414.62	5900.99	4895.35	7317.51	7873.06	5532.19	7914.24	7834.49	4898.19	8306.99	8147.96	6978.52	8060.58
7153.58	6919.35	3485.83	8139.06	3516.7	8205.64	6398.1	4980.74	7177.27	5532.18	2864.18	6777.88	4684.5	1548.47	6419.71	5864.06	4868.29	7400.56	7748.39	5540.38	7878.9	7831.84	4915.74	8336.03	8124.29	6951.96	8114.56
7153.4	6944.02	3521.09	8139.03	3482.4	8179.04	6363.45	4977.96	7184.23	5542.41	2879.9	6747.6	4676.31	1501.91	6427.67	5820.82	4847.01	7482.44	7670.71	5568.46	7887.34	7836.35	4923.31	8372.04	8112.96	6932.72	8157.69
7205.18	6914.26	3532.29	8127.83	3490.45	8187.37	6320.59	5036.22	7213.64	5569.44	2909.66	6702.18	4659.46	1507.28	6439.77	5800.62	4841.12	7506.07	7690.05	5599.41	7933.29	7855.96	4911.84	8391.81	8114.62	6951.47	8167.48
7265.84	6834.28	3505.24	8104.34	3525.91	8219.77	6287.38	5111.59	7245.81	5599.6	2940.88	6668.13	4647.83	1555.69	6443.75	5820.86	4839.61	7447.19	7787.1	5621.75	7976.46	7882.43	4888.37	8377.94	8123.76	7012.45	8133.99
7291.71	6745.35	3459.74	8066.97	3557.9	8249.87	6269.72	5152.81	7256.92	5625.79	2971.17	6662.76	4653.66	1623.66	6424.69	5871.53	4826.82	7333.65	7888.31	5633.28	7974.73	7897.57	4870.56	8332.15	8133.57	7082.96	8068.47
7270.8	6696.48	3429.92	8020.71	3564.22	8255.91	6260.18	5139.24	7235.3	5650.32	3006.49	6686.61	4675.37	1682.8	6381.98	5918.6	4801.82	7230.25	7918.83	5635.98	7918.88	7888.63	4870.08	8278.05	8140.13	7116.03	7998.72
7226.41	6709.66	3434.26	7982.47	3548.05	8235.82	6248.86	5092.52	7191.77	5677.89	3049.78	6726.07	4696.88	1709.21	6336.47	5926.25	4782.31	7197.08	7854.79	5630.34	7841.37	7859.67	4880.47	8248.87	8144.6	7088.92	7953.65
7192.12	6766.27	3461.71	7975.75	3534.1	8207.16	6235.97	5055.99	7155.41	5706.26	3091	6761.95	4699.24	1691.65	6319.62	5882.34	4789.02	7248.74	7737.72	5615.65	7791.92	7828.42	4881.96	8266.69	8152.65	7024.04	7947.78
7181.84	6823.53	3484.27	8014.61	3546.95	8193.08	6233.47	5060.84	7155.21	5723.72	3108.66	6778.38	4675.75	1636.38	6351.34	5807.72	4824.55	7343.3	7642.32	5594.77	7799.51	7810.51	4860.73	8326.88	8170.35	6971.99	7975.66
7180.85	6846.74	3482.3	8088.62	3589.23	8205.35	6252.94	5105.4	7200.05	5716.59	3083.83	6768.5	4639.44	1565.21	6423.49	5741.41	4866.47	7410.53	7622.57	5575.91	7851.43	7804.31	4825.22	8399.54	8197.77	6969.02	8018.5
7164.64	6832.08	3459.24	8162.72	3637.17	8236.49	6290.58	5160.8	7271.55	5680.87	3016.32	6736.18	4616.89	1505.46	6502.17	5712.46	4882.28	7400.95	7676.03	5567.4	7905.64	7790.75	4803.18	8448.05	8224.61	7005.17	8056.66
7127.6	6804.02	3433.99	8196.59	3657.73	8266.3	6324.28	5194.55	7336.33	5628.01	2930	6694.09	4631.87	1476.16	6547.64	5720.06	4854.8	7321.34	7751.18	5569.82	7925.51	7750.49	4819.07	8452.51	8233.18	7032.1	8079.12
7094.7	6792.2	3420.55	8171.97	3634.15	8276.88	6328.64	5191.93	7368.81	5579.43	2861.49	6658.66	4689.13	1478.79	6538.04	5737.06	4796.81	7230.54	7789.85	5574.28	7908.1	7685.24	4870.21	8421.79	8209.51	7006.25	8085.29
7103.99	6808.24	3415.21	8107.98	3579.84	8264.62	6297.19	5160.68	7367.13	5553.13	2838.91	6643.12	4768.87	1499.17	6480.76	5734.05	4742.73	7197.37	7771.28	5571.19	7883.26	7624.51	4923.33	8385.57	8156.36	6931.31	8080.93
7172.85	6840.32	3403.09	8051.07	3529.33	8240.37	6252.84	5120.22	7350.1	5552.66	2865.16	6651.58	4836.13	1519.29	6405.46	5704.88	4723.96	7250.48	7724.25	5562.1	7885.89	7608.57	4937.74	8372.22	8097.48	6861.88	8073.28
7276.45	6867.42	3376.48	8044.75	3513.04	8218.78	6235.18	5087.56	7338.3	5566.58	2917.34	6677.74	4860.09	1530.15	6345.74	5673.27	4747.83	7356.69	7699.78	5562.51	7925.39	7658.06	4898.27	8388.48	8066.58	6861.81	8068.44
7358.39	6878.69	3346.22	8099.82	3535.4	8205.89	6271.74	5070.73	7335.91	5578.59	2962.37	6709.57	4831.96	1535.89	6322.1	5675.26	4796.23	7444.2	7727.22	5589.33	7978.04	7753.09	4831.17	8415.62	8085.71	6949.54	8070.34
7368.22	6880.76	3334.27	8186.68	3573.17	8195.52	6354.92	5070.82	7329.24	5579.89	2977.57	6737.04	4770.37	1546.97	6335.12	5730.61	4842.76	7453.95	7789.27	5641.74	8007.63	7840.56	4788.09	8424.36	8147.79	7076.47	8079.45
7298.05	6887.84	3354.1	8255.55	3594.56	8177.36	6443.41	5085.89	7302.9	5574.62	2962.34	6757.03	4710.26	1569.17	6369.34	5825.06	4872.12	7381.4	7835.55	5693.05	7996.05	7867.72	4808.67	8397.33	8217.4	7159.15	8091.39
7190.3	6905.06	3397.62	8269.84	3583.74	8149.94	6488.73	5111.28	7258.7	5574.71	2934.17	6771.66	4681.85	1598.26	6402.49	5916.84	4885.66	7278.15	7823.97	5704.89	7957.61	7819.26	4890.06	8342.85	8251.76	7142.23	8097.94
7109.67	6921.16	3441.59	8228.65	3551.32	8126.82	6467.75	5137.66	7218.92	5589.2	2914.03	6781.8	4692.7	1624.59	6415.06	5962.81	4890.81	7213.05	7756.61	5656.44	7925.67	7730.24	4987.13	8290.27	8228.47	7042.18	8091.89
7099.79	6917.78	3467.85	8163.14	3523.31	8129.31	6396.77	5152.45	7209.04	5616.75	2912.48	6782.5	4724.87	1642.21	6398.02	5945.46	4887.58	7222.5	7681.22	5565.81	7924.09	7663.38	5043.47	8270.88	8160.28	6935.84	8073.71
7155.86	6887.22	3478.41	8111.56	3518.67	8169.55	6317.22	5146.93	7233.93	5646.72	2926.07	6766.07	4749.25	1653.3	6357.64	5882.4	4867.03	7287.3	7656.31	5483.47	7948.48	7665.78	5029.42	8297.91	8086.03	6901.52	8054.08
7232.05	6842.61	3490.5	8092.93	3534.28	8236.63	6265.03	5123.75	7269.35	5667.12	2944.39	6731.33	4747.29	1663.61	6314.9	5812.93	4823.84	7351.9	7706.36	5458.3	7972.89	7736.14	4959.3	8358.89	8044.46	6958.89	8048.56
7276.1	6810.39	3515.64	8098.79	3549.35	8297.86	6247.65	5096.95	7278.9	5672.76	2960.3	6690.91	4724.71	1674.11	6296.8	5772.73	4770.1	7369.2	7802	5500.59	7974.96	7826.45	4876.9	8424.25	8049.97	7055.25	8066.35
7264.35	6810.3	3542.72	8106.64	3544.55	8316.93	6245.44	5081.74	7244.58	5667.66	2974.59	6667.74	4706.76	1678.39	6321.1	5774.05	4734.25	7335.15	7880.58	5571.57	7956.56	7877.16	4823.28	8465.06	8087.18	7108.57	8101.25
7212.73	6839.16	3543.04	8101.69	3518.82	8277.97	6233.81	5081.71	7185.67	5660.98	2992.17	6680.29	4718.02	1669.65	6382.54	5803.36	4741.93	7287.2	7891.54	5610.5	7941.45	7859.64	4812.22	8468.06	8125.78	7072.55	8132.68
7158.95	6872.51	3495.56	8088.29	3489.35	8198.92	6206.19	5084.79	7147.81	5660.3	3014.19	6726.53	4761.55	1651.13	6451.35	5835.06	4793.29	7269.86	7832.24	5580.69	7951.87	7794.66	4829.73	8439.83	8142.19	6971.79	8137.95
7132.8	6883.36	3411.05	8082.79	3475.13	8123.33	6178.88	5073.41	7168.53	5667.33	3033.57	6780.62	4813.38	1638.14	6488.67	5849.66	4857.4	7296.99	7747.57	5499.2	7985.44	7734.1	4852.71	8399.81	8131.27	6880.31	8107.63
7137.87	6863.5	3332.3	8096.03	3479.15	8094.59	6175.18	5041.44	7245.68	5677.91	3038.23	6807.79	4837.86	1646.8	6471.03	5843.97	4891.65	7341.25	7695.06	5426.34	8013.49	7721.08	4868.3	8368.44	8101.94	6862.38	8052.94
7156.15	6830.14	3306.48	8121.91	3485.8	8128.78	6203.7	5003.36	7335.29	5685.07	3019.75	6788.88	4813.24	1677.34	6407.3	5828.48	4873.15	7358.72	7703.16	5421.63	8003.83	7759.47	4878.16	8357.42	8064.67	6924	7999.13
7167.67	6812.32	3350.14	8142.44	3476.88	8204.45	6250	4986.07	7382.33	5682.32	2980.6	6736.2	4748.91	1707.95	6334.68	5816.24	4817.04	7327.45	7754.21	5499.6	7949.1	7815.3	4888.31	8366.03	8024.17	7012.87	7969.43
7167.03	6827.84	3434.98	8144.65	3452.29	8276.47	6287.97	5008.47	7361.38	5666.02	2934.38	6687.23	4680.83	1708.17	6294.85	5812.58	4765.72	7268.14	7803.02	5619.11	7876.25	7847.06	4897.63	8383.44	7983.09	7064.23	7971.03
7164.07	6868.86	3507.14	8133.77	3436.21	8305.09	6300.62	5064.79	7295.13	5636.78	2898.67	6678.51	4647.81	1664.27	6306.89	5812.51	4756.36	7230.17	7813.93	5713.82	7827.84	7839.31	4897.52	8394.65	7950.3	7053.24	7992.95
7170.77	6907.62	3525.61	8130.2	3460.46	8280.71	6292.26	5126.22	7235.85	5600.13	2885.47	6718.33	4665.31	1595.55	6356.7	5806.37	4792.2	7254.16	7786.27	5739.33	7829.62	7812.81	4882.33	8387.8	7942.41	7011.12	8016.37
7188.29	6917.53	3490.16	8151.9	3536.45	8228.08	6282.44	5160.72	7224.33	5565.52	2895.73	6778.97	4715.61	1544.89	6410.53	5788.51	4841.11	7340.43	7749.46	5700.93	7870.66	7803.89	4858.85	8360.29	7973.66	6993.89	8028.66
7205.98	6893.4	3437.68	8196.72	3639.02	8187.41	6288.13	5155.91	7258.89	5543.12	2920.97	6815.56	4761.03	1547.12	6441.39	5762.74	4862.74	7447.49	7734.64	5642.52	7912.58	7831.61	4843.82	8321.09	8042.12	7031.59	8030.27
7212.69	6855.38	3411.61	8240.41	3717.71	8185.79	6310.25	5127.21	7298.77	5538.98	2950.15	6798.21	4770.09	1598.68	6447.31	5740.73	4842.29	7520.31	7748.12	5608.68	7920.49	7880.17	4850.49	8287.18	8125.38	7100.94	8030.4
7209.17	6833.95	3429.85	8253.36	3730.32	8218.93	6335.43	5104.78	7298.24	5551.74	2976.62	6733.79	4737.78	1655.04	6447.41	5734.68	4803.07	7526.18	7768.52	5612.03	7890.84	7911.43	4876.55	8274.86	8192.1	7143.72	8036.38
7209.15	6847.52	3475.7	8223.34	3674.31	8255.34	6349.85	5110.07	7243.53	5573.48	3000.35	6660.86	4686.27	1661.62	6460.37	5749.06	4787.29	7472.08	7768.67	5630.68	7853.65	7896.75	4905.24	8290.22	8221.59	7114.95	8046.58
7227.31	6888.99	3515.98	8165.92	3591.33	8259.89	6351.32	5140.29	7163.32	5594.6	3024.6	6621.85	4647.39	1596.89	6484.46	5776.94	4820.61	7393.8	7742.08	5634.07	7847.77	7841.54	4919.38	8325.05	8215.92	7021.35	8052.44
7263.9	6930.12	3528.2	8113.58	3539.4	8219.79	6348.63	5172.14	7105.69	5609.25	3049.92	6633.5	4641.03	1493.54	6496.76	5803.53	4889.28	7329.02	7710.79	5612.01	7889.19	7781.66	4915.98	8361.89	8194.56	6919.06	8047.54
7299.79	6939.8	3513.69	8091.56	3551.93	8154.92	6349.7	5180.31	7101.6	5616.89	3070.05	6677.46	4664.74	1418.68	6472.68	5815.11	4948.57	7295.68	7707.65	5581.53	7957.43	7754.41	4907.69	8385.33	8176.76	6873.17	8035.15
7307.57	6903.35	3488.48	8099.64	3613.84	8105.05	6351.21	5155.35	7144.49	5619.28	3073.2	6717	4700.18	1425.83	6409.54	5807.81	4955.91	7289.27	7747.9	5567.59	8010.27	7767.96	4909.8	8391.88	8167.46	6911.26	8027.78
7271.45	6830.94	3464.1	8114.37	3672.89	8102.94	6340.9	5107.84	7200.69	5616.29	3048.38	6725.96	4728.81	1514.92	6334.23	5790.51	4902.77	7295.27	7813.85	5577.22	8014.37	7794.57	4924.72	8390.57	8158.97	7006.03	8038.5
7200.79	6751.59	3438.05	8109.98	3678.19	8151.67	6311.36	5058.23	7239.4	5605.52	2993.36	6707.26	4744.07	1631.56	6287.42	5779.47	4820.78	7302.77	7865.61	5592.28	7968.09	7793.82	4938.95	8393.59	8145.62	7098.02	8070.93
7126.8	6697.93	3402.52	8080.82	3617.54	8221.75	6272.29	5023.1	7255.86	5586.9	2919.37	6687.79	4751.77	1707.07	6296.21	5787.86	4758.64	7308.57	7869.53	5587.84	7900.36	7747.15	4935.87	8404.24	8136.03	7138.22	8115.56
7083.94	6690.53	3361.06	8046.85	3526.28	8269.96	6247.89	5008.85	7269.15	5567.62	2848.81	6695.17	4760.74	1708.02	6355.89	5816.96	4748.54	7312.34	7822.23	5559.18	7848.58	7675.42	4912.9	8412.55	8149.16	7117.54	8154.93
7089.05	6728.92	3334.43	8037.18	3461.56	8267.15	6259.04	5015.16	7298.71	5560.89	2806.3	6735.33	4772.93	1657.16	6434.07	5855.06	4787.16	7312.17	7752.11	5531.3	7833.93	7624.98	4886.33	8403.29	8195.54	7063.96	8173.76
7132.75	6792.01	3346.59	8064.98	3461.68	8216.78	6304.32	5040.87	7341.9	5576.95	2806.92	6788.18	4781.03	1610.26	6493.01	5884.85	4842.9	7306.4	7698.87	5539.65	7851.87	7632.66	4877.99	8370.77	8260.71	7014.54	8166.85
7188.25	6847.29	3401.22	8114.43	3520.05	8152.15	6356.93	5084.4	7372.74	5612.34	2848.28	6823.35	4774.74	1608.88	6512.49	5894.15	4880.1	7299.12	7687.37	5596.63	7881.89	7697.58	4894.73	8328.08	8308.47	6987.48	8140.27
7230.36	6865.76	3470.52	8151.6	3591.64	8115.22	6382.42	5138.04	7363.26	5647.77	2910.87	6822.81	4749.76	1647.82	6497.59	5882.59	4880.27	7300.75	7715.04	5673.48	7905.6	7781.85	4919.77	8301.43	8305.34	6975.42	8106.37
7250.69	6837.14	3509.37	8151.38	3625.61	8131.1	6364.57	5184.15	7308.72	5659.46	2967.29	6792.86	4712.69	1682.87	6468.39	5859.88	4846.81	7319.9	7759.27	5715.82	7918.16	7839.17	4925.34	8311.79	8248.15	6961.06	8077
7258.97	6778	3487.44	8119.13	3599.56	8194.52	6318.5	5200.54	7235.06	5637.87	2995.52	6757.24	4678.29	1670.68	6442.74	5837.67	4795.28	7352.59	7795.64	5683.99	7926.32	7848.44	4897.36	8356.96	8171	6938.09	8059.41
7270.88	6726.39	3414.63	8088.65	3531.83	8275.47	6279.68	5174.19	7182.02	5598.94	2989.07	6738.05	4661.89	1606.79	6425.69	5821.68	4741.8	7380.19	7812.07	5586.81	7937.9	7826.19	4850.83	8409.04	8122.89	6918.56	8055.7
7292.75	6722.61	3338.65	8096.09	3465.86	8338.39	6276.52	5112.94	7175.23	5576.83	2958.63	6739.55	4671.48	1530.07	6411.27	5809.88	4699.49	7381.44	7810.51	5480.58	7953.68	7809.24	4820.84	8431.74	8131.32	6921.66	8064.18
7315.07	6784.93	3314.14	8149.37	3440.23	8361.48	6307.96	5044.23	7209.5	5600.01	2924.92	6746.62	4703.88	1491.05	6391.31	5797.36	4681.06	7350.46	7799.48	5431.42	7967.6	7822.91	4834.61	8406.67	8180.22	6955.24	8080.41
7319.42	6895.12	3364.76	8217.2	3465.95	8344.59	6343.9	4999.79	7255.23	5667.64	2907.57	6737.93	4745.91	1511.35	6362.58	5782.88	4698.47	7305.5	7786.72	5468.04	7973.2	7860.54	4886.79	8349.67	8220.61	7006.68	8097.22
7293.32	7005.03	3465.99	8248.35	3524.26	8303.12	6348.31	4996.71	7281.44	5744.9	2916.27	6703.32	4779.8	1568.09	6327.64	5771.23	4754.5	7278.2	7777.43	5560.75	7968.85	7890.09	4939.37	8303.69	8206.83	7050.53	8105.08
7241.71	7062.96	3560.89	8208.48	3582.27	8255.08	6306.88	5028.86	7276.76	5783.57	2948.15	6652.97	4790.68	1615	6292.32	5769.39	4832.63	7289.87	7775.63	5642.81	7957.5	7880.94	4948.25	8310.89	8130.66	7066.1	8094.38
7185.99	7044.17	3597.53	8107.8	3613.07	8211.38	6237.97	5074.51	7253.32	5754.75	2991.08	6612.11	4773.5	1620.98	6264.64	5779.84	4897.65	7333.15	7783.22	5658.39	7942.71	7828.66	4896.56	8382.37	8027.12	7050.5	8059.72
7151.07	6965.42	3561.51	7998.13	3607.47	8174.87	6179.2	5113.02	7233.47	5670.13	3029.37	6605.47	4736.19	1593.14	6255.45	5797.13	4913.37	7375.26	7795.64	5601.49	7926.1	7758.46	4808.9	8486.61	7948.34	7017.64	8004.38
7149.35	6873.24	3482.22	7940.28	3573.79	8145.97	6160.88	5136.91	7232.04	5575.73	3048.8	6641.32	4696.49	1565.99	6276.45	5810.6	4867.93	7382.07	7799.73	5517.69	7909.12	7705.93	4735.18	8565.81	7926.83	6985.87	7942.23
7173.14	6813.63	3410.86	7964.33	3530.24	8127.94	6186.9	5150.73	7247.94	5521.81	3040.29	6705.18	4672.84	1568.27	6332.48	5811.2	4787.34	7344.76	7780.1	5468.97	7896.22	7691.74	4716.51	8570.34	7956.5	6965	7894.97
7200.78	6804.4	3386.92	8051	3496.72	8126.67	6236.08	5160.34	7269.03	5530.77	3002.71	6766.88	4673.77	1597.54	6411.82	5797.09	4723.23	7287.68	7732.31	5488.81	7894.84	7709.93	4758.57	8489.17	8004.09	6952.67	7884.52
7211.94	6829.04	3415.57	8146.78	3488.43	8145.34	6280.27	5163.97	7283.39	5585.46	2944.85	6797.06	4692.67	1624.41	6484.3	5774.06	4719.87	7250.57	7672.55	5560.26	7910.2	7736.74	4831.25	8356.91	8038.84	6940.99	7922.85
7200.89	6854.75	3468.3	8201.06	3510.73	8179.38	6303.37	5153.75	7286.95	5644.87	2884.86	6784.17	4712.44	1621.55	6513.86	5751.36	4783.11	7258.86	7632.64	5630.96	7939.17	7750.56	4892.12	8233.48	8054.8	6926.1	8003.72
7178.11	6859.28	3503.46	8197.95	3555.07	8216.85	6307.48	5125.67	7283.43	5673.46	2844.74	6741.89	4717.69	1590.39	6481.06	5736.67	4874.93	7305.47	7640	5651.75	7969.16	7745.93	4914.24	8170.37	8068.78	6912.35	8101.17
7159.48	6845.4	3491.87	8161.04	3599.17	8244.69	6304.38	5087.64	7279.48	5662.12	2840.77	6702.01	4706.32	1561.01	6400.41	5733.91	4939.26	7357.65	7696.1	5609.89	7984.48	7732.67	4898.58	8184.61	8098.92	6908.35	8177.68
7151.94	6833.23	3432.82	8130.09	3615.38	8256.07	6302.81	5056.9	7280.69	5627.44	2874.52	6695.54	4691.47	1565.15	6317.36	5743.76	4941.15	7382.5	7771.28	5534.81	7976.06	7724.16	4865.8	8255.18	8144.57	6919.41	8200.05
7147.6	6838.93	3353.13	8129.63	3586.21	8253.32	6302.91	5048.2	7290.39	5594.05	2930.86	6732.64	4691.84	1606.6	6283.23	5764.75	4890.64	7369.71	7822.9	5475.49	7947.14	7727.2	4838.52	8341.01	8185.22	6943.21	8156.31
7131.58	6859.16	3291.85	8153.58	3518.54	8244.32	6300.78	5062.97	7308.9	5576.56	2985.92	6794.07	4716.88	1656.15	6323.06	5792.9	4833.73	7334.42	7825.03	5468.06	7910.4	7741.19	4829.33	8406.33	8198.19	6971.89	8064.05
7097.81	6874.61	3279.57	8175.78	3445.24	8235.71	6296.16	5089.12	7331.3	5574.53	3020.9	6841.08	4758.18	1676.65	6418.42	5821.08	4817.54	7300.29	7786.93	5516.3	7879.35	7764.06	4840.84	8436.89	8178.32	6998.35	7964.17
7059.56	6868.76	3322.72	8175.38	3409.5	8228.66	6294.62	5111.66	7345.86	5580.18	3032.56	6838.97	4793.79	1656.49	6517.78	5840.75	4855.52	7279.55	7745	5594.88	7860.94	7795.88	4871.76	8439.02	8142.14	7020.99	7901.53
7044.53	6844.46	3400.81	8154.79	3439.02	8220.04	6302.03	5124.18	7337.52	5587.92	3032.68	6779.65	4802.71	1621.46	6567.98	5846.58	4918.1	7267.56	7733.46	5668.97	7854.77	7835	4919.15	8426.32	8113.71	7043.53	7902.46
7075.77	6822.7	3478.05	8136.14	3526.51	8207.41	6317.65	5131.01	7297.61	5595.75	3036.66	6687.94	4778.86	1612.93	6545.34	5841.2	4954.45	7254.79	7757.31	5714.2	7858.11	7871.31	4974.4	8406.34	8105.46	7070.39	7962.03
7152.08	6824	3523.75	8140.37	3630.64	8192.54	6333.6	5138.39	7233.93	5599.91	3049.71	6606.79	4734.62	1649.93	6466.63	5834.78	4928.31	7243.02	7789.66	5724.74	7870.78	7886.47	5019.83	8377.51	8111.01	7101.74	8048.65
7243.37	6848.74	3529.7	8167.93	3698.7	8180.26	6341.74	5143.96	7171.69	5592.39	3061.67	6571.25	4692.16	1707.99	6374.73	5838.15	4842.38	7248.64	7796.32	5708.38	7894.97	7865.34	5034.39	8337.1	8115.01	7131.67	8123.19
7306.89	6874.64	3513.32	8198.05	3697.24	8173.65	6341.31	5135.76	7141.02	5568.25	3055.06	6589.38	4669.81	1734.77	6311.7	5853.64	4735.47	7288.45	7767.3	5676.36	7930.36	7811.29	5007.97	8291.75	8109.7	7150.58	8160.57
7314.43	6875.3	3503.5	8206.73	3631.06	8170.8	6339.38	5103.22	7157.58	5537.55	3020.19	6642.64	4673.55	1691.93	6297.78	5871.51	4657.42	7360.37	7728.33	5637.02	7969.97	7751.22	4953.04	8260.13	8102.33	7149.73	8160.81
7271.4	6844.48	3517.77	8187.7	3538.77	8166.63	6342.87	5050.96	7210.35	5527.91	2965.4	6703.37	4698.03	1589.56	6327.52	5876.5	4640.42	7437.45	7721.18	5596.12	8001.6	7722.16	4901.2	8263.47	8107.19	7125.21	8143.87
7213.36	6804.6	3547.1	8157.51	3468.74	8158.89	6349.84	5002.08	7267.15	5568.7	2913.55	6754.03	4733.53	1484.23	6380.19	5860.65	4685.23	7482.71	7768	5560.43	8014.58	7746.4	4883.42	8309.81	8130.42	7079.95	8133.32
7181.93	6790.17	3560.47	8139.96	3451.65	8152.67	6349.02	4985.78	7295.42	5664.63	2886.93	6792.66	4771.54	1440.43	6433.48	5831.86	4767.18	7474.64	7848.85	5538.76	8006.22	7813.58	4907.31	8383.97	8162.34	7023.74	8140.47
7196.9	6818.21	3527.85	8143.55	3486.64	8158.05	6329.57	5017.25	7283.3	5780.29	2892.12	6822.36	4804.86	1484.49	6471.27	5809.7	4853.35	7422.76	7912.57	5538.08	7982.72	7885.08	4949.57	8452.55	8184.73	6971.47	8158.85
7244.5	6870.62	3445.46	8152.34	3547.3	8181.3	6292.86	5085.38	7245.29	5853.53	2916.6	6837.28	4824.95	1586.39	6484.81	5809.81	4918.02	7360.69	7914.06	5557.74	7954.04	7919.38	4971.47	8482.75	8186.2	6939.68	8170.8
7289.8	6904.84	3344.14	8139.8	3600.87	8216.19	6254.87	5157.95	7208.73	5834.37	2939.53	6821.33	4822.31	1682.45	6471.85	5828.82	4948.75	7322.11	7849.06	5587.07	7927.62	7900.13	4946.85	8463.53	8171.56	6941.16	8159.91
7302.99	6886.71	3272.96	8094.9	3626.67	8243.79	6235.48	5200.75	7192.62	5723.22	2947.49	6763.67	4792.09	1720.42	6437.34	5843.46	4944.58	7318.72	7758.67	5610.06	7906.34	7845.5	4881.72	8414.04	8156.66	6978.25	8120.85
7279.83	6819.69	3268.45	8037.49	3623.5	8243.42	6242.72	5196.69	7195.87	5577.68	2942.47	6677.87	4740.77	1692.21	6393.73	5827.21	4912.27	7336.73	7699.1	5614.94	7891.34	7791.7	4810.34	8371.98	8153.93	7037.92	8061.61
7241.6	6745.95	3331.2	8007.44	3604.68	8208.46	6265.91	5152.28	7203.47	5478.42	2936.05	6604.66	4686.5	1631.86	6357.26	5773.44	4863.89	7352.46	7699.91	5602.67	7885.46	7764.33	4771.16	8368.42	8162.04	7092.68	7998.82
7216.59	6716.47	3426.46	8033.51	3586.78	8155.25	6284.69	5089.67	7203.39	5475.56	2936.06	6589.96	4650.34	1584.37	6339.88	5706.26	4815.11	7352.1	7743.3	5587.51	7892.53	7760.92	4781.01	8405.73	8169.02	7109.97	7950.6
7218.73	6752.49	3507.86	8106.38	3580.16	8116.83	6287.25	5033.07	7198.23	5554.7	2938.44	6651.16	4643.49	1572.8	6342.44	5668.17	4781.13	7339.45	7780.3	5587.83	7912.59	7758.37	4826.99	8454.7	8165	7068.16	7930.37
7239.86	6828.84	3546.5	8179.56	3585.49	8123.5	6282.15	4999.66	7201.18	5648.69	2932.25	6758.56	4660.37	1588.61	6355.45	5690.72	4770.51	7327.38	7770.59	5612.15	7938.22	7738.19	4879.99	8473.98	8152.02	6971.95	7943.07
7259.92	6892.94	3544.83	8200.82	3595.82	8182.37	6291.92	4998.12	7220.75	5687.43	2913.5	6849.9	4683.65	1608.36	6367.99	5769.16	4780.42	7323.72	7714.76	5649.87	7957.17	7706.97	4917.27	8439.25	8141.27	6857.11	7983.55
7264.6	6905.45	3527.39	8151.86	3601.54	8270.33	6332.16	5029.61	7249.25	5648.48	2894.43	6871.46	4697.77	1617.98	6377.29	5861.2	4797.79	7325.65	7654	5674.72	7960.67	7693.28	4935.45	8361.46	8140.64	6778.24	8037.62
7254.84	6870.45	3518.04	8065.24	3595.63	8346.17	6392.86	5086.31	7267.15	5570.32	2897.43	6816.08	4700.09	1622.4	6389.98	5912.95	4806.73	7326.78	7638.28	5660.86	7950.12	7722.39	4945.34	8280.59	8145.52	6782.03	8086.61
7241.38	6831.33	3522.06	8003.55	3577.31	8374.95	6438.84	5148.72	7260.33	5519.05	2936.46	6728.58	4700.95	1634.03	6413.08	5894.88	4798.24	7327.96	7688.04	5602.24	7935.26	7789.84	4955.72	8238.75	8142.54	6879.27	8114.9
7231.12	6834.99	3525.5	8014.71	3552.74	8348.45	6431.63	5188.98	7235.26	5535.46	3000.78	6672.8	4712.75	1653.69	6442.73	5822.19	4775.78	7338.82	7778.29	5521.42	7923.85	7857.35	4961.86	8251.67	8123.83	7032.76	8117.02
7219.08	6892.81	3509.34	8096.32	3531.58	8288.58	6357.88	5184.4	7217.1	5604.12	3056.56	6684.57	4737.64	1663.85	6462.24	5744.55	4753.45	7366.77	7856.1	5459.31	7912.01	7877.47	4948.71	8299.42	8097.81	7172.12	8099.61
7194.43	6969.11	3465.44	8196.37	3520.67	8231.73	6242.81	5134.78	7230.84	5668.07	3068.57	6746.78	4764.51	1641.91	6453.39	5712.67	4747.88	7403.6	7877.07	5450.21	7885.49	7829.46	4905.27	8343.35	8084.85	7230.44	8076.11
7154.99	7006.91	3402.36	8249.99	3518.56	8205.5	6137.93	5069.22	7280.2	5675.88	3026.85	6805.57	4777.49	1582.19	6412.9	5745.34	4768.76	7424.42	7833.83	5497.98	7833.9	7738.6	4837.06	8356.29	8099.67	7182.72	8057.26
7116.35	6971.2	3339.12	8225.05	3515.69	8213.4	6091.03	5032.03	7342.46	5622.98	2957.27	6814.06	4768.76	1506.6	6359.22	5820.07	4812.86	7403.49	7757.95	5570.89	7767.17	7662.41	4766.04	8342.97	8135.81	7061.51	8044.32
7104.94	6876.62	3294.42	8142.68	3501.86	8236.92	6119.34	5053.3	7384.28	5554.47	2905.42	6768.4	4744.56	1453.21	6322	5891.66	4864.31	7335.8	7696.72	5621	7718.65	7652.41	4718.41	8334.4	8167.4	6937.56	8030.52
7138.29	6778.3	3279.6	8058.68	3476.55	8251.61	6203.22	5124.4	7386.04	5528.42	2904.16	6707.53	4719.88	1450.61	6320.99	5923.43	4901.02	7245.99	7683.53	5616.34	7727.46	7718.75	4710.34	8360.44	8169.08	6875.95	8009.65
7207.58	6733.11	3297.66	8021.88	3453.75	8244.57	6302.18	5199.18	7354.85	5569.74	2948.88	6678.29	4706.97	1498.09	6351.54	5907.58	4904.81	7175.24	7721.3	5563.48	7809.73	7823.31	4741.85	8421.82	8137.98	6895.87	7984.75
7277.68	6760.31	3344.06	8041.73	3455.17	8220.99	6379.2	5223.94	7316.18	5651	3000.12	6695.8	4707.76	1566.81	6389.1	5862.26	4871.09	7154.9	7786.44	5503.35	7939.83	7905.51	4800.49	8484.56	8098.32	6961.55	7969.04
7306.77	6830.44	3406.09	8088.85	3494.35	8196.71	6416.31	5176.34	7291.93	5714.06	3012.85	6732.33	4715.8	1620.35	6409.86	5811.66	4813.27	7187.15	7846	5481.9	8058.62	7921.56	4868.84	8502.77	8082.59	7011.26	7977.33
7272.69	6888.93	3462.58	8124.73	3562.51	8184.3	6414.36	5084.13	7284.22	5713.97	2970.69	6743.24	4724.36	1638.04	6409.9	5767.72	4757.98	7247.4	7874.94	5516.2	8106.98	7869.47	4928.98	8453.45	8104.07	7004.08	8014.33
7187.56	6895.53	3489.5	8134.6	3628.45	8184.13	6383.11	5007.61	7278.28	5650.67	2899.06	6707.27	4731.9	1624.19	6406.47	5728.03	4731.92	7304.84	7864.66	5581.1	8063.3	7784.36	4963.34	8356.97	8143.7	6950.23	8069.14
7090.54	6850.31	3472.74	8136.44	3655.54	8186.81	6333.3	4997.09	7260.69	5565.83	2846.78	6646.31	4739.61	1598.82	6419.8	5688.88	4746.59	7343.18	7822.46	5627.26	7958.56	7711.06	4957.17	8266.33	8163.85	6901.93	8120.84
7024.67	6789.44	3420.94	8160.18	3626.14	8183.74	6276.49	5056.49	7235.34	5510.53	2850.06	6607.65	4744.55	1580.41	6451.56	5658.74	4790.88	7364.58	7765.97	5617.81	7857.41	7676.02	4906.2	8232	8138.94	6911	8151.12
7013.76	6756.57	3366.51	8216.04	3556.12	8176.09	6228.25	5140.56	7221.83	5510.63	2906.33	6623.62	4737.1	1575.13	6479.86	5657.66	4837.72	7376.44	7716.36	5556.67	7817.67	7677.7	4825.6	8267.77	8078.11	6985.12	8154.45
7053.73	6772.7	3349.19	8279.71	3487.45	8174.17	6206.38	5188	7236.97	5555.19	2977.44	6683.08	4707.67	1579.1	6476.71	5701.18	4862.26	7376.82	7690.92	5487.06	7855.89	7698.15	4750.69	8342.65	8020.89	7077.35	8138.52
7120.56	6825.37	3390.11	8307.27	3461.88	8187.69	6221.44	5165.54	7276.06	5612.36	3019.01	6739.29	4658.42	1587.97	6433.88	5782.28	4859.27	7354.75	7696.01	5461.01	7941.78	7722.39	4722.95	8404.71	8008.32	7118.73	8115.82
7186.34	6881.61	3474.49	8268.45	3493.17	8214.99	6266.5	5090.08	7311.9	5655.7	3012.73	6747.98	4608.69	1602.89	6374.3	5868.51	4846.45	7306.59	7723.48	5502.37	8023.05	7748.79	4766.57	8418.61	8052.37	7070.68	8094.41
7231.88	6912.11	3557.69	8171.5	3557.4	8240.75	6317.01	5013.41	7314.58	5679.38	2976.88	6704.18	4586.9	1627.54	6337.3	5919.82	4849.82	7251.6	7754.36	5590.55	8060.89	7783.9	4870.62	8388.98	8127.58	6957.23	8075.19
7250.53	6908.14	3593.02	8060.09	3609.02	8245.04	6344.32	4983.02	7276.4	5693.24	2948.35	6647.16	4612.55	1660.36	6347.98	5915.51	4881.1	7227.75	7769.91	5676.22	8050.69	7828.96	4991.04	8353.05	8190.96	6851.04	8056.65
7245.65	6881.72	3562.65	7984.83	3612.1	8217.74	6334.83	5009.5	7220.56	5706.85	2951.69	6629.41	4681.81	1690.95	6395.77	5869.62	4924.94	7265.51	7763.75	5716.03	8016.13	7871.88	5074.03	8349.5	8213.16	6822.48	8040.73
7226.84	6852.63	3489.53	7971.48	3565.12	8167.42	6299.74	5063.94	7184.62	5718.73	2980.26	6675	4768.32	1705.14	6440.91	5821.8	4947.61	7358.86	7745.94	5700.29	7985.27	7892.33	5086.64	8388.1	8196.42	6889.28	8033.02
7206.92	6834.45	3421.07	8009.35	3502.34	8117.85	6266.89	5104.3	7190.82	5718.85	3003.76	6760.86	4839.54	1694.82	6444.83	5808.97	4922.24	7460.14	7734.91	5654.35	7969.32	7875.98	5034.41	8442.9	8166.48	7005.18	8036.83
7198.03	6829.17	3396.74	8065.89	3470.72	8093.93	6259.74	5107.62	7227.22	5699.69	2994.7	6835.07	4876.15	1663.93	6400.66	5838.27	4851.55	7508.13	7742.35	5615.61	7959.75	7826.31	4954.89	8472.99	8147.88	7095.75	8047.24
7205.85	6831.29	3423.15	8113.25	3498.46	8106.75	6279.76	5083.26	7255.6	5663.93	2951.88	6855.85	4880.08	1625.76	6339.11	5881.96	4769.48	7471.65	7763.12	5606.05	7942.62	7764.6	4892.68	8453.64	8144.49	7113.74	8052.44
7224.97	6835.25	3473.96	8144.58	3576.2	8147.88	6306.08	5059.89	7241.2	5622.4	2902.23	6819.93	4866.22	1594.77	6304.76	5898.5	4718.67	7374.75	7778.86	5621.32	7915.62	7718.09	4873.82	8394.01	8140.8	7071.28	8042.85
7241.13	6839.67	3512.74	8169.19	3662.58	8196.13	6313.07	5060.19	7181.32	5586.23	2880.49	6759.36	4846.84	1579.93	6321.87	5864.53	4720.31	7281.82	7773.61	5641.72	7892.16	7705.07	4895.7	8329.22	8120.55	7024.9	8020.5
7241.58	6846.25	3519.79	8194.07	3709.69	8231.22	6291.63	5085.07	7110.3	5561.6	2903.64	6713.03	4822.93	1584.4	6376.77	5794.07	4759.89	7251.53	7748.85	5652.48	7889.77	7726.71	4935.77	8294.68	8084.95	7026.74	7999.69
7227.16	6856.51	3503.03	8210.85	3691.28	8244.45	6257.47	5118.29	7076.22	5550.99	2959.94	6698.06	4789.2	1608.52	6430.06	5730.19	4800.38	7294.27	7725.16	5654.73	7913.11	7769.61	4969.07	8302.94	8054.16	7081.68	7996.76
7215.25	6869.64	3486.45	8200.87	3616.97	8239.94	6239.46	5143.98	7106.73	5556.83	3019.68	6703.78	4746.05	1650.51	6447.47	5714.97	4812.47	7366.42	7727.87	5658.92	7946.82	7815.26	4980.94	8339.7	8051.34	7144.57	8016.92
7227.99	6883.09	3487.93	8154.14	3525.18	8227.55	6257.62	5159.76	7189.23	5580.57	3057	6709.01	4705.23	1702.17	6424.18	5759.34	4797.39	7406.12	7767.12	5668.96	7964.64	7849.3	4968.67	8378.88	8083.44	7158.89	8049.52
7272.55	6894.15	3504.54	8085.02	3460.86	8214.65	6307.96	5174.33	7279.8	5616.7	3064.98	6704.28	4681.9	1744.7	6384.46	5834.81	4783.55	7382.21	7828.12	5673.78	7948.36	7865.5	4936.05	8402.77	8134.96	7104.83	8076.56
7329.57	6900.8	3515.98	8029.02	3451.6	8203.59	6365.61	5193.79	7333.84	5649.1	3053.52	6698.75	4679.76	1752.33	6359.66	5892.68	4799.92	7317.48	7879.5	5655.27	7902.12	7864.73	4889.19	8411.11	8178.85	7017.36	8087.49
7361.89	6901.74	3501.47	8020.72	3494.58	8195.56	6402.98	5211.04	7335.76	5657.57	3035.08	6707.94	4684.13	1706.08	6364.83	5897.02	4848.68	7268.27	7893.86	5606.39	7851.36	7851.96	4837.2	8414.24	8194.7	6959.27	8087.34
7340.48	6896.49	3455.67	8068.84	3559.99	8195.45	6408.29	5209.19	7307.24	5633.16	3012.75	6736.2	4672.11	1609.74	6392.45	5847.85	4900.58	7277.69	7864.85	5542.69	7826.95	7833.89	4794.13	8419.12	8179.76	6971.17	8090.39
7268.69	6885.9	3392.18	8147.88	3607.9	8211.22	6390.47	5176.33	7289.25	5589.81	2981.26	6771.3	4633.46	1494.83	6425.2	5778.9	4917.96	7340.64	7808.67	5495.1	7845.37	7817.44	4775.75	8421.64	8146.38	7038.54	8104.66
7184.05	6872.14	3333.76	8213.48	3609.63	8246.63	6368.45	5118.25	7311.66	5559.02	2938.45	6795.36	4584.24	1407.4	6452.73	5732.75	4886.34	7408.57	7750.22	5487.83	7898.1	7807.6	4790.32	8411.41	8111.12	7102.54	8121.63
7133.16	6857.09	3298.35	8230.94	3562.95	8292.92	6354.84	5057.39	7371.35	5567.16	2894.7	6800.48	4559.06	1382.58	6475.87	5732.09	4828.01	7428.94	7706.2	5518.57	7956.43	7804.71	4829.97	8383.59	8086.01	7105.83	8121.92
7136.98	6839.77	3291.04	8196.46	3493.45	8328.06	6347.59	5018.28	7432.82	5611.47	2869.55	6793.23	4585.08	1423.86	6496.09	5767.11	4785.24	7386.84	7678.29	5557.63	7988.14	7803.06	4871.43	8345.94	8077.05	7037.16	8093.68
7173.89	6815.74	3305.29	8136.75	3440.67	8327.18	6335.24	5011.16	7449.84	5656	2876.85	6784.45	4657.77	1501.99	6503.37	5806.62	4786.28	7315.1	7660.24	5568.53	7975.68	7793.15	4888.81	8314.26	8086.49	6939.62	8047.7
7196.05	6780.53	3330	8088.76	3435.78	8279.15	6309.65	5026.96	7394.19	5655.59	2911.16	6775.77	4739.09	1574.94	6478.21	5822.56	4822.48	7266.34	7650.19	5535.15	7925.6	7767.84	4870.73	8300.5	8112.94	6877.03	8014.06
7168.47	6735.87	3356.17	8075.45	3483.28	8197.73	6274.79	5046.7	7274.32	5592.48	2948.32	6757.89	4782.42	1614.77	6409.56	5809.37	4856.06	7270.96	7656.06	5475.12	7864.54	7729.05	4829.24	8303.96	8148.21	6885.58	8019.89
7100.36	6694.01	3380.19	8094.49	3558.05	8118.1	6244.46	5056.49	7133.65	5497.17	2961.82	6723.75	4766.4	1622.21	6313.48	5784.39	4852.72	7315.45	7688.5	5428.98	7824.14	7690.09	4792.98	8313.74	8176.71	6948.7	8065.21
7042.54	6675.17	3403.93	8125.87	3620.81	8078.77	6231.72	5055.84	7029.78	5433.69	2942.76	6683.08	4711.91	1619.7	6232.95	5771.37	4811.73	7356.88	7747.8	5432.94	7823.18	7670.56	4788.51	8319.79	8183.02	7013.33	8117.69
7050.13	6697.43	3432.75	8149.8	3642.78	8099.55	6239.22	5053.89	7005.74	5456.42	2907.46	6661.45	4668.22	1629.71	6213.83	5780.99	4767.82	7359.54	7817.06	5494.59	7856.51	7685.61	4822.75	8322.34	8164.59	7032.7	8133.78
7138.03	6764.68	3471.61	8160	3623.23	8169.76	6258.18	5059.03	7068.35	5569.06	2885.76	6680.26	4678.31	1655.83	6272.73	5803.73	4762.12	7322.74	7868.99	5588.21	7897.58	7735.47	4878.67	8330.81	8138.42	7001.18	8091.98
7264.25	6860.66	3519.39	8163.35	3587.33	8254.8	6275.51	5071.88	7185.17	5717.2	2898.82	6733.61	4748.92	1680.89	6381.85	5819.63	4805.78	7278.17	7882.39	5671.85	7914.42	7801.95	4926.84	8352.78	8132.05	6954.53	8012.2
7356.02	6954.17	3564.67	8168.36	3565.4	8316.71	6282.58	5087.26	7302.03	5821.92	2943.49	6784.69	4846.89	1681.99	6484.71	5815.73	4867.09	7261.64	7856.13	5713.02	7890.77	7855.31	4944.11	8383.13	8161.99	6937.93	7944.58
7360.66	7013.21	3587.65	8173.95	3568.9	8335.36	6278.46	5101.21	7371.85	5830.86	2995.23	6789.71	4922.37	1649.82	6532.37	5796.62	4894.26	7284.49	7809.9	5705.59	7839.59	7868.76	4926.83	8404.24	8215.81	6968.9	7934.17
7283.09	7020.01	3570.93	8168.52	3581.99	8316.76	6266.85	5115.08	7378.43	5750.36	3027.02	6733.18	4940.14	1597.14	6513.72	5779.76	4856.65	7327.52	7771.14	5668.34	7798.62	7833.21	4890.84	8398.7	8255.15	7024.64	7987.88
7181.69	6978.43	3514.05	8140.31	3576.35	8284.3	6251.19	5132.1	7341.18	5636.3	3028.89	6645.21	4896.54	1550.85	6457.6	5780.21	4771.52	7359.92	7757.77	5628.88	7807.99	7763.73	4860.24	8364.94	8241.55	7061.85	8068.95
7125.36	6910.42	3440.75	8090.29	3538.56	8260.27	6233.16	5150.27	7298.08	5553.2	3012.98	6583.53	4813.79	1534.5	6407.08	5797.9	4693.89	7364.51	7768.92	5605.5	7882.47	7693.56	4853.61	8322.42	8167.45	7051.24	8123.88
7144.51	6844.77	3389.86	8036.72	3487.72	8251.22	6215.63	5159.83	7278.43	5532.97	3000.95	6591.36	4721.66	1554.46	6387.38	5818.19	4676.56	7347.83	7788.96	5598.66	7996.61	7658.22	4875.88	8300.46	8067.09	6998.61	8121.14
7212.45	6804.94	3392.03	8006.54	3466.8	8246.5	6205.62	5149.49	7284.39	5562.6	3004.59	6663.8	4643.35	1598.23	6392.52	5825.06	4731.03	7328.95	7800.32	5595.47	8095.22	7677.81	4918.69	8317.99	7995.89	6937.7	8072.47
7269.83	6801.21	3446.97	8018.9	3511	8229.64	6212.91	5117	7294.24	5604.72	3015.5	6750.43	4593.75	1644.04	6398.69	5815.52	4819.62	7320.22	7795.11	5581.89	8125.28	7747.04	4966.39	8369.17	7991.7	6903.05	8021.25
7271.52	6829.11	3518.92	8071.95	3615.82	8193.23	6243.67	5074.74	7284.24	5630.15	3011.93	6793.45	4584.1	1673.59	6389.88	5802.43	4884.44	7318.23	7777.91	5553.7	8070.12	7838.28	5002.85	8426.32	8047.45	6906.32	8008.22
7219.44	6872.62	3557.12	8142.35	3730.75	8146.17	6294.29	5043.85	7251.42	5635.42	2976.91	6771.42	4621.35	1679.7	6372.57	5802.99	4889.96	7312.15	7759.68	5519.6	7962.61	7915.39	5016.28	8458.32	8117.26	6933.73	8041.75
7157.14	6910.43	3529	8198.13	3787.01	8108.7	6350.7	5040.52	7218.37	5634.72	2913.37	6713.51	4698.96	1666.45	6367.32	5822.37	4846.72	7298.86	7748.77	5495.57	7866.88	7950.41	5001.38	8451.35	8151.96	6963.51	8094.63
7132.77	6923.82	3443.01	8216.75	3742.43	8099.17	6394.94	5064.83	7214.9	5638.98	2844.75	6673.09	4788.72	1644.19	6386.25	5846.7	4799.16	7288.76	7745.69	5494.55	7838.84	7934.07	4959.82	8416.7	8136.02	6985.51	8127.86
7160.73	6904.12	3343.76	8196.84	3611.85	8121.99	6414.47	5100.93	7250.75	5643.85	2801.06	6682.96	4847.3	1623.65	6417.83	5852.7	4789.43	7295.73	7744.27	5517.96	7890.94	7875.96	4899.41	8380.73	8096.44	7005.97	8120.79
7211.56	6856.84	3282.24	8156.44	3460.31	8164.43	6407.68	5128.61	7302.27	5637.15	2800.91	6729.45	4839.73	1611.32	6433.48	5827.08	4826.39	7321.37	7737.26	5554.07	7984.8	7796.8	4832.26	8365.4	8076.97	7034.67	8084.09
7236.2	6799.29	3282.48	8119.72	3362.13	8203.76	6382.17	5136.83	7326.11	5616.5	2841.77	6766.36	4765.03	1606.9	6411.06	5780.22	4882.77	7349.86	7721.83	5584.69	8056.89	7718.98	4772.21	8374.14	8099.78	7068.33	8047.41
7204.29	6751.9	3328.82	8101.26	3354.15	8219.7	6348.17	5128.86	7291.72	5597.46	2903.51	6756.12	4662.55	1603.34	6355.38	5741.83	4919.72	7360.34	7702.03	5596.62	8060.19	7660.83	4732.33	8392.9	8146.98	7087.23	8034.48
7127.04	6727.8	3382.13	8098.71	3415.45	8204.91	6312.84	5116.07	7207.76	5601.83	2960.94	6702.89	4589.56	1590.61	6297.76	5740.52	4916.83	7346.37	7687.2	5590.76	7993.89	7634.96	4722.74	8404.08	8177.4	7069.76	8046.6
7048.92	6727.73	3410.89	8098.17	3487.06	8168.2	6279.45	5106.8	7120.6	5635.65	2996.03	6649.62	4583.58	1562.87	6274.47	5782.06	4883.83	7324.07	7687.41	5582.16	7901.9	7647.6	4748.03	8401.1	8164.1	7013.39	8066.53
7016.88	6744.13	3413.01	8088.07	3515.99	8129.89	6250.79	5100.21	7083.74	5677.73	3003.65	6641.97	4637.39	1525.17	6301.19	5843.24	4847.32	7319.42	7707.84	5589.63	7842.2	7696.25	4804.09	8392.18	8119.78	6943.48	8076.42
7050.8	6771.06	3412.43	8071.01	3491.46	8112.15	6232.24	5089.98	7120.09	5692.2	2990.37	6690.28	4706.74	1494.32	6363.57	5886.78	4826.81	7344.57	7744.7	5620.98	7848.71	7767.04	4875.84	8391.07	8087.4	6900.5	8072.92
7134.84	6810.95	3435.49	8064.48	3448.2	8128.85	6230.87	5073.58	7205.62	5657	2969.81	6761.62	4745.66	1490.63	6430.27	5886.94	4821.15	7384.24	7785.19	5664.56	7910.95	7836.47	4939.37	8403.27	8102.77	6913.46	8066.84
7231.88	6871.06	3487.32	8088.87	3436.73	8179.26	6250.71	5057.94	7287.14	5584.81	2957.69	6808.11	4741.62	1524.54	6476.37	5847	4815.59	7406.18	7812.93	5694.74	7983.99	7880.22	4970.78	8419.46	8160.83	6979.21	8069.66
7306.86	6950.82	3546.88	8150.7	3484.17	8247.77	6288.21	5055.92	7320.88	5517.31	2966.71	6806.54	4722.04	1587.05	6497.64	5796.35	4800.41	7388.48	7817.05	5689.34	8020.03	7885.88	4959.15	8421.91	8215.19	7063.06	8080.75
7342.42	7030.94	3582.98	8232.98	3574.27	8310.36	6331.84	5075.99	7302.53	5495.28	3000.9	6775.37	4726.78	1652.38	6505.72	5769.53	4782.97	7340.64	7799.79	5647.07	7999.38	7861.02	4915.49	8398.73	8213.65	7120.96	8087.13
7339.93	7076.34	3577.02	8300.52	3659.4	8344.98	6366.4	5113.69	7266.51	5528.03	3051.19	6755.07	4769.69	1692.54	6510.8	5783.11	4781.65	7298.72	7776.88	5591.38	7940.54	7829.31	4869.6	8354.71	8141.94	7127.24	8075.65
7311.44	7055.52	3534.56	8318.28	3693.65	8341.5	6379.32	5152.39	7256.26	5587.18	3096.44	6769.95	4822.15	1694.44	6508.97	5826.25	4807.27	7296.46	7768.61	5555.9	7884.54	7815.03	4853.09	8309.94	8039.89	7088.57	8045.87
7271.82	6964.81	3478.61	8271.57	3662.28	8305.82	6365.3	5173.06	7289.64	5630.36	3112.43	6805.17	4834.22	1667.11	6485.95	5870.19	4849.08	7335.91	7786.19	5560.82	7865.63	7826.07	4878.29	8286.85	7975.46	7035.87	8011.76
7235.82	6839.05	3432.91	8175.53	3588.26	8255.82	6327.58	5166.36	7346.11	5635.31	3085.82	6819.38	4777.42	1633.76	6433.51	5887.87	4879.02	7383.09	7822.39	5597.67	7888.83	7847.88	4927.77	8295.09	7995.55	7001.43	7990.85
7216.92	6736.78	3409.32	8067.74	3514.52	8211.1	6276.81	5138.31	7384.37	5616.21	3024.62	6782.25	4674.09	1614.76	6363.18	5869.36	4872.16	7394.31	7853.97	5634.96	7928.66	7853.92	4964.42	8325.3	8091.04	6998.65	7990.75
7223.59	6706.32	3407.33	7988.82	3477.08	8182.78	6228.81	5106.04	7374.82	5608.81	2956.43	6704.37	4587.41	1614.86	6303.63	5824.04	4827.39	7352.58	7855.64	5641.57	7948.64	7825.65	4957.32	8356.11	8202.83	7017.44	8005.04
7253.13	6754.44	3421.49	7962.94	3487.41	8169.52	6201.29	5087.16	7321.09	5637.25	2913.37	6633	4577.18	1623.9	6282.23	5771.46	4771.13	7283.79	7816.97	5610.52	7927.62	7767.19	4905.46	8369.3	8263.37	7035.99	8021.28
7289.19	6840.37	3446.96	7989.29	3532.6	8162.01	6208.51	5089.63	7255.01	5691.02	2912.25	6616.39	4654.79	1628.92	6305.03	5730.11	4740.29	7237.84	7750.84	5564.58	7875.19	7703.53	4840.96	8362.03	8242.18	7037.97	8033.08
7308.12	6901.22	3477.96	8047.48	3588.11	8152.01	6254.21	5107.99	7211.31	5732.08	2943.43	6665.44	4772.59	1626.35	6351.7	5711.24	4756.61	7248.9	7687.07	5538.46	7826.01	7663.52	4807.43	8347.76	8162.29	7022.04	8044.55
7292.56	6892.97	3503.24	8110.97	3632.01	8139.2	6326.47	5126.99	7203.4	5726.66	2976.66	6744.52	4856.86	1623.25	6389.86	5718.64	4811.24	7307.1	7655.16	5551.18	7816.9	7660.78	4828	8345.35	8078.58	6998.85	8063.37
7243.21	6818.86	3506.95	8159.19	3652.14	8130.88	6399.04	5129.92	7218.42	5674.79	2980.84	6798.58	4859.64	1627.2	6398.29	5749.72	4870.42	7365.32	7667.3	5590.15	7861.67	7686.89	4887.12	8364.38	8037.69	6980.29	8089.74
7179.53	6725.74	3477.88	8182.31	3646.39	8135.32	6441.38	5107.4	7232.65	5612.42	2944.48	6794.41	4790.39	1634.93	6381.09	5794.85	4897.77	7376.58	7712.36	5620.2	7939.96	7721.19	4940.77	8397.01	8050.32	6971.19	8112.65
7127.96	6671.17	3420.31	8179.34	3620.3	8154.65	6433.55	5062.92	7232.04	5583.02	2883.09	6743.15	4704.55	1631.64	6362.42	5836.91	4877.17	7332.01	7763.93	5611.06	8007.79	7747.85	4948.8	8422.17	8093.34	6969.53	8118.11
7106.01	6684.93	3356.06	8154.45	3585.17	8182.99	6377.45	5012.89	7220.81	5601.98	2828.96	6687.54	4659.52	1603.46	6366.33	5855.86	4821.5	7268.41	7796.47	5562.08	8023.62	7765.81	4905.33	8419.22	8134.48	6972.84	8102.27
7113.41	6752.08	3313.38	8115.58	3555.67	8211.1	6296.79	4980.21	7213.04	5643.21	2810.92	6666.38	4673.24	1553.1	6397.48	5839.17	4763.04	7239.08	7799.06	5504.76	7973.63	7784.21	4844.07	8382.2	8156.48	6983.67	8076.95
7135.89	6827.77	3309.87	8075.01	3544.59	8233.32	6224.81	4983.28	7217.23	5660.1	2837.96	6686.05	4716.53	1504.37	6437.2	5792.2	4733.63	7271.4	7779.31	5480.67	7880.49	7809.2	4813.88	8324.88	8162.85	7007.99	8061.17
7157.02	6871.23	3342.64	8048.39	3555.8	8250.77	6187.06	5025.14	7228.56	5624.37	2896.57	6720.7	4742.54	1489.29	6457.33	5739.1	4747.47	7345.25	7756.64	5511.42	7790.05	7835.44	4842.7	8273.46	8165.21	7047.66	8064.96
7168.22	6872.92	3393.19	8049.86	3580.3	8268.44	6189.69	5089.35	7234.95	5551.55	2961.35	6737.88	4727.7	1525.87	6441.28	5710.48	4795.52	7409.6	7750.08	5583.23	7744.66	7850.61	4916.96	8251.13	8167.69	7093.85	8079.62
7170.29	6855.79	3442.21	8084.73	3600.25	8289.06	6220.09	5146.66	7229.93	5491.65	3009.9	6726.17	4690.55	1603.25	6396.79	5724.17	4852.14	7423.06	7767.5	5656.88	7759.99	7848.55	4991.42	8264.52	8163.51	7128.27	8084.03
7167.88	6852.45	3481.24	8144.84	3599.98	8309.51	6257.91	5170.46	7219.55	5491.33	3031.98	6701.96	4674.31	1686.17	6351.65	5772.76	4888.56	7385.63	7801.32	5694.27	7819.61	7837.59	5021.5	8300.5	8145.3	7132.65	8063.03
7164.23	6877.6	3511.88	8210.55	3576.66	8322.9	6287.82	5152.27	7216.78	5556.86	3029.26	6692.02	4708.51	1736.32	6335.96	5828.11	4886.11	7336.14	7832.16	5681.49	7889.02	7834.51	4993.36	8335.47	8117.52	7100.19	8022.86
7161.11	6917.8	3535.13	8259.06	3542.25	8324.05	6305.63	5107.22	7228.85	5646.95	3009.59	6709.15	4781.43	1735.12	6362.92	5860.55	4844.39	7318.7	7838.87	5632.43	7938.31	7848.01	4930.03	8351.17	8097.76	7040.14	7989.73
7162.52	6945.08	3542.99	8274.36	3514.49	8313.34	6315.24	5064.87	7249.57	5701.67	2981.75	6741.92	4845.92	1692.02	6420.7	5858.84	4781.9	7346.3	7810.67	5573.68	7957.92	7867.03	4871.44	8346.69	8104.48	6971.91	7991.28
7175.83	6941.84	3522.36	8253.34	3503.94	8295.16	6321.24	5050.9	7263.93	5685.87	2954.17	6766.03	4854.16	1634.21	6479.73	5836	4728.96	7391.27	7755.5	5525.13	7958.16	7866.76	4845.51	8338.78	8141.36	6913.09	8034.87
7206.72	6916.09	3468.84	8205.58	3507.37	8272.89	6323.97	5071.75	7261.19	5614.38	2935.35	6765.48	4794.55	1587.13	6510.06	5816.86	4714.61	7409.94	7698.9	5491.71	7956.16	7830.2	4852.52	8350.11	8191.72	6870.64	8100.05
7251.26	6894.24	3397.54	8148.26	3512.91	8245.8	6320.66	5112.46	7244.84	5540.6	2932.45	6744.95	4702.18	1561.09	6498.05	5817.7	4752.27	7380.33	7671.73	5469.83	7961.8	7767.49	4872.17	8393.02	8227.96	6842.04	8151.66
7293.27	6897.8	3338.86	8099.65	3512.29	8211.62	6310.14	5148.69	7230.59	5517.37	2947.25	6723.77	4635.07	1551.83	6452.88	5834.56	4831.17	7321.87	7691.93	5459.1	7973.48	7714.38	4884.01	8459.66	8228.88	6824.48	8164.04
7311.99	6923.33	3319.98	8073.61	3509.08	8172.56	6295.78	5163.73	7233.99	5559.47	2972.77	6718.8	4633.94	1550.8	6399.8	5849.05	4919.19	7280.63	7751.29	5466.64	7984.61	7707.06	4882.57	8525.24	8192.28	6823.38	8137.7
7295.84	6942.66	3345.98	8075.39	3515.12	8138.61	6283.71	5157.96	7258.18	5634.92	2995.06	6731.58	4695.03	1554.05	6365	5845.96	4977.46	7292.3	7817.54	5499.71	7992.88	7751.67	4875.82	8562.57	8134.97	6851.19	8096.67
7251.8	6924.59	3396.67	8099.17	3537.82	8122.75	6278.03	5144.84	7291.93	5690.12	3000.48	6749.94	4774.71	1562.33	6360.96	5827.19	4979.71	7352.29	7853.03	5554.53	8002.61	7814.33	4871.37	8558.15	8082.17	6915.57	8069.31
7201.74	6861.47	3442.3	8128.71	3569.77	8130.68	6277.83	5137.66	7318.91	5689.34	2984.06	6760.02	4821.18	1574.96	6380.71	5810.19	4925.5	7416.9	7839.38	5613.13	8018.13	7843.24	4865.44	8519.19	8054.75	7006.03	8068.21
7167.47	6779.87	3465.77	8143.34	3590.9	8153.22	6279.01	5138.24	7329.9	5639.66	2952.54	6756.76	4809.47	1585.8	6403.88	5812.36	4839.71	7434.68	7790.77	5652.92	8035.28	7808.64	4846.06	8467.11	8061.42	7091.52	8083.86
7156.03	6725.48	3472.93	8128.69	3583.27	8169.93	6279.01	5136	7327.83	5584.27	2919.65	6744.12	4755.17	1587.07	6410.35	5835.39	4758.69	7383.8	7744.82	5661.98	8040.51	7729.31	4807.73	8422.43	8097.12	7134.57	8095.07
7157.18	6732.18	3482.78	8087.04	3546.83	8163.46	6279.81	5117.68	7322.36	5570.05	2897.46	6727.36	4698.85	1577.56	6393.13	5862.92	4712.03	7287.58	7735.45	5647.05	8020.43	7662.57	4763.21	8392.15	8145.27	7114.78	8086.17
7155.14	6797.38	3506.58	8039.76	3502.47	8134.81	6285.8	5079.22	7320.04	5613.47	2890.47	6707.12	4674.58	1566.33	6362.24	5873.65	4710.38	7197.74	7766.91	5627.29	7974.57	7662.04	4739.79	8368.5	8182.12	7045.22	8057.01
7144.51	6881.81	3534.58	8017.28	3478.16	8106.38	6298.28	5030.98	7318.92	5688.36	2896.81	6681.75	4686.03	1566.37	6337.59	5858.36	4745.28	7159.06	7808.83	5618.86	7919.83	7734.64	4760.37	8339.46	8184.43	6968.02	8019.56
7136.22	6934.8	3542.36	8040.54	3488.22	8107.95	6311.79	4992.64	7311.87	5743.37	2913.97	6654.63	4706.88	1582.66	6335.56	5826.21	4798.18	7181.68	7818.11	5623.25	7880.87	7831.06	4823.84	8302.38	8140.61	6929.56	7986.51
7147.79	6927.55	3511.79	8105.39	3522.2	8154.07	6316.88	4982.08	7294.42	5736.38	2942.59	6637.19	4703.79	1605.58	6358.58	5795.3	4850.84	7239.37	7772.74	5628.74	7872.86	7879.68	4901.23	8269.68	8061.02	6950.82	7962.65
7185.64	6871.18	3448.64	8181.52	3553.24	8229.57	6307.83	5006	7269.49	5662.63	2983.66	6642.13	4664.13	1617.51	6394.3	5776.44	4890.69	7291.99	7692.3	5623.13	7890.24	7840.11	4952.74	8261.12	7979.04	7013.84	7945.66
7235.18	6807.16	3381.56	8228.91	3559.94	8295.57	6289.36	5057.08	7244.85	5558.46	3031.38	6671.91	4607.78	1608.36	6424.43	5765.26	4910.34	7313.62	7627.97	5605.83	7911.18	7735.94	4954.04	8288.1	7937.58	7074.49	7933.79
7268.41	6777.22	3343.17	8222.26	3544.25	8313.76	6275.72	5117.99	7226.44	5479.43	3069.42	6713.47	4574.17	1587	6436.54	5749.8	4905.31	7306.49	7627.74	5588.79	7914.95	7640.51	4912.67	8341.47	7965.3	7093.32	7931.53
7264.32	6794.44	3348.41	8167.18	3530.18	8272.42	6281.39	5168.49	7214.27	5467.17	3076.69	6746.21	4593.84	1576.69	6430.37	5726.5	4874.49	7293.71	7701.25	5585.48	7898.26	7625.07	4862.28	8393.38	8056.94	7062.57	7947.54
7226.26	6835.69	3387.32	8096.75	3543.21	8195.2	6309.74	5192.58	7204.75	5525.96	3041.03	6757.52	4664.87	1596.39	6415.16	5709.02	4823.57	7299.27	7810.56	5598.31	7876.96	7707.16	4838.99	8413.06	8172.55	7009.91	7986.43
7181.44	6860.36	3436.07	8050.25	3586.47	8126.14	6348.37	5183.94	7196.63	5622.34	2970.98	6752.65	4751.62	1642.39	6401.09	5719.72	4767.26	7331.08	7894.26	5615.83	7871.47	7837.32	4856.99	8386.72	8258.93	6976.5	8042.15
7162.02	6841.43	3475.07	8048.67	3633.73	8101.19	6375.78	5148.97	7194.07	5706.6	2895.22	6749.12	4807.64	1686.91	6392.31	5769.27	4726.15	7377.49	7907.91	5622.48	7888.11	7933.73	4900.49	8327.46	8280.56	6986.08	8099.23
7181.8	6786.27	3498.32	8083.46	3646.56	8126.92	6375.26	5105.49	7203.04	5741.9	2847.43	6759.64	4807.23	1697.54	6386.59	5841.5	4717.76	7417.02	7851.83	5612.3	7912.4	7938.74	4936.85	8268.03	8239.36	7028.35	8141.27
7226.45	6732.17	3508.46	8125.41	3604.17	8180.62	6346.35	5075.67	7224.01	5723.16	2845.6	6778.73	4763.69	1663.49	6380.72	5898.36	4746.63	7432.27	7766.99	5594.14	7920.81	7856.54	4940.44	8240.78	8169.74	7068.67	8159.77
7264.66	6719.88	3505.68	8146.15	3523	8230.15	6305.39	5074.42	7248.05	5675.49	2880.71	6785.9	4720.51	1607.46	6375.89	5904.26	4800.24	7419.09	7703.75	5583.54	7901.6	7746.36	4910.24	8258.09	8113.05	7076.02	8156.79
7271.24	6763.99	3484.13	8136.5	3449.73	8257.12	6274.43	5099.27	7261.11	5634.9	2923.67	6764.33	4720.65	1571.6	6377.84	5852.27	4854.24	7386.94	7687.59	5588.05	7866.99	7679.13	4869.79	8306.27	8090.59	7046.92	8140.41
7244.32	6841.57	3440.73	8109.44	3431.05	8265.91	6266.45	5129.42	7253.87	5624.69	2946.35	6719.24	4774.84	1586.17	6391.37	5771.9	4884.63	7352.63	7706.57	5599.17	7845.45	7690.64	4850.95	8356.33	8094.41	7006.97	8118.28
7204.09	6907.13	3387.09	8087.9	3481.37	8273.45	6277.37	5137.44	7229.41	5642.54	2941.77	6678.77	4851.5	1644.61	6414.3	5710.93	4879.98	7332.02	7727.38	5598.61	7859.29	7763.58	4873.15	8383.55	8100.94	6989.33	8094.86
7175.71	6923.52	3350.27	8087.9	3571.99	8290.06	6290.53	5107.83	7201.99	5665.45	2928.35	6674.08	4896.54	1705.11	6436.48	5703.78	4846.82	7333.2	7724.96	5574.33	7905.27	7846.69	4931.46	8382.36	8094.56	7007.64	8073.6
7170.78	6887.2	3356.9	8109.68	3650.08	8308.4	6289.91	5050.3	7187.65	5667.57	2934.96	6713.78	4870.2	1719.29	6445.42	5749.32	4805.41	7353.28	7701.99	5533.2	7954.79	7892.72	4999.79	8366.91	8081.44	7045.19	8060.01
7182.03	6830.24	3411.3	8141.35	3673.92	8309.52	6272.5	4996.87	7193.89	5638.28	2977.77	6773.84	4775.83	1667.61	6434.45	5813.99	4778.81	7379.63	7684.41	5498.94	7974.5	7886.24	5045.85	8358.6	8082.85	7068.54	8060.48
7193.52	6798.04	3486.62	8169.76	3639.48	8280.44	6250.71	4982.65	7216.3	5588.45	3045.97	6813.15	4660.1	1575.15	6407.29	5856.9	4781.14	7395.63	7698.7	5496.11	7951.77	7844.92	5048.24	8370.25	8114.5	7054.6	8076.76
7196.26	6818.54	3539.28	8188.84	3580.06	8228.05	6243.4	5022.4	7243.97	5541.97	3107.19	6803.66	4584.13	1495.71	6375.77	5857.84	4811.24	7389.1	7750.07	5531.99	7904.98	7799.43	5006.44	8398.24	8169.74	7009.38	8101.1
7195.38	6884.01	3538.23	8199.75	3540.49	8177.12	6262.1	5099.22	7268.25	5519.54	3128.66	6751.79	4584.88	1475.67	6352.72	5827.85	4854.21	7359.55	7818.14	5590.32	7870.27	7771.07	4939.4	8426.96	8220.87	6963.66	8117.93
7203.23	6957.34	3487.06	8205.04	3545.63	8153.66	6302.15	5174.03	7287.23	5526.42	3098.73	6693.92	4653.25	1523.53	6345.46	5796.75	4889.46	7319.29	7871.72	5641.62	7874.77	7763.09	4874.71	8441.01	8238.08	6949.18	8112.9
7225.55	6997.22	3421.26	8203.77	3585.34	8166.46	6344.89	5209.87	7303.1	5551.8	3033.7	6669.06	4742.77	1606.35	6353.73	5789.08	4901.11	7286.97	7889.69	5662.21	7917	7767.41	4834.62	8435.52	8210.94	6974.43	8083.35
7253.4	6984.23	3382.22	8192.43	3625.25	8201.38	6369.04	5194.3	7316.06	5578.66	2965.88	6690.17	4801.7	1674	6372.27	5807.44	4885.33	7276.56	7872.3	5648.03	7968.94	7776.11	4826.26	8417.67	8156.05	7018.66	8041.82
7268.39	6930.55	3387.99	8170.15	3633.35	8232.35	6363.48	5144.69	7321.6	5595.67	2922.57	6736.18	4805.23	1692.47	6394.67	5834.44	4851.34	7289.01	7836.41	5614.12	7997.37	7786.64	4840.52	8399.66	8105.23	7048.28	8009.01

## Sheet: hc_sub_007
Coor_1	Coor_2	Coor_3	Coor_4	Coor_5	Coor_6	Coor_7	Coor_8	Coor_9	Coor_10	Coor_11	Coor_12	Coor_13	Coor_14	Coor_15	Coor_16	Coor_17	Coor_18	Coor_19	Coor_20	Coor_21	Coor_22	Coor_23	Coor_24	Coor_25	Coor_26	Coor_27
7495.87	6733.7	6985.3	6565.89	6717.22	7529.81	6258.75	6415.19	6463.29	6468.69	4333.43	5367.88	6866.53	5793.37	5741.59	5294.18	4334.54	6233.51	5882.98	7158.41	6478.64	6927.46	7151.16	6914.92	6355.6	7509.41	6126.17
7486.65	6728.71	7041.18	6565.84	6699.53	7478.35	6246.1	6375.1	6485.74	6443.63	4331.24	5343.22	6869.62	5744.11	5712.33	5256.67	4340.97	6216.6	5861.67	7150.59	6514.74	6916.76	7170.42	6895.5	6375.47	7496.72	6079.11
7474.01	6722.28	7144.19	6565.15	6654.49	7424.42	6229.77	6349.6	6543.9	6416.7	4356.26	5310.19	6913.41	5740.28	5695.04	5275.9	4344.96	6185.27	5874.24	7168	6568.85	6831.35	7215.51	6846.1	6377.62	7465.83	6075.74
7465.77	6711.87	7248.14	6568.86	6612.51	7397.47	6221.31	6355.3	6612.3	6407.61	4401.94	5292.63	6972.73	5793.22	5705.36	5339.97	4346.2	6153.39	5914.69	7197.49	6612.13	6708.56	7259.88	6789.59	6361.62	7436.91	6109.79
7461.98	6703.16	7304.81	6575.79	6602.64	7417.73	6223.63	6389.32	6657.74	6426.03	4447.45	5311.91	7012.09	5875.18	5743.83	5410.95	4346.78	6139.99	5964.85	7218.08	6616.18	6607.27	7273.2	6757.85	6341.44	7429.66	6149.39
7453.9	6705.97	7291.27	6576.05	6631.96	7482.23	6227.98	6432.16	6658.04	6465.54	4468.77	5368.29	7010.22	5935.43	5790.42	5450.17	4348.34	6155.48	6005.02	7215.88	6573.26	6571.39	7241.62	6769.69	6331.77	7448.48	6162.53
7433.1	6724.63	7219.63	6557.6	6682.02	7564.87	6222.31	6461.6	6615.92	6508.91	4453.77	5435.99	6975.02	5935.15	5814.37	5443.93	4350.05	6192.96	6024.2	7193.72	6504.22	6606.1	7180.22	6816	6334.62	7480	6141.71
7402.81	6751.58	7125.25	6518.14	6724	7631.49	6203.65	6466.81	6558.42	6539.7	4410.83	5478.54	6937.85	5875.46	5794.77	5411.62	4349.4	6231.74	6024.76	7168.93	6446.86	6681.81	7127.67	6864.76	6338.57	7504.35	6108.47
7380.58	6771.08	7044.74	6472.13	6739.55	7659.87	6183.34	6452.33	6520.85	6550.92	4364.53	5474.59	6930.98	5797.38	5737.76	5390.55	4345.01	6251.01	6019.54	7161.11	6432.1	6759.29	7123.71	6883.66	6331.43	7510.51	6095.17
7387.73	6771.27	6999	6445.06	6730.74	7651.37	6179.54	6430.74	6524.65	6545.25	4340.8	5434.76	6964.64	5753.47	5676.1	5408.73	4338.72	6243.95	6023.11	7178.72	6464.08	6814.97	7182.81	6864.1	6314.42	7503.05	6120.03
7432.83	6755.11	6989.8	6456.57	6712.82	7626.47	6202.3	6411.45	6563.57	6529.17	4351.34	5395.25	7020.34	5772.16	5649.36	5464.92	4334.46	6222.04	6041.58	7213.95	6517.94	6848.64	7281.54	6827.78	6304.35	7495.43	6175.7
7502.86	6740.38	7006.45	6504.29	6698.17	7608.43	6243.62	6395.54	6608.02	6507.37	4387.67	5391.34	7064.53	5840.84	5677.45	5529.76	4334.69	6206.88	6066.64	7248.64	6556.15	6872.38	7370.14	6810.09	6320.38	7495.96	6238.77
7570.36	6747.52	7033.83	6561.73	6686.51	7607.26	6281.15	6379.9	6625.37	6481.99	4428.24	5430.25	7072.28	5918.26	5746.55	5566.26	4337.59	6215.63	6078.54	7266.95	6551.93	6893.95	7402.64	6832.39	6366.03	7498.68	6289.25
7611.82	6784.17	7056.44	6594.3	6669.3	7615.51	6293.45	6365.39	6602.36	6455.44	4452.77	5484.19	7043.57	5964.8	5818.53	5554.62	4338.04	6250.34	6058.4	7265.72	6504.39	6910.04	7366.31	6884.42	6421.96	7487.02	6321.88
7622.72	6838.32	7060.49	6583.37	6642.52	7617.47	6274.99	6359.99	6554.17	6432.07	4453.72	5509.98	7001.31	5966.77	5857.19	5504.04	4332.19	6297.31	6003.51	7255.6	6437.33	6912.66	7290.35	6930.92	6456.69	7447.83	6340.59
7616.74	6885.58	7038.64	6540.73	6614.64	7603.53	6239.68	6373.05	6513.49	6415.88	4437.8	5481.11	6973.77	5938.06	5852.27	5444.29	4321.84	6335.64	5935.13	7252.22	6384.66	6899.71	7226.65	6938.03	6447.88	7385.04	6344.42
7610.19	6904.91	6997.07	6501.33	6600.88	7577.77	6210.65	6405.32	6507.51	6406.57	4418.2	5408.44	6974.94	5901.99	5823.19	5404.53	4314.4	6348.21	5890.29	7263.78	6372.72	6877.85	7215.06	6899.36	6397.84	7322.56	6321.77
7605.32	6890.69	6958.02	6498.25	6608.81	7553.55	6204.58	6444.14	6539.26	6398.82	4404.43	5333.82	6996.65	5870.79	5800.72	5394.97	4317.53	6328.94	5899.54	7283.62	6408.76	6854.96	7256.58	6841.61	6331.98	7293.24	6261.28
7588.03	6852.88	6950.78	6537.4	6628.73	7541.62	6222.25	6469.6	6586.12	6386.76	4397.52	5301.49	7016.64	5840.03	5801.26	5403.9	4332.29	6284.33	5963.96	7293.7	6479.06	6830.81	7313.12	6805.32	6282.13	7320.52	6170.58
7542.85	6807.01	6992.59	6591.36	6639.38	7541.32	6250.87	6468.16	6615.63	6370.2	4392.69	5328.08	7015.59	5800.26	5814.59	5410.57	4350.51	6230.81	6048.95	7277.58	6555.28	6796.53	7334.11	6815.07	6268.27	7403.55	6083.47
7472.34	6763.83	7072.07	6618.05	6625.57	7542.06	6274.25	6443.09	6606.71	6356.55	4386.19	5392.69	6990.57	5753.18	5814.22	5403.08	4359.28	6189.79	6102.71	7234.36	6605.81	6745.44	7291.41	6861.74	6291.27	7514.52	6044.12
7402.85	6727.07	7149.93	6591.56	6593.16	7533.17	6282.06	6413.05	6561.27	6355.54	4379.9	5452.8	6956.42	5716.52	5781.7	5387.64	4349.89	6180.68	6089.7	7183.46	6609.01	6685.46	7198.67	6909.74	6338.75	7609.92	6076.79
7368.73	6699.17	7181.17	6522.7	6567.3	7513.19	6272.56	6398.79	6500.33	6371.03	4380.39	5473.13	6935.15	5712.66	5724.52	5382.67	4324.73	6212.19	6016.13	7154.98	6564.42	6640.49	7102.31	6923.25	6395.54	7650.32	6164.54
7385.86	6686.85	7145.88	6453.64	6573.78	7490.43	6249.86	6408.05	6449.73	6397.3	4393.31	5446.57	6941.32	5750.65	5672.79	5402.62	4296.47	6274.84	5927.44	7170.19	6495.87	6636.68	7051.48	6891.5	6448.88	7619.36	6256.18
7435.91	6698.65	7066.35	6429.61	6617.7	7474.98	6220.99	6430.14	6427.08	6423.8	4417.81	5394.25	6972.74	5816.96	5656.99	5444.2	4280.03	6340.7	5877.18	7224.66	6441.79	6683.14	7067.95	6834.77	6486.41	7532.68	6299.17
7476.38	6735.15	6995.75	6467.59	6677.22	7469.88	6195.59	6444.57	6437.31	6444.64	4445.15	5347.87	7011.65	5882.85	5684.79	5485.51	4282.73	6374.38	5888.86	7286.7	6434.31	6762.44	7135.66	6788.01	6494.07	7431.68	6274.75
7471.12	6781.27	6983.67	6544.47	6718.35	7469.93	6185.91	6437.06	6476.07	6463.75	4462.31	5329.06	7035.06	5922.4	5735.57	5499.31	4299.95	6352.56	5939.26	7314.51	6478.09	6839.76	7214.6	6775.58	6461.4	7364.06	6208.75
7418.89	6810.49	7042.34	6613.06	6719.7	7469.54	6202.79	6410.4	6534.19	6490.21	4458.56	5339.66	7028.02	5927.34	5776.97	5471.46	4319.12	6280.58	5976.77	7282.77	6543.94	6884.68	7267.3	6796.16	6392.73	7359.97	6150.09
7357.31	6801.33	7137.91	6634.59	6687.61	7471.92	6247.66	6381.81	6599.14	6527.14	4431.02	5366.25	6992.5	5908.22	5789.9	5411.55	4329.01	6193.56	5961.77	7201.08	6585.06	6889.33	7279.6	6827.54	6313.82	7416.63	6134.27
7337.62	6754.89	7213.73	6604.38	6649.79	7489.99	6306.54	6369.18	6655.16	6564.53	4386.59	5391.65	6946.9	5883.49	5781.97	5348.11	4327.28	6137.83	5898.05	7110.92	6568.06	6869.98	7263.82	6845.83	6263.5	7500.41	6160.54
7387.87	6698.79	7228.77	6552.98	6632.85	7536.01	6353.59	6376.97	6686.98	6583.87	4339.58	5403.78	6916.13	5866.63	5778.73	5311.51	4321.33	6142.54	5830.67	7061.39	6498.07	6851.89	7245.87	6843.28	6271.18	7566.41	6199.04
7491.72	6672.01	7183.38	6522.77	6642.01	7607.3	6365.38	6392.96	6688.1	6572.49	4306.03	5397.73	6917.31	5861.26	5800.49	5316.1	4322.5	6200.44	5811.63	7078.83	6418.49	6850.06	7247.21	6831.85	6334.99	7584.07	6219.64
7598.27	6699.37	7114.69	6537.39	6659.26	7680.86	6337.15	6397.95	6667.61	6535.67	4297.35	5373.98	6949.07	5865.3	5844.12	5353.47	4338.17	6272.06	5860.32	7150.37	6383.03	6860.49	7273.29	6831.76	6418.21	7553.1	6216.87
7655.44	6773.88	7066.94	6585.91	6660.82	7723.38	6288.34	6380.93	6647.18	6495.07	4315.74	5337.43	6991.49	5877.2	5884.83	5400.91	4367.13	6311.77	5949.66	7232.3	6418.73	6866.92	7312.64	6855.26	6469.91	7500.07	6210.3
7642.46	6859.76	7060.83	6631.99	6638.82	7711.94	6251.1	6347.81	6646.67	6472.98	4353.43	5298.36	7017.71	5896.92	5896.43	5438.32	4400.49	6297.66	6028.29	7277.53	6506.91	6855.59	7344.3	6898.24	6457.38	7458.85	6221.88
7579.1	6914.35	7084.48	6640.65	6609.17	7650.43	6248.21	6317.45	6667.61	6474.41	4396.31	5271.7	7010.72	5921.28	5873.04	5460.86	4426.46	6244.05	6059.77	7263.7	6596.64	6825.6	7347.81	6944.57	6387.57	7449.22	6251.29
7507.55	6913.46	7110.38	6602.92	6598.9	7569.37	6276.63	6308.39	6688.58	6482.53	4430.33	5271.34	6974.64	5940.12	5834.44	5478.25	4435.65	6187.83	6046.87	7203.86	6640.86	6787.69	7312.09	6978.01	6301.79	7468.38	6271.98
7462.71	6862.92	7121.79	6541.49	6623.46	7507.78	6309.33	6326.47	6679.78	6472.68	4447.33	5301.5	6932.24	5939.9	5810.12	5501.66	4424.3	6160.01	6022.32	7134.61	6627.6	6754.55	7241.41	6991.52	6247.32	7499.1	6251.99
7453.02	6790.31	7125.83	6494.47	6672.48	7489.46	6315.05	6362.22	6627.84	6434.54	4447.49	5351.67	6909.8	5914.01	5815.01	5529.2	4395.17	6164.76	6015.98	7091.78	6583.12	6731.75	7156.44	6987.44	6246.93	7525.28	6182.44
7463.01	6725.34	7142.9	6489.43	6715.63	7509.92	6281.21	6398.88	6551.82	6384.15	4437.19	5400.7	6919.54	5871.4	5836.23	5542.4	4356.37	6182.09	6028.24	7090.52	6546.24	6716.27	7088.24	6970.37	6287.85	7541.27	6089.7
7471.45	6684.02	7182.83	6525.78	6724.28	7542.51	6222.72	6424.23	6494.78	6354.37	4424.06	5429.15	6952.28	5834.53	5842.17	5518.28	4318.9	6190.41	6032.97	7121.52	6536.16	6702.13	7064.97	6940.26	6336.27	7548.17	6020.81
7468.28	6666.26	7229.18	6576.5	6692.26	7558.68	6170.39	6437.12	6493.79	6370.11	4412.62	5431.41	6985.64	5825.45	5806.94	5449.08	4292.82	6188.92	6006.77	7162.19	6540.54	6687.17	7096.18	6892.6	6364.05	7543.89	6012.95
7458.07	6664.5	7246.26	6606.56	6640.25	7547.44	6148.51	6444.97	6549.62	6427.18	4402.97	5418.54	7001.29	5849.25	5731.8	5354.83	4283.18	6199.65	5957.25	7192.59	6532.48	6675.32	7164.52	6825.93	6366.37	7519.32	6070.13
7450.48	6673.22	7204.41	6594.84	6601.08	7521.02	6159.15	6455.58	6620.2	6492.49	4392.77	5409.42	6997.47	5887.72	5647.05	5277.28	4287.82	6246.27	5923.14	7205.27	6499.77	6673.63	7232.35	6750.44	6358.25	7467.17	6162.99
7448.93	6691.01	7103.78	6545.64	6597.56	7504.26	6184.59	6470.59	6646.04	6526.31	4380.44	5416.53	6986.68	5909.69	5593.17	5256.86	4299.09	6327.12	5943.36	7205.36	6459.43	6687.36	7262.4	6689.64	6356.12	7396.17	6249.11
7448.02	6715.73	6977.8	6484.07	6628.9	7516.14	6204.05	6485.41	6591.27	6510.41	4367.07	5437.27	6980.94	5891.98	5595.05	5306.79	4309.11	6406.64	6020.45	7204.37	6443.54	6716.52	7240.65	6671.45	6361.9	7335.43	6297.01
7440.94	6740.19	6873.54	6440.36	6674.05	7556.45	6209.87	6494.47	6470.86	6460.55	4356.3	5456.78	6977.99	5836.65	5647.3	5402.23	4315.04	6435.44	6110.57	7213.52	6468.38	6754.87	7185.96	6712.59	6363.32	7319.95	6297.98
7428.67	6754.39	6823.67	6433.69	6707.51	7605.26	6209.85	6496.33	6343.65	6414.12	4352.67	5459.75	6961.71	5771.91	5719.76	5492.96	4320.2	6385.93	6151.81	7239.58	6514.96	6790.94	7138.66	6805.34	6348.84	7365.11	6262.25
7421.8	6753.25	6830.53	6464.7	6714.91	7634.21	6215.35	6493.77	6275.36	6402.77	4359.84	5441.59	6918.2	5735.34	5777.29	5532.4	4329.59	6275.95	6110.16	7282.5	6540.5	6810.92	7134.93	6915.92	6322.55	7450.29	6208.39
7432.86	6742.11	6872.07	6518.73	6698.24	7621.91	6227.25	6489.38	6297.83	6430.52	4379.16	5411.02	6854.58	5750.22	5799.15	5504.65	4343.26	6160.72	6006.76	7334.17	6513.71	6804.29	7183.94	6997.35	6304.89	7528.03	6156.06
7465.73	6734	6922.37	6575.49	6669.76	7565.38	6233.37	6481.26	6392.59	6472.98	4408.47	5383.1	6803.11	5810.37	5786.21	5432.27	4353.59	6096.98	5903.75	7379.31	6444.79	6771.4	7263.5	7011.82	6317.29	7555.6	6123.82
7510.96	6739.99	6969.62	6618.7	6641.96	7482.54	6220.36	6463.72	6508.02	6496.45	4441.18	5368.88	6803.49	5882.97	5754.47	5360.49	4349.79	6105.67	5859.48	7400.67	6383.04	6728.29	7336.26	6950.68	6363.54	7526.21	6126.33
7550.67	6760.82	7018.51	6641.02	6621.94	7405.56	6189.34	6433.22	6594.65	6481.36	4466.82	5369.56	6874.24	5927.13	5722.85	5328.96	4327.19	6160.9	5887.87	7387.48	6380.75	6702.79	7374.01	6840.71	6423.74	7474.77	6166.81
7568.96	6787.38	7078.23	6643.7	6612.51	7367.83	6160.7	6394.52	6632.12	6433.33	4474.18	5378.4	6994.73	5916.58	5704.61	5349.5	4293.63	6213.38	5953.08	7342.33	6450.78	6720.06	7372.63	6731.76	6466.94	7451.41	6229.27
7560.23	6809.45	7148.26	6632.87	6616.2	7389.28	6161.4	6360.89	6631.18	6376.25	4456.9	5387.36	7113.48	5853.4	5705.84	5403.03	4266.89	6229.43	6001.31	7280.8	6552.35	6784.79	7348.69	6671.36	6472.87	7482.36	6280.74
7530.51	6824.81	7214.71	6615.2	6636.07	7465.94	6203.66	6346.56	6614.9	6335.48	4418.46	5392.92	7179.16	5765.9	5727.63	5455.13	4263.71	6215.12	6002.2	7222.9	6618.21	6872.93	7322.93	6680.09	6445.98	7548.66	6288.32
7492.81	6839.84	7259.04	6594.87	6671.69	7569.64	6271.6	6356.19	6598.65	6324.58	4372.77	5397.22	7172.67	5693.47	5766.99	5478.04	4288.31	6207.06	5966.61	7182.16	6603.59	6942.22	7305.11	6742.13	6410.91	7600.65	6242.33
7460.81	6860.89	7270.71	6572.61	6714.19	7659.87	6327.98	6379.55	6584.87	6342.93	4338.66	5405.11	7117.15	5667.29	5815.15	5464.6	4329.61	6238.13	5929.4	7160.82	6519.46	6957.89	7291.09	6816.86	6392.84	7597.26	6167.5
7444.67	6884.56	7252.51	6547.02	6746.34	7703.19	6337.65	6396.81	6572.97	6381.83	4330.51	5420.03	7058.7	5696.87	5856.94	5427.27	4369.43	6306.49	5915.81	7154.38	6424.45	6916.65	7271.93	6864.77	6398.24	7538.61	6110.22
7449.07	6896.9	7215.08	6517.37	6750.02	7690.03	6291.84	6391.96	6570.15	6430.96	4350.85	5441.26	7032.97	5767.79	5874.92	5386.47	4395.23	6373.2	5921.93	7160.35	6382.26	6850.72	7245.12	6871.33	6410.6	7465.37	6107.56
7472.41	6884.11	7166.89	6486.08	6717.29	7638.24	6215.81	6365.16	6589.7	6480.37	4389.72	5463.13	7042.49	5850.45	5858.24	5358.17	4406.9	6390.97	5924.93	7181.59	6417.45	6806.58	7217.8	6853.87	6404.29	7425.07	6160.39
7506.65	6846.25	7109.72	6459.01	6657.47	7580.38	6154.44	6334.5	6636.6	6519.66	4431.09	5476.1	7061.09	5914.41	5810.45	5348.93	4412.08	6341.35	5910.94	7220.02	6502.25	6812.32	7200.48	6846.99	6365.78	7433.12	6231.96
7539.34	6801.55	7043.96	6442.77	6594.5	7543.06	6145.16	6324.55	6694.76	6539.18	4461.72	5469.75	7059.55	5941.48	5749.89	5358.63	4414.95	6250.75	5892.71	7266.25	6581.51	6857.71	7198.27	6876.81	6306.38	7461.01	6274.58
7558.51	6775.45	6978.15	6440.41	6555.43	7532.28	6196.03	6348.71	6730.74	6535.08	4476.21	5437.97	7030.88	5932.04	5701.25	5385.58	4409.39	6172.55	5899.65	7297.15	6613.49	6902.68	7207.7	6941.38	6257.03	7461.8	6264.61
7558.53	6781.55	6932.31	6448.89	6556.53	7534.87	6282.19	6397.78	6715.28	6513.87	4475.66	5384.57	6994.96	5902.53	5682.97	5428.12	4384.32	6148.96	5948.7	7287.75	6594.68	6908.56	7221.06	7010.6	6248.39	7412.02	6218.35
7542.73	6809.39	6929.49	6460.94	6595.29	7533.7	6361.34	6443.52	6647.28	6491.01	4462.67	5325.29	6980.05	5876.05	5698.56	5481.66	4337.56	6181.83	6023.46	7230.75	6552.86	6868.38	7232.7	7045.41	6289.9	7334.95	6176.63
7520.27	6829.82	6979.77	6470.77	6652.77	7523.86	6397.76	6456.22	6559.97	6482.23	4438.03	5282.76	6997.52	5870.75	5736.83	5535.23	4285.58	6234.41	6082.26	7147.32	6519.64	6812.24	7240.67	7022.93	6361.73	7285.07	6170.97
7499.36	6815.5	7068.83	6479.67	6703.92	7516.13	6380.32	6424.79	6501.61	6493.31	4402.36	5274.78	7030.92	5891.26	5779.58	5572.5	4258.01	6261.36	6090.37	7077.22	6507.54	6783.01	7243	6950.91	6424.9	7305.4	6199.07
7482.51	6761.52	7161.24	6496.22	6729.36	7525.34	6325.53	6365.89	6503.07	6516.59	4360.62	5302.77	7047.78	5926.72	5810.98	5578.46	4277.82	6243.03	6049.21	7052.57	6508.85	6800.95	7234.22	6862.66	6443.5	7392.25	6229.44
7468.03	6690.46	7218.41	6529.65	6722.29	7554.07	6266.06	6314.98	6555.8	6537.08	4324.07	5348.8	7024.03	5955.92	5823.02	5548.07	4341.13	6197.88	5996.49	7074.79	6511.91	6845.2	7208.02	6797.08	6405.61	7496	6230.09
7456.14	6637.89	7220.08	6580.13	6688.07	7586.69	6232.28	6304.7	6617.23	6543.36	4306.14	5385.5	6961.05	5957.52	5815.89	5490.88	4413.88	6164.94	5975.66	7114.43	6515.43	6867.6	7165.29	6777.26	6330.44	7557.57	6196.39
7453.06	6628.7	7175.38	6633.78	6639.14	7600.21	6236.93	6344.44	6640.2	6534.27	4314.02	5393.34	6883	5921.06	5795.77	5427.87	4450.67	6171.72	5999.81	7135.92	6526.77	6829.17	7119.81	6800.5	6257.75	7551.63	6154.34
7467.42	6661.59	7115.88	6667.82	6589.67	7583.53	6270.37	6414.54	6605.43	6516.31	4342.51	5373.47	6818.52	5854.41	5772.78	5381.78	4424.42	6213.5	6040.56	7127.92	6547.35	6731.8	7094.1	6843.61	6225.67	7502.45	6137.19
7500.61	6712.14	7075.47	6664.31	6552.48	7548.64	6307.98	6478.75	6534.02	6495.43	4375.81	5346.17	6783.05	5783.25	5759.05	5366.35	4345.29	6259.1	6051.9	7113.56	6562.46	6620.94	7105.96	6877.86	6249.79	7461.14	6156.36
7539.7	6750.69	7070.13	6623.73	6537.68	7523.11	6325.27	6506.66	6471.88	6471.51	4397.04	5335.31	6775.08	5741.65	5765.16	5380.3	4254.54	6277.13	6009.5	7129.98	6548.73	6556.63	7155.38	6883.91	6315.56	7463.93	6192.14
7561.35	6761.08	7090.33	6567.89	6550.6	7528.89	6312	6491.18	6458.29	6441.12	4399.01	5350.02	6786.35	5755.98	5794.04	5409.03	4197.27	6260.77	5932.59	7192.98	6495.12	6573.44	7222.95	6859.48	6388.29	7505.25	6212.1
7546.75	6746.98	7109.73	6528.37	6588.44	7564.44	6276.88	6450.36	6500.56	6405.64	4388.25	5377.81	6813.6	5829.46	5836.03	5432.81	4193.8	6231.67	5870.1	7276.91	6418.46	6657.82	7282.06	6818.47	6434.2	7545.96	6200.6
7497.11	6723.66	7103.64	6526.77	6638.4	7605.1	6239.71	6413.4	6571.05	6375.83	4379.31	5394.64	6859.69	5936.17	5870.09	5436.96	4230.47	6221.24	5862.64	7329.5	6357.25	6757.91	7315.68	6783.63	6439.46	7547.63	6172.77
7436.55	6703.89	7064.92	6560.18	6681.16	7621.94	6216.23	6401.25	6626.33	6366.78	4383.6	5384.39	6923.75	6030.32	5873.8	5419	4275.11	6245.31	5911.31	7312.41	6345.84	6817.77	7324.25	6776.26	6415.31	7504.18	6160.35
7397.61	6689.87	7008	6602.44	6700.42	7603.66	6206.6	6414.98	6633.84	6385.8	4401.05	5352.45	6991.48	6068.16	5837.69	5389.34	4303.54	6292.31	5978.48	7235.17	6389.03	6812.17	7318.96	6805.85	6386.79	7445.65	6181.68
7398.84	6676.37	6959.72	6621.49	6693.87	7563.87	6196.76	6438.66	6589.11	6423.65	4420.54	5322.78	7037.78	6031.4	5774.16	5365.18	4315.83	6333.35	6018.25	7153.02	6458.59	6759.41	7307.64	6863.58	6373.89	7413.66	6222.84
7431.14	6660.35	6943.75	6601.12	6676.83	7528.23	6172.77	6453.1	6515.12	6457.99	4428.17	5320.4	7042.76	5937.8	5713.1	5360.65	4330.32	6344.76	6010.91	7127.43	6515.08	6706.14	7286.87	6923.66	6378.76	7429.98	6247.69
7464.23	6647.66	6968.14	6552.1	6673.37	7513.36	6136.93	6449.66	6447.61	6468.19	4417.25	5353.09	7008.69	5831.23	5684.65	5378.38	4362.38	6324.71	5973.57	7179.28	6537.34	6696.28	7248.27	6954.74	6387.99	7483.34	6229.07
7469.09	6650.67	7022.62	6504.54	6698.45	7515.48	6111.64	6434.41	6416.81	6450.69	4392.92	5406.1	6962.55	5756.23	5699.76	5407.37	4406.86	6291.53	5941.03	7272.27	6535.07	6744.23	7192.77	6937.4	6387.03	7542.36	6174.34
7439.35	6679.21	7085.57	6486.93	6743.18	7518.13	6124.74	6420.85	6435.3	6422.44	4369.13	5453.52	6939.64	5733.2	5742.3	5429.04	4439.6	6266.78	5935.53	7340.98	6534.85	6827.49	7138.32	6877.93	6374.18	7580.6	6122.06
7395.25	6732.41	7135.33	6506.76	6776.12	7510.59	6185.56	6417.86	6495.56	6408.81	4360.58	5476.82	6959.38	5750.59	5779.47	5428.47	4436.41	6258.11	5951.75	7341.75	6552.62	6900.75	7111.22	6807.95	6362.17	7592.25	6111.15
7367.62	6798.08	7158.99	6546.59	6763.2	7499.3	6270.62	6422.79	6575.34	6424.74	4375.02	5476.22	7011.87	5778.77	5784.52	5404.26	4393.69	6255.82	5967.94	7285.58	6577.72	6921.94	7126.47	6767.25	6365.78	7587.83	6148.19
7375.04	6859.65	7154.89	6577.84	6694.2	7501.16	6333.26	6424.64	6647.08	6463.19	4409.53	5467.14	7065.85	5794.62	5756.1	5370.34	4333.13	6245.02	5970.45	7226.75	6582.84	6875.54	7173.86	6779.19	6386.26	7577.83	6200.98
7412.29	6905.17	7129.65	6581.78	6596.14	7524.86	6333.93	6414.4	6687.84	6499.61	4451.95	5465.91	7091.9	5797.84	5719.98	5347.86	4286.65	6222.03	5967.87	7216.81	6551.27	6781.69	7223.52	6835.12	6406.87	7561.46	6224.82
7457.85	6931.84	7093.49	6562.09	6520.61	7558.13	6270.19	6393.88	6687.11	6508.64	4486	5476.83	7082.78	5806.45	5711.02	5351.83	4274.12	6200.39	5981.6	7262	6496.7	6686.58	7248.3	6899.61	6405.11	7530.64	6200.06
7492.51	6943.83	7057.45	6540.13	6510.58	7574.95	6182.55	6375.49	6650.2	6480.46	4498.18	5490.07	7055.63	5835.98	5747.61	5380.97	4291.58	6200.83	6021.78	7318.82	6456.7	6639	7244.8	6933.88	6372.51	7483.52	6149.15
7512.45	6946.26	7032.86	6537.2	6569.48	7558.3	6128.82	6372.87	6595.58	6425.78	4484.25	5490.64	7035.8	5880.22	5816.49	5418.21	4318.62	6232.81	6071.34	7330.66	6463.62	6664.9	7234.61	6920.98	6324.97	7432.95	6118.21
7526.6	6940.47	7030.62	6557.93	6656.13	7519.06	6143.63	6389.39	6546.77	6367.52	4452.16	5469.83	7036.32	5911.16	5879.22	5441.85	4337.11	6282.91	6094.27	7274.53	6517.03	6753.52	7243.61	6874.79	6293.22	7400.13	6138.29
7542.92	6923.69	7057.88	6587.32	6712.06	7492.25	6212.94	6413.77	6522.09	6327.22	4419.03	5430.47	7049.64	5900.21	5896.18	5440.18	4344.76	6320.25	6063.16	7179.58	6581.74	6863.66	7277.1	6826.58	6299.01	7398.54	6198.84
7557.99	6892.53	7112.35	6603.17	6703.13	7510.53	6283.92	6427.04	6527.03	6316.14	4401.81	5383.27	7056.51	5844.41	5851.98	5419.55	4352.31	6316.52	5983.99	7103.47	6614.52	6947.03	7313.17	6800.88	6336.26	7422.49	6256.36
7560.54	6847.23	7178.56	6593.64	6644.58	7575.04	6304.25	6416.35	6552.93	6334.93	4406.27	5339.28	7042.94	5775.2	5765.23	5399.87	4368.43	6266.3	5897.38	7087.62	6598.08	6974.73	7321.78	6799.85	6373.98	7451.17	6271.3
7545.48	6793.78	7230.82	6565.82	6589.61	7648.42	6261.69	6385.79	6582.31	6378.39	4421.47	5304.94	7010.31	5739.81	5676.71	5400.5	4387.08	6192.88	5853.98	7128.57	6554.06	6950.14	7293.63	6807.92	6380.82	7465.03	6242.2
7523.92	6742.93	7244.13	6538.76	6588.47	7678.36	6193.64	6355.6	6597.82	6438.75	4425.63	5282.23	6971.46	5766.81	5624.94	5426.22	4390.12	6134.45	5881.66	7187.19	6523.73	6899.98	7252.68	6810.71	6352.48	7460.47	6207.48
7517.48	6706.59	7208.25	6527.01	6648.6	7635.54	6158.82	6349.37	6590.66	6505.18	4401.14	5271.44	6938.36	5841.85	5625.52	5463.17	4363.96	6119.56	5967.78	7224.43	6531.73	6851.28	7238.44	6810.07	6318.55	7450.3	6212.55
7539.42	6693.29	7135.98	6528.39	6727.29	7537.21	6192.32	6377.31	6564.77	6562.43	4349.21	5272.39	6913.8	5913.95	5666.95	5488.08	4315.85	6148.65	6067.77	7231.31	6563.34	6812.19	7271.11	6820.75	6320.5	7450.4	6268.87
7578.97	6704.48	7058.64	6526.26	6763.71	7437.65	6278.58	6427.42	6535.28	6593.74	4292.69	5283.29	6894.33	5930.03	5722.88	5484.48	4274.52	6194.11	6132.17	7228.5	6575.01	6771.86	7329.3	6851.59	6376.06	7464.63	6339.85
7604.4	6733.2	7009.64	6505.04	6726.85	7392.44	6362.72	6471.02	6521.31	6588.58	4263	5299.98	6880.25	5873.58	5770.14	5454.8	4271.87	6219.36	6133.03	7239.53	6531.27	6718.72	7362.58	6889.63	6458.55	7481.59	6366.56
7585.49	6766.4	7005.25	6466.15	6641.81	7422.98	6391.36	6480.09	6535.88	6550.32	4279.19	5318.05	6881.05	5778.49	5799.68	5419.79	4318.61	6204	6074.62	7264.86	6438.58	6660.5	7331.73	6904.75	6510.31	7485.3	6313.97
7518.52	6790.19	7034.88	6430.85	6573.03	7506.65	6351.14	6445.15	6577.13	6496.93	4334.08	5336.91	6909.24	5706.94	5814.91	5405.35	4392.99	6158.2	5985.86	7281.47	6348.03	6626.92	7244.66	6874.93	6483.6	7469.9	6200.7
7433.13	6795.9	7068.13	6425.91	6576.13	7596.94	6276.05	6382.14	6626.24	6452.57	4398.22	5361.08	6966.6	5706.59	5822.12	5425.49	4452.38	6116.47	5903.17	7267.49	6322.19	6649.7	7155.92	6811.93	6379.14	7445.19	6088.15
7373.83	6783.37	7074.64	6462.23	6655.08	7655.61	6219.56	6323.67	6655.13	6434.59	4439.39	5395.97	7035.78	5778.12	5822.54	5472.65	4460.88	6114.83	5854.43	7227.3	6389.26	6734.64	7126.57	6762.53	6252.1	7428.44	6036.97
7369.61	6759.48	7044.41	6522.93	6757.87	7672.03	6214.69	6300.14	6641.55	6444.59	4443.17	5440.4	7086.67	5876.36	5812.31	5521.95	4413.36	6166.18	5849.8	7191.66	6518.25	6849.28	7174.54	6778.22	6177.87	7430.22	6064.58
7415.27	6733.07	6994.93	6571.73	6814.36	7658.88	6253.05	6322.64	6583.74	6469.23	4419.48	5482.8	7094.78	5943.45	5788.97	5546.42	4338.96	6250.67	5880.04	7190.9	6634.49	6938.93	7256.61	6873.08	6200.64	7446.59	6136.01
7478.38	6709.93	6960.16	6577.31	6787.14	7633.44	6296.83	6378.09	6504.6	6489.65	4391.07	5506.29	7058.15	5948.96	5757.28	5533.29	4281.85	6327.63	5921.65	7225.15	6665.76	6961.17	7299.6	7003.43	6301.84	7463.56	6193.62
7525.22	6691.46	6968.16	6536.82	6696.74	7603.6	6311.28	6438.53	6440.83	6493.01	4374.7	5500.48	6999.11	5907.99	5728.47	5490.78	4272.63	6361.55	5947.79	7260	6588.34	6913.15	7258.58	7089.96	6412.17	7468.48	6200.84
7543.38	6677.37	7021.96	6480.69	6602.95	7569.37	6290.03	6477.85	6422.25	6479.01	4370.79	5471.07	6949.04	5865.43	5713.32	5441.46	4310.06	6344.93	5942.47	7253.99	6442.46	6830.55	7156.28	7071.07	6459.35	7458.15	6165.66
7543.43	6669.14	7096.17	6453.7	6558.81	7533.96	6254.42	6485.1	6454.23	6458.52	4369.27	5438.33	6927.91	5860.22	5714.91	5407.13	4364.07	6302.43	5910.99	7195.24	6308.11	6759.58	7070.18	6949.78	6417.64	7437.56	6127.62
7540.81	6670.2	7151.81	6484.35	6573.81	7509.45	6230.75	6467.15	6515.33	6446.42	4364.42	5423.73	6933.92	5897.19	5727.23	5395.71	4396.41	6273.33	5878.62	7115.03	6257.79	6725.11	7074.85	6797.38	6324.05	7413.2	6121.87
7536.68	6682.32	7160.01	6563.79	6613.93	7508.8	6227.39	6440.88	6572.28	6453.11	4363.63	5434.09	6950.23	5946.58	5740.61	5398.65	4384.28	6284.02	5875.09	7064.97	6316.03	6720.12	7183.03	6707.55	6250.6	7389.33	6150.83
7516.84	6701.52	7119.83	6649.87	6635.26	7531.41	6231.37	6421.57	6601.83	6478.61	4380.63	5455.6	6961.54	5969.65	5749.07	5399.95	4332.04	6329.62	5913.49	7076.31	6449.16	6723.04	7331.63	6731.87	6253.51	7371.1	6185.69
7470.17	6718.52	7059.1	6694.3	6621.37	7557.99	6225.17	6415.2	6604.18	6511.53	4419.15	5463.13	6966.07	5949.29	5753.52	5389.47	4265.46	6377.62	5978.79	7136.06	6588.21	6724.98	7424.62	6843.52	6335.74	7369.51	6194.05
7408.77	6724.99	7017.77	6674.54	6593.9	7563.32	6206.4	6418.1	6598.58	6533.36	4463.05	5438.51	6973.37	5902.29	5758.69	5370.53	4214.64	6391.27	6036.59	7200.13	6668.91	6740.61	7400.87	6956.38	6447.96	7399.35	6168.93
7368.31	6721.33	7023.76	6608.21	6589.52	7538.03	6191.1	6422.13	6605.47	6527.26	4484.81	5384.13	6991.29	5865.37	5767.49	5356.16	4197.23	6356.06	6057.54	7231.34	6664.48	6791.42	7276.1	6986.58	6524.55	7467.75	6134.58
7383.95	6718.79	7075.87	6540.12	6625.12	7500.13	6197.64	6420.62	6629.5	6487.94	4467.76	5321.65	7014.77	5866.68	5778.55	5357.24	4211.63	6290.22	6039.45	7228.53	6594.26	6876.4	7128.58	6911.64	6527.34	7561.52	6125.43
7459.65	6732.7	7144.23	6511.32	6681.48	7483.45	6226.44	6411.43	6656.33	6427.36	4423.45	5277.19	7026.85	5905.09	5788.98	5372.25	4242.35	6231.35	6009.08	7220.89	6506.66	6958.41	7041.58	6784.62	6466.67	7646.56	6156.74
7557.42	6770.2	7188.34	6532.24	6718.92	7510.1	6255.51	6396.73	6664.99	6371.06	4386.95	5264.44	7011.39	5951.75	5799.21	5387.2	4272.39	6208.94	6000.71	7233.99	6448.99	6983.06	7047.31	6693.9	6388.1	7684.5	6211.85
7619.06	6822.08	7182.35	6578.78	6710.55	7569.34	6257.6	6381.24	6644.95	6345.05	4390.63	5277.93	6966.68	5971.7	5813.76	5386.79	4293.98	6223.17	6028.2	7259.86	6442.73	6918.72	7112.77	6699.39	6337.9	7657.51	6255.98
7605.91	6865.95	7132.21	6612.94	6664.31	7622.19	6224.87	6370.63	6604.21	6360.05	4436.29	5300.25	6908.37	5948.38	5835.92	5368.16	4311.36	6246.15	6073.22	7260.97	6477.11	6785.79	7173.46	6791.85	6333.38	7582.81	6264.34
7526.62	6879.94	7073.58	6611.77	6615.66	7630.07	6179.09	6369.8	6562.66	6403.49	4489.38	5316.1	6859.41	5893.37	5860.59	5345.74	4334.39	6244.9	6100.25	7207.18	6522.16	6649.14	7184.76	6903.56	6357.29	7503.86	6240.91
7430.47	6857.63	7050.14	6582.68	6598.21	7585.3	6156.73	6380.75	6537.18	6446.42	4503.02	5322.14	6835.26	5835.63	5873.13	5341.82	4367.83	6208.66	6086.27	7112.93	6550.45	6576.18	7150.86	6959.55	6376.44	7462.63	6213.13
7371.1	6813.15	7084.58	6553.96	6617.78	7518.25	6180.14	6400.42	6531.05	6462	4454.6	5326.53	6836.24	5799.48	5858.16	5368.85	4404.14	6159.14	6040.31	7038.75	6552.76	6591.38	7113.24	6930.3	6367.86	7472.5	6208.08
7369.1	6772.31	7160.33	6548.98	6651.3	7474.36	6238.63	6420.61	6535.33	6443.37	4366.17	5340.6	6851.85	5788.21	5813.44	5417.16	4425.85	6134.92	5995.99	7049.83	6538.32	6662.13	7113.72	6848.09	6333.33	7511.66	6230.61
7402.47	6756.13	7227.23	6565.12	6669.54	7479.49	6295.77	6431.72	6539.28	6407.62	4291.14	5370.25	6871.88	5784.71	5757.62	5459.28	4417.27	6161	5982.76	7162.91	6521.94	6726.52	7164.23	6778.49	6294.29	7541.5	6261.14
7430.76	6768.6	7230.06	6575.11	6662.43	7521.41	6317.46	6429.1	6539.52	6382.69	4276.15	5412.75	6894.42	5767.62	5722.87	5469.52	4378.1	6226.8	6000.44	7325.3	6509.89	6740.83	7244.7	6771.23	6274.12	7535.32	6273.66
7431.36	6797.02	7144.05	6550.51	6644.95	7562.31	6297.77	6417.57	6540.49	6386.6	4327.53	5458.78	6924.51	5730.21	5734.57	5445.15	4328.41	6290.32	6019.22	7446.52	6496.71	6709.63	7324.31	6827.01	6282.16	7495.44	6257.8
7416.95	6823.28	6994.92	6488.96	6639.68	7571.05	6261.4	6409.65	6547.07	6414.99	4408.29	5496.11	6966.23	5687.89	5791.19	5411.85	4299.05	6306.87	6005.96	7460.14	6475.2	6676.65	7383.54	6901.95	6310.39	7447.09	6226.3
7420.38	6836.53	6849.29	6422.63	6653.44	7547.89	6241.48	6416.98	6557.74	6446.16	4467.23	5512.43	7016.25	5668.74	5860.3	5407.11	4311.68	6261.74	5954.31	7368.61	6450.1	6686.57	7418.74	6942.27	6342.37	7416.22	6202.56
7461.08	6837.8	6779.19	6398.77	6669.92	7521.59	6252.14	6440.24	6565.15	6459.34	4476.19	5498.4	7064.48	5693.62	5896.32	5451.7	4361.65	6182.46	5892.51	7236.95	6441.29	6750.02	7430.92	6921.61	6365.8	7410.5	6199.96
7523.24	6834.27	6821.55	6445.2	6665.19	7522.4	6279.11	6465.56	6563.18	6451.04	4445.78	5452.44	7100.41	5760.14	5869.88	5530.33	4417.52	6120.99	5861.02	7142.26	6470.49	6838.62	7415.64	6855.41	6378.84	7418.18	6211.17
7565.55	6830.03	6957.37	6546.14	6631.84	7555.12	6295.35	6471.77	6553.12	6436.5	4408.8	5385.93	7118.91	5841.85	5788.83	5597.49	4440.28	6118.22	5878.54	7120.41	6540.16	6910.34	7367.51	6786.31	6386.94	7423.13	6216.23
7555.13	6821.77	7123.38	6648.22	6589.44	7595.32	6286.62	6445.04	6542.62	6435.83	4388.17	5323.13	7120.64	5903.78	5695.2	5606.64	4410.93	6176.41	5925.4	7150.66	6622.68	6940.88	7295.47	6754.87	6394.46	7421.19	6201.95
7496.96	6802.97	7248.26	6694.05	6570.79	7611.26	6263.36	6390.84	6538.39	6456.93	4378.29	5292.21	7108.31	5924.04	5639.05	5543.02	4346.62	6259.08	5959.37	7185.74	6672.45	6935.14	7230.28	6776.78	6399.07	7422.85	6174.92
7433.27	6772.05	7290.6	6660.65	6595.44	7591.76	6248.06	6333.68	6540.26	6489.53	4356.21	5309.76	7083.96	5906.75	5646.66	5436.22	4291.89	6317.54	5951.3	7196.9	6655.89	6913.13	7210.57	6838.71	6393.43	7440.72	6156.44
7412.22	6736.53	7255.8	6574.86	6652.95	7555.5	6250.36	6303.46	6542.92	6514.7	4311.43	5368.97	7050.68	5877.56	5704.96	5342.24	4288.79	6323.93	5910.53	7194.45	6578.15	6887.98	7253.27	6910.38	6372.55	7474.38	6163.09
7450.72	6709.06	7184.57	6494.56	6710.6	7533.99	6254.16	6316.7	6543.85	6520.71	4265.69	5441.14	7016.32	5864.9	5772.56	5307.19	4346.05	6287.09	5878.29	7208.87	6484.47	6858.16	7332.47	6961.39	6340.44	7506.98	6189.68
7521.44	6698.72	7123.85	6469.02	6738.72	7543.58	6231.32	6365.8	6548.81	6511.41	4261.92	5491.66	6993.34	5880.11	5808.56	5338.04	4429.93	6241.42	5893.7	7253.81	6431.84	6819.79	7388.36	6973.28	6310.15	7517.81	6210.27
7574.38	6705.02	7100.39	6506.72	6732.34	7571.25	6172.02	6423.81	6568.01	6500.59	4328.38	5500.35	6992.01	5910.65	5798.45	5400.98	4484.98	6219.43	5960.6	7307.45	6449.62	6783.16	7365.56	6943.88	6296.54	7500.04	6198.08
7575.34	6719.7	7111.88	6573.08	6711.2	7586.53	6104.35	6461.46	6604.67	6498.46	4447.46	5471.64	7011.27	5930.87	5759.17	5447.53	4471.16	6229.58	6042.61	7330.09	6518.2	6772.51	7254.99	6886.22	6306.88	7468.19	6149.15
7530.62	6734.4	7136.42	6618.18	6699.8	7568.85	6081.7	6464.68	6646.53	6503	4557.81	5427.71	7035.68	5922.3	5722.16	5448.37	4391.22	6255.08	6090.45	7301.66	6582.81	6804.54	7106.88	6823.88	6336.31	7448.28	6090.2
7479.46	6747.16	7149.5	6612.81	6705.59	7526.36	6142.87	6440.62	6670.05	6503.62	4592.66	5390.7	7043.57	5888.12	5708.89	5410.41	4288.86	6271.56	6079.01	7243.47	6592.99	6864.25	7002.14	6782.74	6371.93	7458.28	6062.45
7461.84	6762.09	7136.45	6566.52	6714.4	7489.89	6275.04	6409.5	6656.4	6492.73	4527.12	5368.85	7021.83	5850.63	5717.66	5366.3	4219.07	6267.64	6024.16	7202.59	6538.48	6904.12	7000.07	6779.72	6402.42	7494.35	6092.04
7488.52	6782.87	7095.43	6515.97	6705.68	7487.35	6411.79	6389.51	6607.06	6473.32	4398.55	5356.78	6976.27	5833.85	5730.15	5346.81	4212.17	6251.58	5966.88	7211.21	6454.48	6874.44	7098.95	6813.22	6425.6	7533.65	6168.56
7536.21	6806.36	7034.69	6494.79	6672.64	7520.76	6473.01	6386.34	6545.22	6455.41	4282.88	5347.32	6928.32	5844.76	5729.96	5358.65	4256.88	6240.52	5939.91	7257.1	6393.2	6764.87	7237.28	6862.2	6447.39	7550.96	6248.76
7569.29	6822.53	6969.32	6508.98	6629.05	7565.07	6420.16	6393.83	6500.41	6445.02	4243.82	5341.98	6899.86	5867.99	5716.84	5383.97	4313.02	6243.32	5945.29	7292.55	6384.72	6622.7	7334.18	6897.56	6472.44	7535.77	6283.95
7568.04	6821.36	6918.87	6535.95	6597.36	7589.1	6285.73	6402.73	6487.83	6437.56	4291.8	5348.91	6897.78	5878.64	5705.31	5399.42	4342.11	6252.55	5960.18	7275.57	6417.96	6528.49	7340.27	6900.21	6494.11	7497.46	6252.67
7540.6	6800.95	6902.83	6545.68	6590.2	7580.2	6152.91	6409.07	6499.43	6423.17	4381.99	5370.28	6910.85	5863.06	5709.92	5397.47	4332.52	6252.38	5962.99	7207.75	6455.33	6542.96	7264.57	6873.94	6493.61	7456.47	6175.62
7511.26	6769.92	6932.01	6525.8	6602.51	7552.25	6098.79	6415.07	6514.07	6399.58	4450.21	5392.42	6921.35	5830.98	5730.87	5391.91	4301.83	6234.65	5954.79	7135.01	6467.31	6663.67	7162.2	6842.44	6452.02	7430.05	6102.52
7498.08	6741.78	6999.96	6490.64	6620.61	7531.74	6142.21	6423.45	6517.71	6379.19	4458.44	5391.56	6921.31	5808.71	5752.55	5404.03	4277.78	6208.5	5956.43	7109.19	6456.96	6824.86	7095.43	6831.63	6368.17	7423.4	6080.02
7499.94	6725.66	7082.15	6468.25	6637.76	7535.52	6234.46	6431.91	6515.56	6381.3	4416.59	5353.86	6918.91	5818.12	5756.45	5442.05	4275.47	6194.4	5984.87	7143.07	6454.27	6941.42	7096.22	6849.68	6268.75	7430.89	6122.58
7502.67	6720.72	7147.36	6477.21	6659.68	7559.43	6298.59	6433.86	6525.34	6414.13	4367.88	5293.21	6929.12	5858.19	5737.59	5491.74	4288.78	6207.14	6031.23	7197.94	6485.98	6964.48	7153.26	6880.73	6199.64	7443.2	6205.3
7496.01	6718.42	7175.82	6512.06	6693.84	7585.62	6286.59	6425.06	6557.55	6462.8	4352.98	5248.94	6956.78	5904.1	5710.66	5525.97	4300.76	6242.21	6062.23	7215.86	6547.71	6908.12	7226.6	6897.79	6200.46	7453.42	6281.94
7484.48	6710.57	7171.19	6548.32	6733.5	7599.4	6211.7	6409.67	6601.38	6496.54	4381.69	5260.32	6987.82	5925.48	5700.43	5525.14	4301.66	6277.33	6045.83	7169.73	6603.28	6830.14	7275.31	6885.31	6277.4	7458.4	6314.31
7482.03	6696.52	7156.09	6561.71	6754.52	7599.29	6133.35	6399.12	6630.25	6492.11	4431.31	5335.59	6998.22	5909.76	5724.05	5491.56	4297.87	6288.94	5979.93	7088.6	6612.74	6785.51	7279.22	6853.08	6393.73	7457.44	6293.13
7496.31	6684.38	7153.03	6545.84	6732.27	7592.11	6109.54	6403.61	6623.81	6454.76	4468.26	5440.6	6974.82	5872.33	5778.69	5446.55	4304.6	6270.42	5899.28	7035.57	6566.01	6789.57	7244.59	6829.41	6487.2	7451.93	6238.27
7517.97	6685.57	7165.22	6514.98	6665.9	7580.81	6154.87	6423.08	6587.07	6417.63	4473.15	5519.12	6930.39	5845.11	5843.8	5413.65	4329.52	6237.66	5853.15	7056.22	6493.2	6816.55	7195.59	6837.82	6505.4	7446.34	6181.38
7525.66	6707.09	7173.37	6491.65	6587.45	7559.32	6235.48	6445.71	6548.69	6417.23	4450.62	5531.68	6898.41	5852.34	5895.01	5401.99	4362.7	6217.15	5870.52	7140.22	6442.1	6828.49	7160.08	6875.73	6436.98	7447.46	6145.36
7502.97	6746.78	7152.15	6490.1	6543.23	7521.26	6301.02	6456.15	6538.07	6463.61	4420.16	5483.64	6909.06	5892.07	5918.48	5403.15	4382.46	6226.07	5940.09	7228.66	6440.34	6807.09	7157.12	6912.97	6318.03	7459.48	6134.87
7452.77	6793.94	7093.95	6508.82	6559.05	7473.97	6324.84	6447.19	6560.17	6530.16	4399.28	5420.07	6964.17	5937.35	5915.35	5402.21	4372.76	6259.95	6019.95	7261.19	6473.58	6763.13	7189.5	6913.13	6209.39	7477.83	6141.69
7396.54	6834.08	7019.95	6535.96	6617.32	7441.96	6319.52	6425.08	6590.49	6572.88	4393.2	5390.64	7031.7	5955.64	5895.07	5392.42	4337.88	6297.08	6068.24	7223.94	6498.11	6721	7242.67	6862.39	6160.15	7488.3	6157.3
7359.58	6854.97	6968.03	6560.94	6667.33	7452.36	6317.47	6404.05	6596.12	6564.57	4396.62	5411.68	7066.19	5931.02	5865.51	5380.69	4301.6	6315.61	6070.48	7159.12	6478.53	6696.91	7290.63	6783.35	6181.48	7475.56	6180.89
7354.52	6851.25	6965.94	6581.38	6663.82	7512.03	6335.95	6394.29	6565.7	6515.92	4402.01	5455.28	7041.16	5873.08	5828.99	5380.04	4290.97	6309.34	6043.66	7129.16	6420.1	6691.41	7308.44	6722.24	6246.78	7436.96	6216.28
7376.17	6826.45	7010.76	6600.61	6604.41	7596	6358.42	6393.76	6522.05	6465.57	4405.58	5473.42	6969.4	5807.61	5786.56	5396.86	4316.81	6289.97	6017.27	7165.79	6368.88	6699.37	7286.42	6717.69	6314.97	7390.51	6261.94
7409.55	6792.04	7071.41	6619.64	6534.77	7660.01	6348.51	6390.89	6504.99	6447.25	4406.99	5437.26	6895.52	5758.59	5744.68	5424.51	4365.67	6274.95	6009.01	7246.12	6378.16	6722.6	7237.64	6773.75	6358.65	7368.08	6304.21
7442.18	6763.05	7112.23	6632.73	6515.3	7669.78	6284.9	6376.13	6537.64	6461.69	4406.05	5360.08	6865.7	5736.03	5715.93	5448.63	4409.3	6271.75	6014.59	7313.85	6466.31	6768.65	7192.13	6856.98	6377.23	7395.18	6321.54
7469.27	6751.51	7118.43	6631.1	6573.96	7624.81	6186.52	6352.31	6604.8	6477.45	4401.76	5286.33	6897.02	5737.12	5711.51	5458.94	4424.13	6271.75	6016.82	7326.43	6598.4	6835.57	7179.21	6919.72	6388.68	7470.98	6298.2
7489.59	6760.21	7102.62	6611.74	6682.52	7557.86	6105.44	6334.33	6662.97	6460.11	4394.54	5257.28	6968.12	5755.63	5731.56	5456.76	4406.58	6258.6	6002.83	7288.07	6706.11	6899.52	7208.83	6932.24	6409.56	7563.98	6237.46
7499.55	6780.9	7088.31	6582.82	6775.4	7510.15	6091.01	6337.51	6675.09	6404.67	4388.04	5282.01	7036.65	5788.5	5762.45	5452.27	4373.76	6223.96	5973.77	7242.47	6732.08	6922.87	7265.12	6900.71	6440.22	7629.13	6163.5
7494.13	6798.92	7086.11	6560.26	6797.1	7502.51	6152.95	6363.76	6640.93	6342.58	4386.85	5335.94	7068.9	5833.02	5785.12	5454.53	4350.2	6177.29	5940.7	7233.29	6666.93	6881.72	7317.54	6858.99	6465.75	7635.79	6109
7475.15	6802.23	7084.55	6557.34	6741.48	7524.88	6252.7	6397.43	6596.85	6316.52	4391.44	5385.17	7059.33	5879.11	5788.73	5463.58	4350.92	6141.46	5913.48	7267.04	6553.88	6790.97	7341.83	6841.87	6469.61	7587.11	6096.02
7457.24	6788.93	7064.33	6575.35	6653.33	7550.73	6330.11	6415.35	6584.06	6343.97	4395.72	5413.35	7027.68	5906.92	5778.63	5471.23	4372.4	6137.12	5894.48	7309.44	6459.32	6702.43	7335.28	6860.44	6447.45	7517.07	6123.03
7461.74	6767.86	7022.81	6602.48	6592.82	7561.69	6345.21	6404.33	6611.73	6401.28	4390.94	5427.98	6999.21	5896.09	5771.75	5468.72	4396.64	6167.69	5882.16	7316.95	6431.05	6671.51	7314.99	6897.09	6410.19	7467.25	6167.17
7499.69	6751.59	6985.02	6621.39	6592.06	7560.49	6303.58	6372.88	6647.06	6442.57	4373.68	5443.16	6985.83	5841.4	5782.37	5453.61	4404.07	6216.2	5878.48	7275.72	6472.03	6716.06	7301.31	6921.84	6375.53	7460.33	6199.87
7557.48	6747.23	6987.83	6619.68	6637.09	7562.09	6247.1	6347.35	6641.96	6438.48	4350.52	5457.88	6982.34	5762.04	5809.64	5429.7	4386.17	6256.25	5890.53	7214.79	6544.31	6800.69	7300.46	6915.87	6355.92	7488.67	6205.04
7600.26	6752.36	7047.91	6595.95	6686.03	7573.48	6219.3	6354.72	6575.36	6401.66	4334.38	5452.54	6977.95	5694.88	5837.23	5401.49	4350.1	6268.66	5923.31	7182.68	6596.8	6862.21	7300.61	6884.14	6352.72	7524.5	6187.28
7594.99	6759.23	7140.62	6558.56	6705.01	7582.86	6232.93	6403.53	6475.28	6376.95	4334.72	5408.82	6970.19	5674.48	5845.68	5369.98	4313.28	6252.18	5970.78	7207.05	6596.51	6858.38	7284.31	6848.92	6359.35	7542	6165.57
7537.43	6762.89	7210.82	6519.72	6691.22	7569.57	6263.97	6476.76	6401.15	6403.81	4350.13	5334.76	6967.96	5713.17	5827.78	5335.06	4292.23	6221.54	6015.55	7270.74	6544.75	6801.6	7246.19	6831.43	6368.58	7533.91	6157.94
7460.81	6765.77	7211.17	6489.81	6666.88	7525.96	6274.52	6541.21	6399.19	6482.08	4370.22	5269.74	6981.29	5795.5	5794.37	5302.11	4292.66	6196.02	6039.96	7323.43	6471.48	6749.12	7200.39	6837.04	6376.9	7511.81	6169.04
7415.84	6773.94	7139.38	6474.89	6653.81	7470.1	6244.65	6567.26	6466.53	6569.8	4385.26	5260.28	7008.05	5889.9	5765.9	5284.9	4306.44	6187.59	6040.07	7319.41	6415.42	6756.04	7170.82	6855.04	6383.32	7492.42	6189.14
7434.61	6788.39	7043.93	6476.44	6653.75	7435.44	6188.27	6545.8	6553.26	6614.91	4394.81	5323.54	7030.8	5968.2	5756.18	5298.86	4317.33	6196.67	6029.64	7252.06	6402.9	6827.75	7171.88	6871.11	6385.8	7483.06	6203.93
7505.24	6800.26	6991.25	6491.73	6651.64	7444.41	6142.19	6492.07	6600.63	6594.44	4406.89	5428.76	7028.41	6018.34	5761.55	5348.03	4311.92	6216.64	6028.85	7159.09	6436.46	6910.96	7195.59	6880.4	6380.6	7477.91	6206.3
7578.12	6796.05	7017.88	6514.15	6636.2	7488.77	6138.77	6435.24	6584.91	6529.54	4428.34	5514.48	6993.58	6043.13	5764.1	5416.77	4289.25	6241.31	6046.21	7095.95	6496.63	6932.28	7216.21	6889.55	6365.72	7466.45	6200.64
7600.7	6770.25	7104.14	6534.82	6616.17	7535.15	6183.89	6401.13	6532.29	6465.57	4455.43	5530.74	6941.93	6049.56	5746.52	5475.36	4262.69	6268.76	6068.8	7098.24	6553.67	6855.54	7209.33	6906.52	6345.03	7445.45	6196.62
7555.11	6734.75	7189.73	6546.46	6614.89	7552.94	6255.23	6398.79	6494.69	6435.75	4474.49	5474.31	6904.09	6039.87	5706.59	5498.22	4251.83	6298.89	6070.38	7159.95	6582.35	6713.57	7170.78	6927.93	6328.05	7423.71	6198.8
7470.22	6715.05	7219.34	6547.23	6647.11	7541.11	6319.29	6417.68	6507.62	6439.09	4473.12	5389.46	6905.69	6011.85	5659.9	5481.62	4268.83	6328.27	6032.04	7240.62	6572.98	6588.97	7120.7	6936.6	6324.44	7415.76	6201.58
7399.27	6733.36	7182.67	6541.3	6699.55	7530.1	6352.01	6435.77	6564.41	6449.11	4452.11	5333.78	6949.77	5966.09	5628.63	5446.73	4308.37	6347.89	5959.08	7293.25	6533.79	6557.81	7089.79	6913.4	6337.45	7430.28	6194.46
7380.77	6790.22	7118.6	6534.54	6735.19	7555.32	6348.42	6433.04	6625.44	6442.19	4426.52	5336.01	7014.39	5911.36	5625.47	5424.03	4349.05	6347.11	5880.57	7292.18	6484.62	6637.66	7098.21	6854.79	6361.79	7462.84	6173.38
7413.05	6859.25	7081.87	6528.43	6720.91	7623.69	6318.05	6402.83	6651.81	6418.91	4413.51	5378.66	7067.01	5861.57	5645.13	5430.66	4366.99	6321.32	5831.36	7243.67	6445.75	6777.65	7142.66	6781.4	6387.57	7498.25	6148.16
7460.94	6901.22	7099.71	6517.98	6656.46	7701.91	6274.17	6355.5	6634.1	6399.9	4417.14	5417.16	7084.8	5826.74	5669.99	5458.27	4352.85	6277.39	5830.34	7176.29	6428.69	6895.46	7200.27	6728.42	6406.62	7520.28	6137.93
7487.01	6888.92	7152.79	6496.92	6579.81	7738.36	6227.35	6312.69	6594.07	6402.62	4424.05	5418.18	7066.69	5806.17	5684.79	5481.45	4319.96	6232.17	5870.95	7121.17	6433.85	6932.41	7245.2	6722.86	6415.54	7520.93	6156.73
7480.91	6825.53	7193.59	6466.56	6542.21	7702.48	6186.35	6295.24	6561.7	6422.95	4415.26	5385.05	7029.75	5790.91	5688.72	5479.87	4296.22	6203.88	5929.5	7096.01	6455.2	6886.96	7265.11	6763.67	6413.82	7503.13	6199.84
7463.82	6743.45	7185.34	6440.15	6571.12	7610.18	6160.93	6311.04	6550.24	6439.55	4384.51	5350.97	6994.44	5773.38	5695.24	5455.9	4304.22	6201.66	5982.83	7100.72	6486.77	6806.45	7266.31	6820.38	6400.41	7476.35	6242.83
7466.32	6684.33	7129.41	6436.78	6649.94	7514.47	6159.87	6350.16	6550.6	6436.79	4346.55	5347.86	6970.36	5755.72	5720.19	5432.64	4343.78	6220.08	6020.77	7123.55	6524.97	6748.52	7265.44	6853.12	6373.86	7449.57	6256.53
7500.13	6674.48	7060.55	6467.23	6730.33	7468	6183.84	6390.43	6547.01	6423.12	4326.8	5378.3	6952.67	5748.87	5767.57	5433.58	4390.45	6242.43	6045.34	7151.05	6565.23	6743.39	7275.33	6840.57	6337.14	7426.99	6228.38
7547.81	6711.75	7016.75	6522.56	6767.15	7486.69	6220.24	6411.13	6536.31	6425.27	4339.89	5414.13	6930.28	5763.16	5824.24	5460.85	4412.28	6251.15	6060.62	7175.09	6597.36	6782.25	7295.63	6795.85	6301.75	7408.36	6174.62
7577.88	6770.64	7009.9	6576.12	6748.89	7541.98	6247.38	6405.98	6531.42	6461.72	4375.56	5421.42	6898.43	5798.46	5867.41	5490.91	4393.2	6238.84	6064.56	7193.84	6606.29	6833.87	7314.16	6757.81	6284.91	7392.03	6132.59
7571.21	6819.06	7020.78	6599.98	6701.06	7586	6247.63	6386.77	6546.15	6519.85	4405.35	5389.87	6865.7	5842.67	5879.48	5492.54	4345.63	6212.85	6050.55	7208.07	6580.29	6870.82	7317.02	6763.35	6298.52	7377.7	6136.65
7535.75	6834.18	7019.9	6584.84	6662.13	7588.23	6220.4	6374.29	6577.15	6560.44	4405.78	5341.66	6850.27	5879.57	5859.35	5453.49	4302.43	6190.49	6016.59	7216.65	6521.46	6883.94	7299.72	6820.25	6337.3	7367.04	6193.58
7497.98	6808.86	6994.2	6548.02	6653.05	7554.57	6184	6382.81	6602.12	6549.33	4378.7	5312.92	6868.1	5899	5822.61	5393.67	4293.55	6187.48	5972.38	7215.31	6449.24	6878.03	7271.58	6900.52	6376.75	7362.63	6275.16
7480.12	6749.63	6957.12	6522.15	6664.48	7516.49	6163.81	6409.35	6598.28	6490.07	4351.02	5324.26	6921.12	5900.74	5791.18	5352.9	4324.92	6207.37	5936.53	7200.28	6391.92	6858.47	7250.44	6959.54	6386.02	7366.7	6334.2
7483.93	6672.43	6935.23	6532.03	6669.75	7502.3	6175.16	6436.21	6564.97	6427.47	4352.63	5364.94	6993.16	5889.71	5780.27	5361.26	4374.97	6238.86	5925.01	7174.59	6370.61	6823.98	7250.74	6967.37	6348.66	7380.55	6334.09
7494.39	6600.1	6945.02	6576.84	6650.5	7515.51	6214.02	6445.42	6528.91	6414.82	4390.56	5403.16	7056.39	5868.81	5791.33	5414.58	4411.13	6263.29	5939.86	7151.68	6387.12	6772.18	7272.34	6929.37	6276.87	7404.56	6272.09
7498.1	6559.18	6980.44	6631.41	6612.94	7536.63	6262.17	6433.73	6524.78	6469.73	4441.46	5412.92	7084.7	5837.08	5814.46	5474.62	4413.24	6267.66	5967.09	7151.34	6424.99	6710.84	7297.7	6881.16	6207.45	7438.05	6180.76
7497.46	6571.51	7020.41	6665.14	6582.37	7543.35	6301.58	6415.99	6565.66	6555.5	4469.48	5394.7	7066.82	5795.42	5836.95	5495.02	4386.43	6253.9	5985.67	7188.12	6463.06	6661.95	7300.53	6861.64	6180.34	7478.89	6107.05
7506.34	6641.43	7047.29	6663.73	6581.95	7529.69	6325.54	6413.29	6628.64	6606	4455.28	5373.58	7012.08	5753.28	5851.12	5454.35	4354.57	6237.7	5980.95	7259.03	6490.59	6652.05	7262.22	6884.33	6213.99	7522.81	6083.63
7531.02	6746.92	7059.13	6636.55	6614.25	7507.89	6337.8	6435.01	6669.26	6576.34	4412.2	5377.2	6945.94	5727.98	5856.47	5372.09	4340.89	6236.63	5953.26	7340.27	6512.15	6694.51	7186.46	6928.36	6294.31	7563.12	6111.64
7555.43	6845.01	7065.69	6605.24	6659.87	7494.14	6342.38	6469.45	6654.94	6478.68	4375.65	5412.27	6897.49	5734.46	5856.13	5296.02	4351.19	6256.01	5916.81	7398	6538.73	6776.93	7101.65	6955.61	6384.72	7591.48	6164.75
7547.78	6892.86	7074.42	6584.23	6692.84	7493.42	6335.53	6491.72	6591.06	6373.94	4374.39	5458.49	6885.48	5773.13	5851.51	5270.48	4371.66	6283.02	5890.79	7407.84	6573.64	6864.25	7047.33	6940.72	6449.43	7600.39	6209.42
7486.82	6873.32	7081.56	6570.6	6699.21	7497.86	6309.2	6483.51	6518.8	6325.31	4407.37	5483.78	6910.07	5826.79	5839.79	5308.23	4381.24	6294.73	5889.17	7370.11	6605.86	6916.53	7051.36	6890.93	6473.47	7587.38	6225.86
7386.47	6807.06	7077.25	6551.42	6684.28	7498.88	6263.71	6448.98	6485.98	6351.08	4444.9	5468.42	6954.46	5870.91	5815.91	5384.86	4367.22	6275.3	5914.38	7308.91	6616.98	6910.6	7112.16	6840.51	6466.61	7559.17	6215.74
7295.67	6740.94	7059.45	6521.25	6664.4	7499.82	6217.11	6413.21	6513.4	6414.42	4452.91	5419.53	6994.95	5890.16	5777.49	5457.66	4332.44	6229.78	5956.97	7254.82	6596.1	6852.18	7198.93	6824.19	6450.85	7532.19	6194.08
7268.41	6718.78	7041.94	6492.72	6651.82	7515.2	6199.34	6403.05	6581.82	6457.21	4419.93	5365.96	7013.67	5887.9	5729.09	5493.83	4290.49	6183.42	6000.16	7223.74	6549.75	6771.71	7270.9	6849.93	6442.91	7526.63	6174.36
7324.53	6754.3	7046.84	6489.15	6645.34	7556.14	6231.73	6424.98	6647.64	6448.35	4365.3	5338.69	7006.67	5880.83	5682.95	5488.33	4255.41	6165.1	6027.23	7208.32	6498.54	6707	7302.98	6892.32	6444.69	7554.25	6159.22
7431.69	6824.88	7086.83	6523.89	6633.39	7615.35	6306.51	6457.85	6673.33	6406.32	4323.26	5351.19	6983.59	5883.43	5655.24	5461.13	4234.78	6186.28	6029.43	7188.61	6463.43	6683.28	7299.54	6911.73	6446.62	7606.5	6142.78
7525.11	6889.3	7152.72	6584.21	6605.93	7667.05	6384.45	6467.44	6649.28	6378.35	4317.29	5392.55	6960.37	5895.82	5659.43	5439.22	4230.02	6231.11	6011.06	7152.85	6452.98	6701.42	7285.99	6885.01	6438.57	7652.03	6120.65
7552.38	6915.4	7218.25	6634.94	6565.15	7684.14	6416.13	6432.52	6593.29	6395.84	4345.54	5435.93	6950.35	5905.68	5699.43	5437.79	4240.45	6266.58	5988.36	7110.68	6461.74	6740.33	7284.97	6824.01	6418.43	7649.77	6098.04
7510.4	6897.21	7258.77	6641.68	6527.15	7659.3	6374.17	6362.81	6532.96	6445.39	4386.98	5455.23	6959	5902.22	5765.9	5453.31	4264.9	6266.49	5981.08	7086.69	6479.08	6771.26	7296.31	6767.85	6392.58	7573.35	6089.13
7446.22	6851.54	7268.04	6596.3	6513.59	7611.8	6273.27	6294.47	6487.64	6480.47	4419.92	5439.25	6983.92	5888.98	5837.78	5470.3	4299.37	6231.96	6000.3	7099.29	6499.12	6775.76	7297.6	6754.37	6370.19	7433.04	6108.29
7420.52	6800.68	7258.46	6524.79	6539.13	7573.26	6162.32	6266.32	6463.09	6463.45	4435.88	5396.21	7017.94	5882.96	5889.5	5474.44	4334.72	6192.21	6040.27	7142.94	6522.23	6756.8	7265.75	6792.27	6357.37	7278.89	6160.06
7461.29	6757.54	7245.23	6470.1	6601.96	7563.29	6093.13	6293.82	6458.62	6401.03	4438.75	5347.6	7051.8	5899.39	5901.2	5461.7	4359.18	6183.91	6081.01	7189.94	6547.61	6736.4	7201.94	6854.58	6355.52	7178.86	6234.67
7542.87	6724.44	7229.71	6462.61	6682.57	7575.08	6087.8	6359.58	6475.35	6342	4434.11	5315.86	7075.38	5935.31	5867.69	5438.52	4365.59	6223.4	6101.08	7211.76	6566.13	6740.58	7138.24	6898.32	6362.96	7182.26	6311.32
7605.91	6702.58	7198.35	6499.94	6751.35	7582.79	6128.06	6425.95	6516.17	6338.12	4422.03	5312.42	7078.83	5967.29	5801.38	5415.13	4357.17	6292.73	6092.12	7202.53	6562.72	6780.69	7117.91	6895.28	6376.34	7290.44	6366.28
7602.54	6699.14	7139.38	6550.83	6781.91	7564.66	6172.91	6459.4	6577.85	6400.83	4400.84	5332.38	7055.73	5967.34	5727.19	5398.43	4345.62	6350.69	6063.81	7184.76	6528.58	6843.5	7163.11	6851.26	6390.23	7454.3	6381.52
7532.36	6722.62	7062.1	6578.72	6764.47	7522.45	6190.18	6449.03	6644.71	6490.14	4376.5	5358.69	7007.94	5925.37	5671.48	5388.93	4341.75	6361.37	6035.13	7191.03	6472.83	6897.3	7255.26	6799.98	6396.84	7601.2	6351.08
7442.43	6770.1	6999.37	6566.64	6712.44	7480.98	6177.91	6408.11	6692.05	6545.6	4364.73	5373.98	6948.18	5859.79	5650.7	5382.92	4346.39	6319.33	6018.27	7236.13	6421.84	6911.44	7344.66	6777.12	6389.03	7674.69	6284.24
7392.6	6820.35	6987.34	6525.38	6657.38	7468.21	6160.61	6361.49	6698.64	6534.04	4380.11	5372.76	6896.77	5806.51	5665.26	5376.7	4350.37	6252.77	6008.46	7302.48	6403.86	6876.58	7383.31	6794.4	6366.01	7661.83	6204.35
7412.9	6843.37	7036.68	6481.45	6632.63	7492.27	6165.91	6330.43	6658.97	6475.17	4420.24	5365.36	6872.42	5794.1	5701.52	5369.9	4344.34	6202.64	5988.51	7351.42	6429.77	6811.81	7356.22	6832.79	6337.09	7592.24	6141.53
7484.7	6822.08	7119.06	6456.58	6653.46	7534.28	6201.33	6325.31	6586.41	6424.7	4460.95	5369.36	6882.04	5823.98	5739.79	5365.68	4330	6194.02	5944.89	7351.61	6485.08	6753.18	7287.71	6858.93	6318.1	7512.79	6119.65
7557.54	6768.97	7182.17	6455.42	6705.58	7562.51	6249.47	6347.39	6505.8	6429.17	4470.87	5393.83	6916.88	5870.77	5763.49	5368.21	4321.45	6221.44	5881.95	7301.93	6540.21	6731.13	7219.24	6851.8	6320.94	7457.59	6142.54
7586.7	6721.55	7184.05	6468.43	6751.53	7556.36	6283.63	6392.86	6441.87	6489.46	4436.2	5428.27	6958.4	5901.53	5764.91	5379.19	4333.76	6258.04	5821.99	7230.75	6571.23	6752.23	7178.04	6819.28	6343.22	7433.43	6188.59
7562.78	6717.08	7121.42	6484.26	6753.04	7521.09	6289.49	6453.33	6411.19	6561.51	4375.08	5447.09	6990.14	5898.48	5745.97	5395.64	4367.71	6279.54	5790.35	7173.51	6574.91	6797.55	7162.09	6792.67	6367.08	7426.89	6220.83
7512.79	6764.37	7030.75	6498.94	6696.73	7482.32	6274.68	6513.42	6419.85	6592.19	4327.34	5428.71	7007.45	5868.03	5715.77	5410.71	4405.21	6282.54	5797.46	7147.81	6566.95	6837.37	7152.13	6803.55	6370.27	7422.6	6209.77
7475.49	6835.41	6961.63	6515.06	6605.74	7465.94	6259.55	6551.85	6464	6560.31	4325.29	5375.8	7017.77	5831.35	5687.27	5417.88	4421.7	6282.33	5832.33	7146	6566.22	6850.99	7137.43	6859.82	6342.74	7416.33	6155.29
7472	6884.33	6943.28	6534.32	6528.24	7479.67	6258.44	6550.01	6530.2	6490.65	4368.53	5319.37	7031.65	5806.5	5674.1	5416.21	4406.99	6293.63	5872.69	7149.12	6579.11	6837.26	7130.64	6938.08	6296.25	7414.03	6091
7493.78	6879.85	6968.61	6552.8	6508.9	7510.42	6268.26	6504.47	6596.96	6431.79	4423.87	5300.04	7051.68	5797.3	5686.99	5412.93	4376.53	6312.28	5902.63	7147.43	6596.33	6810.12	7157.25	6997.47	6258.6	7421.52	6064.29
7514.16	6826.07	7005.68	6564.2	6561.66	7537.96	6273.88	6433.33	6640.91	6417.8	4451.4	5338.17	7068.41	5796.12	5729.02	5420.11	4361.09	6315.34	5922.87	7148.38	6603.03	6785.19	7228.5	7005.19	6255.23	7436.74	6103.19
7511.58	6755.88	7024.46	6567.45	6661.45	7552.72	6264.75	6369.15	6647.95	6444.87	4435.85	5415.64	7066.64	5794.92	5791.5	5446.26	4380.83	6280.88	5945.82	7165.59	6591.48	6769.24	7322.66	6957.05	6290.8	7452.02	6193.23
7485.35	6703.52	7016.9	6569.74	6759.92	7563.14	6247.44	6341.03	6622.75	6479.39	4397.2	5485.21	7037.52	5792.9	5853.88	5487.8	4424.29	6210.96	5980.98	7200.67	6565.04	6759.81	7393.72	6879.84	6344.36	7462.66	6283.05
7453.43	6679.46	6996.7	6580.71	6813.78	7586.94	6242.05	6357.88	6587.46	6488.16	4371.92	5503.07	6986.95	5794.41	5890.68	5527.78	4451.84	6136.78	6024.64	7236.54	6531.44	6752.74	7402.93	6815.18	6382.08	7471.92	6317.55
7436.72	6668.17	6983.03	6602.23	6807.16	7633.67	6264.57	6404.72	6567.43	6464.68	4380.84	5460.6	6933.97	5801.38	5883.84	5544.63	4424.23	6098.98	6062.95	7249.99	6494.32	6748.75	7348.23	6795.22	6379.18	7486.12	6275.96
7443.92	6649.05	6984.38	6623.95	6754.9	7692.29	6309.67	6454.41	6572.65	6431.11	4411.04	5390.5	6900.08	5809.73	5834.06	5526.93	4335.58	6117.16	6084.52	7232.78	6452.62	6752.44	7266.78	6825.04	6336.26	7504.49	6186.68
7468.21	6620.85	6995.58	6630.24	6688.03	7733.84	6349.03	6485.15	6590.08	6416.96	4427.47	5341.51	6897.19	5814.2	5763.46	5483.67	4224.08	6173.21	6089.71	7201.36	6408.42	6765.67	7207.2	6881.37	6279.47	7514.67	6106.89
7495.86	6607	7007.09	6613.62	6633.83	7728.17	6348.62	6490.58	6594.68	6433.75	4404.22	5341.07	6922.18	5816.37	5705.83	5441.03	4149.29	6223.32	6087.22	7184.67	6373.82	6782.78	7193.7	6927.33	6245.02	7500.83	6081.34
7517.59	6635.92	7015.33	6583.09	6603.81	7664.2	6293.19	6476.33	6572.08	6466.29	4348.74	5375.59	6960.66	5825.93	5688.8	5425.74	4151.07	6231.17	6081.41	7199.16	6366.73	6793.84	7210.86	6933.85	6258.55	7459.11	6111.31
7532.9	6712.83	7023.91	6558.78	6594.57	7560.32	6200.32	6448.93	6534.2	6486.36	4298.2	5404.55	6995.68	5851.51	5718.33	5445.25	4220.96	6196.47	6063.94	7233	6396.38	6793.78	7220.89	6895.6	6321.38	7406.9	6157.56
7545.45	6807.98	7036.83	6556.2	6596.79	7457.87	6113.01	6409.07	6513.12	6476.18	4290.88	5396.73	7015.28	5888.59	5775.58	5479.7	4308.48	6155.68	6020.32	7254.61	6450.83	6788.75	7197.72	6832.81	6410.61	7375.27	6174.41
7555.4	6873.36	7052.82	6573.07	6603.54	7400.45	6075.22	6355.64	6535.73	6442.73	4336.43	5358.48	7014.89	5917.16	5828.52	5493.18	4358.23	6153.35	5947.68	7240.04	6500.02	6792.69	7148.91	6778.53	6490.92	7388	6147.81
7556.69	6876.04	7068.19	6590.25	6612.91	7410.41	6106.05	6296.03	6599	6412.38	4409.21	5329.71	6996.11	5914.66	5851.21	5458.49	4349.73	6205.93	5867.84	7196.3	6515.5	6815.48	7107.21	6759.03	6530.95	7442.53	6106.83
7541.85	6822.2	7084.98	6586.93	6625.78	7476.2	6188.97	6250.59	6667.04	6411.04	4469.06	5349.98	6964.92	5875.51	5838.35	5378.64	4309.36	6287.06	5820.73	7159.62	6491.94	6852.16	7100.58	6778.84	6516.64	7508.99	6099.31
7509.68	6752.21	7113.62	6557.91	6642.7	7558.25	6281.93	6243.53	6694.77	6445.18	4490.94	5422.22	6930.97	5820.38	5805.96	5289	4286.04	6346.62	5839.15	7168	6451.87	6882.9	7127.82	6819.33	6456.65	7549.44	6151.59
7468.87	6710.68	7163.69	6518.38	6662.14	7611.34	6341.28	6285.05	6660.75	6496.76	4478.89	5504.91	6906.17	5784.48	5778.63	5237.21	4310.24	6349.05	5923.08	7229.18	6427.71	6884.9	7161.61	6851.76	6378.64	7543.87	6245.09
7433.81	6715.06	7228.91	6491.96	6679.88	7610.53	6344.86	6359	6583.53	6534.72	4455.13	5540.66	6900.48	5791.49	5772.77	5253.44	4369.25	6300.83	6034.53	7310.3	6434.69	6847.85	7175.93	6856.56	6317.64	7503.26	6328.77
7415.89	6747.05	7281.83	6491.63	6688.84	7565.14	6301.65	6428.44	6508.09	6534.02	4436.74	5499.56	6915.58	5833.56	5787.38	5331.12	4417.77	6245.1	6119.38	7358.83	6458.19	6781.26	7172.27	6836.52	6300.71	7460.08	6357.25
7416.83	6772.3	7287.94	6509.62	6680.37	7510.95	6244.03	6457.83	6473.13	6490.16	4422.31	5402.81	6941.4	5875.04	5807.54	5431.14	4414.88	6227.58	6141.11	7339.67	6467.55	6708.82	7179.74	6814.78	6334.03	7443.99	6323.75
7428.82	6770.63	7232.54	6524.6	6648.78	7485	6208.35	6436.93	6485.5	6420.98	4399.55	5307.94	6959.97	5879.44	5816.82	5506.33	4357.59	6260.73	6101.64	7260.52	6446.11	6654.68	7227.14	6818.39	6399.36	7461.73	6261.71
7440.97	6751.97	7138.96	6520.25	6598.06	7499.48	6214.9	6388.49	6521.2	6356.24	4364.61	5267.16	6956.62	5839.59	5808.45	5528.97	4284.35	6314.36	6034.66	7166.75	6411.28	6632.31	7311.08	6858.39	6462.85	7495.65	6215.37
7446.8	6745.53	7059.67	6499.57	6545.46	7533.49	6257.69	6353.21	6550.3	6321.89	4332.52	5291.93	6931.34	5786.41	5787.69	5503.24	4246.05	6339.87	5978.52	7110.46	6405.08	6642.47	7390.06	6919.94	6492.63	7520.15	6204.97
7447.56	6772.58	7042.12	6482.94	6516.13	7549.65	6309.17	6362.36	6562.64	6327.69	4327.11	5350.12	6901.5	5767.81	5765.18	5455.91	4267.75	6308.4	5951.02	7116.89	6460.12	6678.57	7413.11	6970.28	6475.35	7521.51	6215.5
7449.76	6826.37	7093.09	6491.48	6528.81	7524.71	6337.17	6417.32	6572.25	6364.55	4358.56	5395.76	6892	5812.56	5747.99	5414.6	4330.62	6232.69	5944.68	7171.34	6568.08	6732.24	7361.49	6979.52	6421.96	7505.72	6216.69
7459.28	6875.82	7170.31	6529.33	6580.95	7471.13	6324.9	6490.1	6597.66	6411.89	4409.82	5405.08	6918.37	5906.88	5736.13	5390.43	4387.54	6156.44	5942.26	7232.87	6678.59	6793.91	7268.44	6940.41	6359.06	7490.03	6194.72
7476.36	6889.7	7210.96	6579.11	6645.64	7431.77	6282.02	6543	6637.6	6450.28	4446.15	5389.83	6974.81	6002.02	5726.56	5376.77	4399.02	6121.08	5935.76	7261.92	6732.31	6850.35	7198.04	6873.24	6312.43	7487.57	6166.36
7494.5	6861.2	7177.97	6613.89	6686.05	7449.11	6239.29	6552.45	6665.73	6471.34	4441.7	5379.63	7036.31	6047.6	5719.78	5362.37	4361.85	6137.6	5931.39	7242.2	6704.04	6885.41	7197.51	6812.7	6293.71	7498.36	6162.73
7503.52	6813.16	7089.1	6615.82	6679.74	7530.75	6228.5	6520.6	6651.24	6478.97	4400.91	5391.52	7074.37	6025.51	5722.05	5346.08	4309.3	6185.06	5938.61	7185.25	6621.65	6887.18	7260.29	6785.63	6298.35	7512.61	6197.42
7495.26	6780.29	7005.29	6587.2	6635.76	7638.14	6259.71	6469.08	6587.85	6481.76	4355.88	5414.33	7075.37	5959.54	5740.28	5340.35	4284.78	6234.12	5956.52	7120.12	6545.11	6857.5	7330.04	6795.42	6313.99	7520.92	6248.75
7468.86	6783.23	6985.89	6546.58	6590.33	7709.41	6311.22	6422.35	6505.08	6483.21	4341.24	5420.72	7048.51	5895.16	5773.73	5360.69	4309.89	6273.03	5973.06	7078.12	6521.74	6814.77	7343.61	6823.19	6330.58	7521.11	6274.09
7433.22	6814.76	7044.24	6515	6582.41	7701.94	6341.13	6393.98	6449.61	6478.21	4367.32	5394.63	7017.87	5866.44	5810.52	5410.11	4370.55	6312.5	5978.02	7080.9	6552.89	6785.18	7279.6	6843.85	6344.14	7516.46	6245.49
7404.64	6847.66	7137.7	6503.83	6626.15	7623.46	6314.73	6383.88	6450.32	6459.41	4413.93	5348.66	7004.95	5875.41	5833.24	5471.94	4429.25	6366.07	5975.89	7133.76	6597.71	6786.67	7174.63	6844.39	6353.19	7509.48	6176.13
7399.66	6856.34	7199.57	6512.27	6700.93	7528.02	6230.05	6384.77	6495.99	6428.57	4449.06	5315.3	7014.89	5897.35	5830.69	5517.85	4452.02	6425.37	5983.1	7222.85	6609.55	6817.09	7095.03	6831.36	6353.81	7499.02	6112.88
7425.86	6834.66	7188.11	6533.55	6766.72	7478.38	6123.23	6390.05	6545.09	6401.72	4455.29	5319.72	7035.92	5904.43	5806.85	5525.85	4429.66	6455.92	6009.47	7317.56	6574.05	6856.03	7087.21	6823.02	6340.62	7484.38	6099.41
7475.57	6797.1	7115.23	6561.65	6792.8	7502.23	6047.95	6396.52	6560.36	6401.31	4441.08	5358.29	7051.14	5887.3	5779.39	5495.07	4379.61	6421.52	6041.38	7380.74	6518.25	6879.08	7145.8	6833.58	6313.92	7470.82	6139.97
7527.53	6764.84	7033.67	6592.4	6777.58	7574.26	6041.79	6402.26	6539.84	6438.79	4428.19	5401.73	7051.94	5858.24	5767.99	5446.44	4330.36	6318.97	6046.13	7386.34	6485.06	6873.82	7223.01	6862.23	6285.69	7468.78	6195.06
7557.38	6749.45	6994.49	6619.67	6744.68	7637.13	6102.37	6404.23	6517.96	6501.27	4428.58	5420.27	7042.41	5836.58	5780.43	5408.28	4302.09	6192.25	5999.15	7335.59	6496.08	6845.5	7269.14	6894.56	6276.35	7484.51	6213.88
7552.01	6746.85	7008.66	6632.84	6720.26	7644.74	6189.96	6399.18	6535.06	6555.28	4432.95	5408.66	7032.1	5830.72	5806.8	5397.48	4297.16	6109.37	5912.53	7259.51	6534.66	6809.41	7269.87	6914.26	6301.73	7509.86	6176.77
7518.97	6744.24	7041.92	6620.5	6711.67	7595.01	6254.76	6387.04	6600.41	6568.15	4421.67	5389.27	7024.72	5832.27	5826.03	5409.39	4304.25	6114.79	5837.12	7201.71	6561.95	6778.02	7251.11	6914.76	6359.24	7522.52	6111.65
7483.63	6732.36	7045.23	6578.66	6705.55	7528.26	6269.27	6372.71	6679.49	6532.41	4387.4	5390.84	7013.7	5825.65	5819.95	5423.63	4310.11	6193.44	5829.57	7190.44	6550.48	6754.41	7250.52	6901.88	6425.38	7500.43	6070.08
7474.5	6712.59	6995.33	6516.66	6685.95	7494.37	6242.64	6363.71	6717.26	6473.88	4347.02	5421.77	6989.06	5803.49	5784.59	5420.87	4308.91	6276.69	5906.43	7219.18	6505.6	6736.68	7282.09	6886.36	6468.75	7441.09	6083.22
7505.26	6694.43	6914.35	6454.97	6654.7	7515.29	6208.33	6365.35	6679.63	6434.86	4329.94	5461.5	6949.79	5774.19	5731.37	5398.42	4303.82	6290.04	6023.07	7251.51	6457.14	6727.06	7324.4	6873.72	6470.26	7369.65	6135.59
7565.29	6687.19	6854.73	6415.8	6634.14	7571.37	6196.13	6377.51	6580.77	6443.48	4352.07	5477.62	6910.19	5755.92	5678.64	5372.97	4302.04	6209.08	6099.32	7248.46	6430.86	6734.81	7341.17	6860.29	6435.39	7326.32	6180.08
7625.43	6693.38	6862.68	6412.79	6647.67	7620.02	6211.02	6395.57	6474.86	6492.55	4399.03	5453.68	6892.92	5762.75	5640.97	5368.76	4308.63	6081.13	6077.1	7198.54	6426.31	6768.05	7314.68	6838.83	6388.54	7339.77	6181.47
7655.32	6708.07	6947.62	6446.34	6694.48	7629.73	6234.55	6413.99	6419.17	6544.85	4435.59	5403.59	6912.41	5794.2	5624.08	5399.54	4323.57	5994.04	5966.63	7127.33	6421.34	6820.81	7262.33	6808.17	6354.1	7405.6	6150.51
7640.94	6722.96	7077.51	6505.7	6741.95	7601.89	6245.52	6428.81	6436.53	6561.57	4434.95	5359.96	6961.23	5835.42	5627.12	5457.2	4342.69	6013.24	5843.16	7078.85	6398.05	6868.44	7221.69	6778.24	6339.14	7487.13	6137.04
7590.88	6730.94	7199.47	6574.21	6745.93	7564.69	6241.33	6437.23	6504.44	6531.51	4402.51	5346.81	7011.17	5866.52	5647.85	5515.15	4360.78	6133.01	5793.56	7083.06	6365.47	6878.93	7217.28	6765.23	6331.84	7539.03	6185.82
7528.05	6728.46	7268.41	6633.46	6685.28	7546.53	6241.5	6436.22	6576.02	6477.76	4372.24	5360.07	7030.21	5873.4	5684.3	5544.27	4374.13	6278.73	5852.21	7134.73	6356.24	6834.37	7237.94	6780.22	6316.2	7537.13	6291.93
7473.99	6716.3	7265.48	6666.17	6583.15	7552.05	6270.02	6423.33	6614.12	6436.75	4376.65	5372.82	7004.23	5853.64	5731.56	5530.68	4381.57	6359.14	5975.84	7199.41	6398.18	6747.05	7244.87	6819.98	6289.94	7492.42	6395.29
7437.36	6700.27	7199.86	6660.57	6495.83	7559.85	6331.47	6400.42	6612.71	6427.43	4415.82	5360.34	6947.7	5815.85	5778.09	5483.67	4383.54	6330.73	6077.4	7240.25	6485.08	6656.55	7204.5	6867.51	6269.4	7439.57	6422.63
7413.79	6690.99	7099.84	6617	6474.96	7542.55	6401.25	6376.54	6592.67	6436.73	4453.28	5323.2	6894.81	5774.91	5807.63	5428.98	4380.25	6227.03	6092.34	7243.45	6573.56	6607.64	7119.23	6902.19	6276.49	7410.1	6345.16
7395.27	6700.65	7002.18	6552.52	6530.88	7491.7	6439.44	6365.42	6579.91	6433.7	4445.04	5288.46	6876.6	5746.24	5808	5392.58	4369.97	6132.38	6025.19	7222.95	6611.51	6623.41	7030.53	6912.53	6318.35	7411.39	6205.07
7380.1	6735.75	6942.96	6496.69	6624.9	7427.33	6418.34	6377.26	6585.53	6399.93	4378.85	5287.89	6899.83	5740.13	5781.03	5385.93	4349.45	6120.51	5940.62	7203.64	6576.81	6691.74	6991.06	6902.47	6377.29	7426.92	6087.93
7375.06	6789.66	6947.71	6476.83	6697.03	7385.23	6342.99	6410.1	6602.01	6349.66	4290.53	5331.66	6942.83	5757.21	5744.92	5401.77	4317.04	6203.65	5907.92	7200.12	6495.06	6773.99	7027.27	6887.15	6420.85	7435.55	6061.16
7388.87	6841.53	7019.89	6500.23	6708.01	7392.13	6248.86	6448.61	6614.45	6321.09	4241.15	5399.56	6971.32	5787.38	5725.08	5421.81	4277.19	6328.18	5945.42	7209.23	6421.67	6829.19	7120.75	6881.87	6424.91	7432.36	6126.44
7422.98	6865.55	7133.74	6546.8	6664.44	7447.49	6178.7	6472.64	6614.14	6344.9	4271.11	5456.39	6963.21	5814.68	5738.64	5429.54	4242.52	6417.13	6009.67	7220.27	6402.12	6837.27	7221.8	6892.17	6391.52	7433.39	6222.66
7467.87	6847.06	7240.4	6580.37	6609.24	7523.91	6156.15	6470.09	6603.29	6416.18	4367.12	5478.25	6924.74	5827.54	5783.34	5419.26	4229.79	6425.45	6036.69	7229.57	6441.35	6807.2	7283.66	6911.21	6347.05	7460.67	6275.63
7507.59	6794.82	7290	6573.45	6586.73	7584.31	6174.9	6444.33	6589.65	6494.07	4469.06	5467.8	6886.66	5828.46	5839.17	5396.2	4250.17	6366.86	5999.33	7243.49	6505.03	6767.38	7291.56	6925.28	6321.89	7520.4	6253.78
7528.92	6739.44	7259.12	6528.13	6610.09	7603.22	6209.31	6410.28	6578.45	6530.87	4512.67	5447.32	6882.7	5834.89	5881.83	5370.12	4299.67	6295.23	5932.3	7266.54	6549	6746.84	7266.91	6922.48	6328.13	7592.61	6186.67
7527.95	6716.56	7165.86	6476.38	6655.46	7579.27	6235.75	6382.74	6569.62	6507.55	4475.55	5437.19	6925.64	5867.92	5897.97	5348.58	4357.62	6258.75	5903.96	7288.26	6551.94	6759.34	7247.04	6899	6353.18	7641.2	6134.65
7509.97	6744.68	7060.02	6457.81	6684.33	7533.64	6247.22	6367.27	6561	6447.12	4391.86	5439.27	6997.25	5934.81	5891.31	5335.15	4396.87	6264.17	5958.64	7285.21	6525.78	6798.23	7258.12	6859.95	6373.81	7637.22	6137.92
7484.57	6812.28	6993.29	6490.34	6674.74	7497.9	6251.25	6360.99	6552.53	6395.47	4325.55	5438.7	7059.43	6018.46	5875.92	5332.03	4400.57	6278.02	6077.23	7240.85	6499.4	6842.34	7300.7	6816	6378.25	7578.18	6187.31
7460.64	6883.79	6989.28	6556.41	6636.47	7498.6	6256.11	6361.38	6546.51	6385.78	4323.8	5420.81	7078.74	6083.59	5863.33	5342.68	4373.86	6260.91	6188.48	7166.96	6492.76	6868.16	7354.58	6779.01	6377.1	7489.96	6238.05
7444.98	6920.64	7033.69	6615.59	6600.56	7545.06	6259.37	6373.08	6544.38	6415.79	4385.85	5386.94	7047.92	6097.7	5854.14	5370.29	4340.71	6205.06	6221.76	7104.9	6504.26	6862.64	7394.92	6758.81	6393.42	7411.06	6250.7
7443.12	6903.88	7089.97	6634.34	6594.01	7624.55	6249.63	6404.11	6544.58	6455.15	4468.18	5354.79	6989.94	6052.81	5840.43	5412.69	4326.63	6144.13	6158.99	7100.04	6519.47	6831.3	7405.7	6761.32	6439.86	7370.96	6222.22
7458.92	6843.55	7126.72	6609.76	6620.84	7706.45	6219.5	6453.6	6544.49	6474.43	4518.56	5343.41	6942.45	5971.81	5815.56	5459.06	4339.47	6127.54	6045.5	7166.6	6529.42	6797.75	7383.22	6786.95	6501.99	7376.82	6182.27
7491.16	6769.91	7135.39	6568.81	6662.9	7755.23	6177.61	6503.12	6544.19	6469.61	4511.04	5356.78	6933.49	5894.15	5782.12	5493.27	4363.2	6180.11	5953.29	7271.5	6539.19	6792.6	7332.75	6829.49	6542.94	7414.81	6161.9
7530.07	6713.97	7126.88	6544.51	6696.58	7747.49	6147.64	6523.19	6547.18	6461.38	4457.53	5380.51	6964.85	5850.84	5750.73	5503.2	4370.73	6279.11	5927.77	7353.38	6559.05	6834.9	7265.25	6876.56	6527.41	7462	6165.64
7558.74	6690.74	7113.98	6548.91	6709.94	7684.86	6153.32	6493.81	6556	6471.43	4392.22	5394.45	7013.66	5846.9	5731.31	5489.71	4346.62	6367.04	5959.29	7364.84	6587.87	6915.73	7197.35	6913.12	6448.05	7499.12	6172.25
7561.25	6695.55	7097.65	6564.99	6706.86	7594.04	6200.24	6423.89	6567.04	6498.77	4345.63	5389.76	7049.95	5863.02	5724.88	5467.21	4301.81	6390.76	5998.31	7306.09	6607.34	6995.81	7150.43	6927.29	6334.23	7517.11	6161.2
7533.18	6713.23	7069.82	6563.64	6697.81	7512.34	6268.82	6351.5	6570.57	6518.1	4328.87	5375.45	7057.06	5873.02	5723.75	5453.9	4267.73	6337.74	5997.71	7223.25	6594.97	7023.37	7143.49	6915.99	6236.5	7516.3	6137.44
7486.3	6731.61	7028.8	6530.68	6688.07	7466.65	6324.47	6320.19	6558.12	6502.64	4336.01	5369.12	7040.7	5862.31	5719.89	5457.99	4273.04	6243.4	5946.95	7172.09	6545.92	6964.9	7180.79	6886.61	6196.87	7502.13	6128.98
7442.43	6749.12	6990.59	6480.99	6674.53	7459.98	6338.44	6346.84	6531.44	6450.87	4356.64	5380.47	7021.04	5833.64	5713.54	5470.71	4320.49	6165.14	5873.94	7175.68	6483.39	6830.37	7243.14	6853.47	6225.15	7481.39	6157.99
7419.58	6772.11	6982.44	6447.85	6652.83	7474.96	6305.06	6406.08	6504.31	6392.63	4384.89	5402.21	7015.01	5798.85	5713.69	5472.5	4382.4	6143.39	5818.66	7209.4	6445.84	6673.75	7292.82	6830.62	6296	7460.63	6213
7420.44	6805.48	7021.42	6456.73	6626.29	7491.21	6244.08	6446.38	6493.91	6367.78	4418.65	5415.9	7022.59	5766.99	5729.01	5448.86	4419.39	6177.68	5803.9	7224.42	6459.07	6565.18	7293.35	6825.03	6366.88	7445.92	6251.02
7432.35	6844.35	7095.95	6505.55	6607.17	7502.29	6187.84	6428.3	6507.9	6394.55	4453.63	5407.31	7027.74	5740.78	5757.26	5403.91	4408.66	6232.68	5825.5	7189.83	6515.46	6550.32	7233.02	6833.9	6403.59	7442.65	6232.25
7439.35	6873.41	7168.17	6567.47	6607.99	7517.94	6162.6	6356.68	6538.56	6454.57	4481.1	5378.08	7012.89	5722.84	5783.21	5360.55	4360.55	6267.14	5864.57	7119.22	6577.85	6623.69	7135.9	6847.26	6397.16	7454.88	6159
7436.67	6874.51	7198.61	6612.75	6630.87	7549.81	6176.18	6280.73	6569.57	6507.57	4492.28	5344.19	6975.45	5722.69	5788.81	5345.65	4310.72	6262.66	5905.33	7060.84	6606.13	6734.31	7050.63	6854	6363.73	7483.92	6082.83
7435.65	6837.79	7175.14	6630.45	6664.37	7593.77	6217.66	6259.54	6590.21	6523.62	4484.45	5323.75	6932.74	5753.46	5768.16	5370.5	4294.06	6232.38	5941.91	7060.34	6585.83	6819.77	7022.84	6847.99	6330.49	7526.38	6068.95
7453.81	6769.57	7122.8	6631.43	6691.35	7626.21	6266.54	6317.97	6604.04	6505.65	4461.89	5324.88	6910.49	5818.48	5734.91	5421.3	4320.12	6206.2	5972.04	7126.08	6536.61	6844.77	7068.63	6831.28	6318.2	7572.07	6143.52
7497.58	6691.88	7085.11	6631.74	6701.34	7620.26	6303.86	6426.37	6623.55	6483.61	4430.75	5343.15	6922.91	5899.21	5714.48	5467.24	4367.87	6206.2	5989.71	7223.45	6494.96	6817.63	7166.29	6813.2	6330.53	7604.14	6267.2
7551.8	6633.17	7090.25	6632.82	6697.12	7570.06	6318.94	6520.46	6654.93	6485.9	4393.91	5368.55	6959.74	5958.96	5725.77	5481.05	4402.31	6231.22	5988.18	7300.29	6485.87	6775.36	7271.06	6806	6354.32	7603.75	6359.37
7586.22	6614.88	7128.49	6617.96	6690.33	7501.88	6310.39	6546.99	6687.16	6513.08	4352.32	5393.89	6991.16	5964.26	5765.96	5457.03	4399.14	6260.5	5971.27	7321.86	6506.02	6751.52	7341.87	6819.04	6368.8	7559.5	6356.73
7575.96	6640.68	7159.25	6569.42	6690.05	7459.66	6283.94	6500.77	6696.91	6536.98	4311.42	5416.68	6988.72	5909.96	5810.64	5413.72	4359.1	6271.04	5958.79	7289.1	6530.05	6752.46	7362.34	6853.68	6358.03	7477.48	6261.21
7521.34	6694.78	7142.89	6491.2	6694.29	7473.22	6249.69	6425.46	6667.25	6525.83	4284.83	5434.47	6947.46	5827.58	5829.98	5379.55	4303.61	6254.47	5975.02	7230.6	6532.61	6759.02	7343.55	6901.27	6320.49	7384.23	6139.05
7451.48	6750.76	7072.72	6415.92	6691.35	7533.8	6219.58	6378.53	6604.5	6473.83	4288.09	5440.64	6892.8	5767.57	5809.49	5372.75	4258.3	6221.63	6026.12	7179.51	6506.93	6749.08	7310.18	6945.5	6271.56	7317.64	6071.76
7407.44	6786.3	6982.47	6386.31	6670.09	7597.52	6203.96	6388.05	6537.61	6409.32	4325.32	5427.27	6865.51	5765.98	5760.06	5390.27	4238.53	6193.5	6086.16	7155.34	6466.43	6720.27	7281.95	6968.94	6237.24	7308.1	6097.31
7415.78	6795.18	6923.21	6423.99	6630.66	7616.6	6207.26	6434.46	6498.53	6374.07	4380.62	5393.87	6894.22	5819.76	5710.34	5413.12	4246.17	6186.95	6109.05	7161.24	6430.86	6693.73	7263.77	6961.18	6241.67	7360.54	6187.01
7471.04	6788.79	6927.49	6510.3	6587.4	7575.26	6224.78	6469.85	6498.69	6390.34	4424.49	5353.41	6974.26	5889.33	5687.45	5422.65	4275.67	6205.57	6062.25	7191.49	6411.25	6696.69	7249.17	6924.46	6293.89	7449.71	6273.6
7539.36	6786.13	6987.61	6595.87	6561.69	7502.22	6243.64	6457.76	6521.37	6442.81	4433.67	5327.81	7068.03	5926.75	5700.42	5414.53	4319.8	6240.35	5957.57	7237.12	6405.99	6739.61	7231.48	6873.29	6381.23	7533.28	6304.93
7580.81	6799.01	7063.14	6633.51	6569.58	7449.64	6249.06	6401.9	6537.18	6490.07	4409.22	5333.78	7127.26	5908.68	5737.21	5399.9	4369.25	6277.04	5852.01	7284.57	6408.84	6806.92	7212.23	6827.5	6473.68	7575.46	6279.17
7574.61	6823.08	7110.55	6610.08	6612.36	7454.37	6233.32	6342.12	6530.02	6495.93	4376.9	5369.62	7122.43	5850.06	5775.66	5394.29	4409.04	6303.61	5813.11	7313.73	6418.48	6868.19	7200.45	6802.29	6537.75	7565.7	6235.58
7530.5	6841.45	7111.85	6553.58	6675.16	7511.69	6202.1	6322.78	6511.18	6455.63	4367.17	5414.27	7059.9	5790.36	5798.47	5404.17	4420.44	6313.5	5871.84	7304.89	6439.32	6899.26	7204.39	6800.94	6552.4	7520.6	6213.29
7479.85	6838.29	7082.01	6510.65	6733.66	7581.29	6173.25	6359.3	6508.87	6397.13	4389.82	5440.86	6975.97	5764.7	5801.3	5422.35	4392.03	6305.05	5998.4	7254.29	6473.4	6895.96	7223.13	6814.86	6517.96	7469.07	6216.39
7454.36	6812.02	7052.71	6512.43	6764.67	7619.47	6167.65	6428.33	6541.43	6358.42	4424.75	5435.27	6913.31	5782.52	5790.25	5435.32	4333.13	6280.3	6120.6	7185.25	6512.63	6870.97	7245.11	6830.68	6453.42	7432.94	6215.18
7467.38	6777.29	7047.32	6554.29	6755.74	7611.15	6196.45	6486.67	6597.21	6360.51	4437.85	5405.31	6896.07	5827.49	5773.76	5435.81	4276.17	6245.19	6172.54	7140.34	6540.92	6839.5	7254.82	6839.72	6384.88	7417.05	6180.36
7509.17	6753.66	7066.65	6603.02	6710.11	7576.54	6252.57	6502.3	6639.65	6396.61	4410.45	5373.81	6919.65	5874.3	5757.08	5429.65	4260.84	6209.83	6137.65	7154.25	6545.83	6808.16	7242.8	6843.09	6332.88	7414.02	6117.28
7556.26	6749.59	7093.48	6623.41	6645.43	7549.52	6312.17	6473.4	6634.67	6442.81	4357.54	5361.3	6959.25	5906.21	5742.69	5431.27	4307.27	6186.41	6055.06	7225.59	6529.54	6776.12	7211.89	6848.99	6305.83	7416.64	6067.95
7586.13	6754.96	7108.97	6602.59	6586.43	7547.73	6346.6	6423.7	6578.47	6478.08	4318.47	5372.25	6988.48	5919.66	5733.86	5451.55	4397.51	6183.83	5986.16	7311.34	6508.28	6745.04	7175.79	6864.4	6301.41	7425.35	6077.14
7587.15	6749.06	7106.09	6554.94	6554.02	7560.37	6338.83	6381.61	6502.47	6495.85	4326.17	5395.13	6994.19	5916.79	5735.33	5487.72	4481.3	6202.12	5968.75	7352.89	6499.59	6725.42	7151.27	6887.5	6312.04	7444.54	6151.32
7559.86	6719.01	7090.92	6507.16	6555.61	7562.68	6294.58	6361.73	6450.65	6500.41	4379.56	5414.68	6978.99	5897.38	5749.46	5523.31	4505.82	6230.95	5993.65	7317.17	6507.79	6731.2	7149.17	6906.89	6329.47	7472.46	6246.57
7512.46	6673.88	7074.08	6478.39	6581.88	7542.77	6240.71	6361.39	6447.67	6495.46	4442.56	5424.79	6953.5	5860.32	5771.58	5538.01	4450.26	6254.64	6019.17	7222.12	6520.83	6766.45	7169.57	6908.69	6346.3	7496.42	6298.02
7456.17	6642.46	7062.29	6471.19	6613.07	7515.72	6210.37	6370.65	6483.39	6478.57	4471.62	5430.92	6927.14	5812.71	5790.65	5520.23	4340.78	6261.11	6008.7	7125.6	6521.67	6816.92	7203.24	6886.62	6356.25	7500.01	6268.48
7403.23	6654.21	7057.18	6477.5	6631.6	7511.62	6222.81	6383.39	6525.63	6447.13	4450.07	5440.89	6905.04	5774.96	5796.6	5473.58	4234.51	6249.2	5960.06	7084.68	6504.77	6856.44	7237.63	6847.7	6355.7	7477.56	6177.43
7365.87	6716.8	7060.06	6490.61	6633.28	7547.46	6270.31	6399.23	6549.14	6408.67	4401.34	5453.53	6891.21	5772.3	5789.1	5413.89	4183.34	6229.19	5904.48	7115.58	6483.03	6864.7	7263.2	6809.12	6346.4	7442.86	6087.14
7353.63	6807.04	7075.2	6510.74	6629.25	7607.86	6321.32	6417.13	6555.53	6382.95	4369.97	5456.5	6892.1	5816.06	5779.59	5359.99	4202.71	6216.12	5878.93	7184.63	6478.2	6842.48	7276.76	6788.11	6336.28	7422.55	6056.91
7368.88	6882.94	7106.46	6540.16	6636.64	7652.6	6339.23	6429.8	6567.67	6390.52	4385.7	5436.28	6914.65	5889.99	5783.43	5325.2	4266.36	6220.27	5896.33	7236.32	6502.44	6810.98	7280.59	6791.7	6335.57	7437.29	6101.4
7404.01	6909.35	7149.85	6574.53	6664.37	7646.57	6305.81	6426.93	6604.5	6435.87	4439.61	5391.9	6959.41	5955.53	5807.08	5313.92	4328.69	6241.15	5937.44	7235.62	6546.4	6795.07	7279.05	6813.4	6349.61	7484.89	6184.14
7443.87	6879.36	7190.23	6600.98	6704.59	7588.15	6233.99	6405.03	6659.32	6499.85	4491.4	5340.07	7015.04	5975.54	5840.86	5323.39	4356.58	6268.5	5968.94	7191.67	6584.35	6803.81	7275.21	6838.71	6373.58	7539.69	6248.76
7473.37	6816.89	7207.65	6606.23	6736.74	7512.52	6161.04	6374.36	6701.36	6549.7	4501.53	5306.02	7060.87	5939.92	5863.96	5347.28	4347.79	6289.07	5970.69	7145.92	6592.82	6824.24	7269.79	6855.07	6394.26	7569.71	6261.06
7485.6	6759.41	7190.38	6587.96	6741.57	7466.66	6125.69	6354.46	6699.99	6560.24	4461.75	5306.41	7077.78	5873.3	5858.98	5378.1	4325.04	6294.34	5949.62	7136.8	6567.91	6833.24	7262.26	6859.34	6398.73	7559.23	6229.37

## Sheet: np_sub_003
Coor_1	Coor_2	Coor_3	Coor_4	Coor_5	Coor_6	Coor_7	Coor_8	Coor_9	Coor_10	Coor_11	Coor_12	Coor_13	Coor_14	Coor_15	Coor_16	Coor_17	Coor_18	Coor_19	Coor_20	Coor_21	Coor_22	Coor_23	Coor_24	Coor_25	Coor_26	Coor_27
7768.44	7880.36	7670.29	7414.86	8057.67	7772.82	6561.71	7432.98	7351.93	6834.04	6936.67	5957.03	7367.55	7780.12	6940.69	6591.78	5514.66	7166.52	6209.34	6212.67	7167.95	7858.48	5688.46	7533.25	7036	8528.73	7110.5
7761.57	7903.12	7628.19	7391.52	8050.51	7842.07	6599.28	7439.48	7358.93	6806.19	6936.67	5987.34	7315.79	7819.58	7010.46	6616.53	5519.12	7178.27	6216.29	6184.27	7177.49	7880.17	5752.59	7539.53	7043.94	8516.63	7162.35
7713.56	7932.52	7600.19	7352.88	8012.89	7935.62	6618.29	7476.4	7338.3	6794.33	6889.02	6040.53	7273.8	7852.32	7101.91	6635.73	5491.64	7131.77	6191.09	6198.57	7176.9	7845.81	5849.68	7512.75	7057.53	8516.05	7179.77
7629.86	7945.41	7601.13	7331.96	7975.39	7991.73	6591.46	7517.06	7292.16	6815.57	6810.63	6085.14	7269.58	7852.71	7157.47	6631.67	5454.47	7046.77	6144.88	6247.64	7157.37	7776.67	5924.74	7462.91	7077.73	8534.07	7142.83
7546.79	7928.77	7621.08	7347.65	7974.95	7969.34	6520.95	7530.47	7242.94	6866.97	6744.5	6088.36	7312.03	7811.56	7138.91	6601.61	5441.67	6967.91	6102.39	6301.93	7125.84	7713.7	5932.41	7421.6	7094.34	8562.23	7065.52
7516.01	7892.22	7635.65	7386	8023.67	7879.97	6445.13	7505.06	7219.58	6927.13	6731.95	6042.03	7386.88	7747.41	7057.88	6563.1	5473.5	6937.4	6085.11	6331.89	7104.92	7684.8	5868.81	7420.23	7092.58	8582.56	6989.56
7570.9	7862.62	7627.81	7409.46	8094.43	7781.7	6417.26	7456.9	7237.68	6971.74	6783.2	5974.73	7465.82	7698.17	6969.31	6542.83	5537.22	6968.85	6096.33	6328.33	7117.09	7685.12	5775.36	7464.62	7064.82	8582.59	6956.92
7697.62	7863.48	7602.41	7387.75	8137.31	7737.96	6468.77	7417.22	7288.05	6990.01	6868.58	5936.93	7520.68	7696.31	6930.49	6556.39	5590.72	7040.14	6119.95	6306.42	7163.97	7686.9	5709.9	7526.43	7017.37	8566.33	6980.57
7835	7895.09	7581.12	7324.7	8116.72	7771.46	6584.05	7410.3	7342.57	6988.55	6937.53	5965.93	7533.67	7744.58	6957.3	6595.17	5589.4	7109.6	6134.41	6291.71	7218.59	7669.79	5705.19	7560.8	6966.52	8550.82	7035.37
7908.52	7932.52	7582.32	7258.39	8040.42	7848.59	6706.76	7439.26	7373.27	6980.52	6952.21	6055.45	7500.59	7810.68	7012.69	6631.95	5518.34	7142.92	6130.34	6299.87	7240.44	7643.34	5745.82	7538.72	6927.05	8550.32	7076.17
7877.84	7944.4	7603.9	7233.74	7956.75	7906.12	6774.93	7488.6	7370.75	6970.91	6911.61	6154.34	7430.07	7846.94	7038.22	6641.67	5406.15	7131.99	6117.07	6325.57	7205.05	7639.76	5782.14	7469.82	6903.11	8561.83	7069.66
7763.97	7918.68	7624.13	7269.9	7920.25	7899.63	6760.09	7537.53	7348.23	6951.85	6849.24	6199.09	7341.85	7822.52	7004.1	6620.94	5308.31	7094.16	6112.39	6348.07	7125.63	7681.28	5771.31	7397.33	6889.35	8565.72	7016.25
7635.19	7874.56	7620.77	7348.28	7951.51	7836.22	6682.73	7571.41	7329.08	6912.17	6807.74	6158.59	7263.47	7745.85	6937.26	6590.02	5270.46	7055.81	6124.14	6347.87	7048.21	7751.41	5713.88	7367.77	6880.5	8542.55	6946.8
7560.52	7850.18	7592.13	7429.33	8022.56	7767.16	6594.26	7583.51	7327.82	6852.27	6809.91	6057.91	7222.15	7660.93	6902.95	6575.57	5297.37	7034.25	6140.42	6321.54	7020.99	7798.78	5655.94	7398.17	6880.12	8492.48	6898.51
7564.44	7874.65	7561.83	7482.21	8079.6	7747.59	6540.45	7570.83	7339.97	6789.39	6846.93	5962.05	7232.32	7619.52	6952.63	6588.53	5350.53	7030.88	6138.16	6284.47	7059.85	7775.84	5653.66	7465.56	6898.91	8439.99	6890.07
7615.95	7945.26	7561.91	7501.94	8085.25	7795.56	6534.12	7532.92	7348.22	6747.19	6889.78	5930.37	7285.64	7648.15	7078.7	6615.86	5376.88	7037.29	6104.19	6260.5	7136.22	7682.69	5726.92	7526.24	6942.68	8418.19	6914.57
7658.94	8027.16	7607.13	7502.07	8047.04	7881.52	6555.42	7477.24	7339.47	6737.36	6912.04	5975.17	7352.53	7731.94	7213.15	6632.93	5347.96	7045.7	6051.25	6266.32	7197.75	7577.72	5839	7548.81	7000.02	8443.97	6952.73
7658.9	8075.48	7680.8	7493.01	8009.6	7953.93	6575.4	7424.45	7318.15	6749.56	6905.86	6055.52	7397.96	7824.99	7273.17	6625.24	5281.11	7053.53	6013.55	6300.97	7206.03	7540.61	5920.11	7534.88	7042.25	8504.31	6992.22
7628.85	8063.26	7743.89	7468.87	8017.2	7978.24	6581.16	7403.31	7304.21	6759.48	6880.85	6110.07	7402.83	7878.82	7220.07	6599.85	5226.86	7059.6	6023.09	6346.12	7162.82	7612.56	5918.24	7511.8	7039.2	8565.64	7035.14
7614.76	7995.91	7761.15	7415.89	8076.59	7958.21	6582.21	7433.69	7316.85	6749.38	6851.22	6103.14	7375.91	7869.04	7086.96	6576.46	5231.85	7058.05	6084.27	6376.22	7104.75	7760.1	5838.34	7505.51	6981.52	8599.22	7087.94
7653.69	7904.21	7724.75	7334.35	8149.58	7925.18	6595.29	7508.66	7356.79	6723.93	6824.63	6048.38	7346.66	7804.47	6954.53	6566.44	5304.09	7038.61	6167.36	6372.55	7072.24	7893.51	5739.24	7517.23	6892.85	8602.12	7145.07
7739.39	7824.04	7658.55	7251.39	8181.08	7908.24	6623.35	7591.79	7402.26	6707.41	6802.08	5993.5	7343.29	7716.3	6894.11	6560.36	5405.61	6995.08	6227.6	6334.06	7078.66	7929.05	5690.19	7524.02	6820.82	8596.62	7183.93
7823.86	7778.59	7600.9	7209.33	8140.35	7911.89	6648.6	7636.05	7423.11	6723.68	6785.95	5980.36	7372.33	7638.22	6920.92	6537.2	5477.52	6935.3	6236.32	6279.41	7104.29	7848.6	5720.62	7502.08	6810.27	8608.43	7178.88
7853.55	7773	7579.47	7235.97	8043.8	7918.73	6645.9	7613.23	7403.3	6775.04	6784.81	6013.51	7415.22	7591.35	6990.99	6488.76	5478.93	6882.7	6200.32	6238.74	7118.5	7711.55	5801.62	7452.24	6875.39	8642.18	7124.03
7810.76	7799.8	7595.88	7320.84	7943.27	7911.28	6604.89	7532.75	7354.64	6838.22	6807.66	6061.12	7443.8	7580.95	7040.18	6436.53	5412.62	6865.5	6154.41	6237.99	7109.15	7609.88	5871.98	7404.56	6989.25	8674.87	7044.9
7727.26	7846.48	7628.95	7418.55	7890.4	7890.86	6541.12	7435.6	7310.41	6881.21	6851.64	6084.63	7441.8	7601.95	7032.43	6422.51	5320.64	6899.65	6133.03	6283.18	7093.18	7602.1	5886.5	7396.63	7097.97	8673.38	6986.02
7659.78	7898.85	7651.69	7478.6	7904.63	7876.15	6486.22	7367.85	7302.77	6887.84	6896.06	6070.3	7414.89	7645.53	6980.66	6476.86	5255.07	6977.24	6143.58	6353.82	7098.94	7676.51	5847.59	7442.47	7151.1	8622.03	6981.21
7647.73	7941.59	7648.78	7479.06	7966.54	7883.7	6464.62	7353.76	7339.92	6869.83	6912.17	6036.46	7382.77	7701.67	6928.35	6587.7	5245.85	7068.98	6162.59	6411.33	7136.81	7769.65	5796.62	7517.6	7129.23	8537.98	7028.76
7686.74	7961.25	7623.93	7438.17	8036.94	7909.85	6476.08	7387.07	7400.08	6856.23	6884.49	6013.07	7361.77	7758.67	6911.49	6700.1	5287.15	7139.49	6157.58	6420.09	7185.37	7820.87	5775.19	7573.71	7052.82	8461.86	7091.55
7737.2	7953.03	7594.89	7396.13	8083.3	7931.82	6498.08	7443.34	7446.54	6868.95	6827.39	6014.05	7354.16	7803.73	6933.21	6750.04	5348.74	7165.57	6116.93	6369.7	7207.54	7816.79	5790.61	7572.66	6968.38	8430.76	7123.6
7758.4	7925.9	7582.08	7383.2	8093.79	7927.79	6505.68	7499.36	7453.14	6904.33	6781.31	6028.01	7352.55	7827	6969.13	6710.01	5400.8	7146.23	6063.06	6284.06	7184.39	7791.12	5814.08	7514.17	6921.69	8454.37	7103.53
7739.23	7898.79	7597.85	7400.08	8073.46	7897.41	6492.18	7542.98	7421.6	6935.97	6787.57	6034.12	7353.07	7826.51	6993.82	6611.11	5432.71	7100	6037.62	6209.59	7137.02	7784.92	5810.89	7436.43	6934.27	8511.12	7049.44
7701.75	7887.86	7640.83	7424.33	8032.51	7863.12	6473.62	7568.9	7378.51	6936.58	6858.37	6026.41	7362.56	7809.77	7002.56	6522.61	5453.91	7053.14	6069.43	6188.03	7114.81	7805.48	5774.19	7389.77	6995.03	8565.35	7003.75
7678.03	7894.11	7696.11	7433.72	7980.36	7849.87	6474.03	7570.87	7354.89	6901	6964.33	6021.62	7391.37	7790.07	7009.98	6502.86	5479.39	7026.85	6149.8	6230.64	7156.27	7821.07	5731.75	7403.33	7069.4	8590.42	7000.06
7682.24	7902.83	7740.7	7424.56	7928.92	7860.93	6504.42	7543.07	7363.36	6851.73	7050.7	6041.65	7438.29	7779.58	7029.8	6558.33	5513.37	7030.07	6234.76	6310.8	7253.26	7795.04	5719.72	7468.88	7118.83	8581.3	7037.88
7701.71	7897.22	7753.43	7409.59	7896.42	7872.71	6553.16	7491.6	7389.39	6822.47	7072.33	6086.63	7483.52	7784.09	7057.06	6641.92	5544.39	7059.03	6273.33	6380.32	7349.17	7727.07	5747.39	7550.81	7119.49	8550.39	7084.57
7712.25	7875.52	7725.97	7400.04	7901.85	7855.28	6595.76	7442.44	7402.26	6832.55	7023.18	6125.69	7499.88	7802.21	7070.64	6690.82	5554.61	7101.32	6241.74	6398.96	7376.46	7662.17	5785.23	7611.91	7071.79	8514.68	7102.15
7701.49	7855.48	7669.51	7390.95	7950.25	7802.32	6615.44	7431.63	7377.21	6872.36	6939.48	6117.94	7475.2	7827.79	7053.99	6673.82	5535.06	7141.26	6159.54	6357.53	7306.47	7656.75	5788.57	7634.37	6997.52	8486.14	7077.3
7678.77	7860.04	7610.86	7364.84	8021.7	7743.57	6616.9	7478.92	7313.3	6910.65	6874.41	6048.66	7426.41	7852.73	7014.37	6611.06	5494.51	7164.97	6076.91	6280.3	7173.5	7729.65	5737.26	7622.78	6927.98	8470.9	7030.86
7663.34	7894.76	7577.77	7311.21	8077.44	7726.26	6621.37	7564.92	7234.93	6917.97	6862.58	5949.03	7390	7868.34	6981.37	6553.05	5455.31	7164.27	6043.1	6206.75	7053.18	7841.15	5656.91	7591.63	6889.23	8472.71	7000.05
7663.6	7937.52	7581.23	7243.76	8083.34	7777.62	6646.3	7635.08	7177.25	6888.31	6899.1	5878.88	7393.62	7866.39	6984.03	6538.18	5439.21	7138.69	6077.71	6166.95	7010.22	7920.19	5601.96	7551.34	6891.3	8492.8	7008.58
7667.66	7952.8	7607.27	7197.85	8035.15	7878.61	6686.34	7634.16	7165.65	6843.38	6946.78	5882.46	7431.14	7841.79	7025.7	6564.22	5453.31	7094.63	6162.42	6167.12	7054.2	7919.1	5613.47	7504.45	6925.7	8525.02	7048.6
7654.83	7922.11	7626.22	7208.01	7965.03	7971.68	6712.03	7548.42	7202.47	6816.95	6964.38	5952.52	7463.87	7796.73	7078.72	6595.72	5485.39	7042.04	6255.37	6193	7135.93	7850.38	5686.95	7452.55	6971.42	8552.66	7088.5
7617.84	7865.52	7614.54	7282.33	7922.01	7999.48	6689.14	7421.54	7267.83	6831.3	6934.87	6033.59	7449.96	7742.85	7104.85	6598.4	5511.42	6990.89	6315.57	6224.9	7185.9	7774.24	5777.36	7403.98	7005.93	8554.84	7099.12
7574.94	7833.56	7573.88	7394.25	7939.33	7945.96	6605.69	7327.67	7332.07	6881.74	6874.34	6064.81	7379.95	7697.78	7085.12	6569.73	5509.91	6949.97	6321.43	6251.4	7165.16	7746.81	5837.13	7373.2	7015.73	8521.43	7076.66
7559.53	7871.02	7532.06	7498.2	8012.47	7848.65	6486.63	7318.87	7371.31	6939.18	6817.41	6029.11	7288.94	7676.55	7034.64	6539.98	5474.23	6928.07	6274.82	6272.25	7090.87	7772.34	5854.56	7371.42	7001.38	8465.25	7043.9
7594.74	7978.9	7523.56	7556.9	8104.11	7772.27	6384.13	7387.13	7377.43	6967.83	6791.76	5968.49	7233.51	7683.13	6989.91	6544.46	5416.09	6934.73	6193.43	6291.55	7019.51	7800.32	5859.6	7397.35	6975.37	8419.09	7029.51
7674.07	8105.56	7563.49	7560.19	8171.02	7763.4	6348.42	7471.9	7358.77	6946.65	6800.61	5951.42	7249.72	7708.48	6979.64	6591.93	5358.8	6976.81	6100.44	6309.63	7003.18	7770.49	5891.88	7437.14	6954.4	8415.8	7043.13
7764.76	8177.31	7634.87	7523.66	8191.87	7819.74	6397.86	7508.53	7333.02	6882.03	6824.34	6016.97	7325.14	7737.11	7003.05	6656.79	5325.05	7051.03	6018.07	6321.54	7052.77	7668.62	5958.96	7474.26	6950.44	8464.36	7067.11
7831.25	8148.15	7699.82	7472.05	8175.29	7895.44	6507.81	7479.49	7317.36	6804.93	6837.96	6140.16	7407.52	7757.25	7033.02	6700.73	5325.92	7138.13	5965.33	6322.68	7133.99	7545.89	6021.99	7500.89	6964.76	8540.41	7071.69
7859.07	8031.9	7726.46	7422.57	8145.15	7936.2	6625.48	7426.5	7320.37	6754.62	6830.47	6246.68	7443.46	7766.65	7040.25	6704.07	5356.69	7205.99	5956.07	6315.19	7195.76	7484.27	6023.21	7520.99	6987.71	8600.56	7041.15
7859.68	7892.36	7710.81	7380	8117.87	7916.64	6701	7413.45	7339.19	6757.29	6812.17	6266.06	7416.44	7769.49	7017.49	6679.37	5400.69	7223.8	5994.67	6308.49	7207.08	7534.75	5934.14	7542.52	7004.2	8611.34	6989.33
7853.68	7799.09	7676.64	7343	8091.59	7853.18	6714.68	7470.06	7362.61	6810.6	6805.65	6181.86	7354.7	7768.16	6983.92	6656.35	5438.26	7180.52	6071.27	6312.99	7175.19	7677.17	5784.8	7566.16	7002.58	8572.12	6951.23
7848.72	7782.08	7654.03	7312.28	8054.39	7786.88	6683.77	7563.38	7378.53	6882.75	6827.59	6041.06	7304.46	7758.3	6967.58	6652.53	5455.55	7094.76	6161.58	6332.28	7134.69	7833.1	5648.66	7581.12	6982.35	8514.98	6956.61
7832.67	7818.76	7654.39	7292.34	8001.74	7752.83	6646.08	7621.74	7381.66	6928.34	6874.47	5917.61	7292.23	7733.04	6982.01	6656.39	5448.79	7006.76	6234.13	6360.18	7119.67	7920.37	5593.68	7572.46	6956.42	8482.13	7006.04
7788.61	7859.97	7662.22	7287.1	7946.13	7760.14	6632.79	7592.82	7376.89	6913.9	6921.85	5860.99	7307.55	7693.43	7016.97	6638.21	5422.81	6955.29	6262.92	6384.65	7140.83	7906.21	5636.91	7534.25	6944.94	8497.8	7068.31
7717.5	7871.48	7649.76	7296.04	7910.13	7794.57	6648.97	7488.74	7375.2	6839.32	6938.15	5869.94	7318.87	7654.96	7049.52	6579.08	5386.1	6954.4	6238.86	6394.6	7182.22	7819.87	5736.49	7477.41	6962.94	8554.67	7101.73
7646.67	7857.06	7601.83	7315.35	7909.55	7836.19	6673.93	7381.12	7383.98	6741.07	6904.54	5907.81	7306.23	7641.76	7063.81	6492.49	5346.22	6986.15	6173.44	6384.59	7215.78	7720.19	5824.52	7425.17	7008.17	8622.56	7083.71
7613.34	7847.08	7530.29	7341.99	7942.02	7874.62	6679.21	7348.76	7398.25	6672.85	6828.55	5941.21	7281.14	7669.88	7061.57	6419.23	5308.62	7015.5	6092.55	6354.94	7220.07	7649.24	5853.23	7398.88	7058.01	8669.97	7026.7
7634.54	7865.55	7466.72	7374.55	7990.27	7910.02	6650.3	7418.98	7400.25	6673.64	6742.89	5966.68	7275.85	7731.84	7055.23	6399.05	5278.43	7016.55	6024.21	6310.12	7190.3	7610.11	5819.41	7404.7	7079.89	8681.54	6969.06
7688.26	7905.82	7440.28	7408.82	8035.82	7942.86	6596.33	7547.91	7370.09	6743.19	6688.89	6004.06	7312.14	7796.14	7052.26	6442.14	5262.46	6990.91	5986.88	6258.43	7136.51	7582.2	5753.52	7430.94	7051.31	8660.61	6948.17
7723.83	7935.35	7459.23	7433.53	8069.85	7965.31	6541.76	7653.62	7301.94	6842.13	6693.56	6066.62	7377.98	7825.31	7046.99	6522.7	5268.29	6964.43	5984.3	6213.12	7075.7	7554.14	5689.46	7457.37	6977.07	8619.91	6975.73
7696.57	7924.12	7510.05	7433.72	8092.38	7964.25	6507.53	7674.71	7214.68	6917.88	6753.28	6138.4	7433.47	7801.27	7028.32	6598.33	5299.92	6964.95	6007.99	6191.26	7025.18	7541.24	5643.45	7469.21	6890.92	8571.79	7032.52
7602.18	7871.22	7572.01	7402.62	8103.34	7933.72	6496.48	7609.38	7147.17	6939.26	6834.36	6181.31	7442.14	7739.55	6995.28	6638.02	5352.91	6998.62	6044.68	6206.78	6999.39	7571.42	5616.84	7465.53	6837.6	8526.18	7084.84
7484.42	7806.76	7632.5	7352.66	8096.9	7885.01	6494.06	7508.4	7138.43	6915.31	6891.43	6166.92	7401.1	7680.48	6964.13	6636.95	5413.32	7043.27	6083.47	6260.11	7007.83	7654.07	5613.07	7457.09	6845.19	8494.26	7108.73
7409.23	7768.63	7689.48	7313.59	8066.92	7843.91	6482.82	7433.19	7203.6	6884.44	6893.89	6104.2	7344.34	7662.3	6957.4	6610.16	5462.69	7064.41	6118.79	6331.95	7051.62	7762.19	5645.8	7456.56	6906.3	8489.15	7103.95
7422.91	7774.69	7741.31	7314.64	8018.33	7835.42	6458.42	7414.56	7321.61	6882.09	6844.79	6037.38	7316.09	7695.28	6982.97	6575.46	5487.15	7041.66	6148.61	6388.79	7120.36	7846.09	5726.33	7468.9	6982.14	8518.36	7088.57
7523.36	7813.73	7777.01	7362.28	7971.36	7867.03	6433.81	7441.82	7444.01	6911.52	6780.45	6013.52	7336.66	7755.78	7022.15	6542.95	5485.26	6985.51	6170.61	6400.24	7193.42	7868.73	5841.72	7488.63	7028.27	8572.95	7080.79
7663.2	7860.69	7779.77	7431.73	7950.67	7922.85	6428.16	7483.25	7520.85	6940.73	6750.02	6046.09	7388.94	7804.68	7040.35	6518.06	5468.86	6931.87	6180.23	6358.32	7247.76	7832.83	5947.96	7504.65	7024.37	8624.88	7083.48
7780.65	7900.17	7742.82	7481.32	7965.97	7972.84	6449.8	7514.14	7527.96	6928.55	6786.7	6104.62	7435.73	7816.49	7014.43	6509.92	5455.71	6918.39	6172.8	6284.97	7268.71	7777.29	5991.72	7508.39	6986.74	8639.75	7083.81
7835.59	7936.43	7683.1	7480.53	8001.21	7990.11	6487.94	7528.44	7478.32	6860.04	6887.79	6139.08	7451.57	7797.1	6954.93	6530.9	5457.83	6959.94	6148.83	6220.63	7256.7	7746.41	5947.92	7499.53	6954.22	8599.15	7067.3
7827.18	7981.68	7636.63	7430.53	8024.63	7964.76	6520.81	7529.8	7410.7	6763.32	7015.33	6118.62	7441.51	7777.3	6902.82	6584.08	5472.75	7040.09	6117.82	6200	7225.29	7758.17	5842.96	7486.04	6958.2	8516.94	7033.88
7785.16	8035.75	7634.85	7361.08	8014.36	7906.78	6534.14	7518.43	7363.95	6693.61	7116.5	6053.43	7431.37	7787.06	6900.42	6650.58	5483.97	7123.12	6096.71	6230.72	7192.15	7797.01	5741.4	7479.26	6999.52	8435.43	7001.98
7744.94	8077.91	7678.9	7307.05	7978.66	7838.94	6534.51	7490.51	7354.12	6695.13	7151.15	5983.65	7440.08	7830.61	6957.7	6693.39	5471.16	7176.43	6101.86	6289.67	7169.62	7833.85	5702.7	7487.19	7049.76	8401.27	6996.39
7725.79	8080.71	7734.18	7284.43	7952.28	7786.06	6545.21	7450.27	7368.93	6769.11	7110.24	5946.85	7460.01	7881.12	7041.32	6681.02	5424.47	7187.46	6138.94	6339.49	7160.86	7852.77	5740.18	7509.85	7075.03	8436.2	7028.49
7724.9	8034.24	7753.12	7285.34	7969.11	7766.46	6586.62	7417.99	7381.48	6871.53	7016.3	5952.04	7463.77	7899.26	7096.79	6614.6	5354.08	7165.55	6197.44	6353.43	7162.54	7859.87	5814.35	7539.16	7062.57	8522.48	7084.28
7727.27	7958.84	7711.15	7293.98	8032.63	7787.34	6655.94	7419.52	7372.02	6942.42	6908.26	5979.8	7431.95	7861.76	7088.43	6534.15	5288.22	7130.89	6254.59	6331.06	7169.63	7868.29	5865.64	7563.37	7028.63	8613.06	7130.19
7720.77	7893.29	7627.97	7306.5	8109.28	7842.86	6723.56	7462.05	7342.19	6945.01	6821.97	6004.39	7376.86	7779.51	7026.78	6493.85	5259.36	7100.55	6287.47	6294.7	7177.69	7876.65	5860.42	7573.71	7001.97	8659.76	7133.83
7705.4	7866.9	7556.15	7334.84	8152.32	7914.79	6750.66	7519.15	7312.51	6887.24	6777.35	6015.44	7339.78	7692.25	6961.84	6522	5285.83	7081.38	6285.82	6270.89	7181.88	7864.19	5813.6	7569.25	6997.97	8640.84	7085.91
7692.3	7878.93	7543.6	7390.3	8137.56	7977.17	6716.3	7544.21	7306.26	6812.11	6776.88	6020.44	7361.13	7644	6946.87	6597.31	5359.46	7071.56	6257.26	6271.81	7176.06	7809.87	5771.19	7556.49	7006.12	8570.63	7007.87
7695.61	7902.7	7598.08	7463.46	8081.61	8005.9	6634.01	7507.54	7331.9	6766.76	6811.48	6029.16	7446.65	7656.25	6999.58	6663.06	5447.6	7066.86	6221.41	6290.29	7155.26	7718.87	5768.94	7543.55	7002.16	8487.22	6939.95
7723.3	7910.58	7681.04	7522.21	8026.61	7990.07	6545.28	7427.35	7376.14	6773.88	6867.22	6038.36	7556.97	7716.26	7089.75	6670.91	5509.43	7065.36	6196.92	6310.37	7120.92	7630.31	5802.39	7532.8	6974.01	8427.99	6917.03
7771.53	7897.94	7735.64	7534.06	8004.1	7938.4	6494.38	7364.62	7411.59	6824.08	6928.52	6033.82	7630.07	7786.46	7161.43	6620.59	5517.81	7068.04	6190.56	6322.65	7083.91	7595.06	5832.32	7518.07	6937.77	8409.33	6948.3
7824.47	7885.08	7727.63	7495.13	8008.76	7874.94	6502.36	7379.58	7413.39	6889.68	6978.61	6007.96	7620.64	7827.23	7172.37	6562.41	5473.91	7076.59	6195.37	6330.92	7061.08	7638.44	5819.7	7489.7	6927.38	8422.1	7013.19
7859.25	7895.59	7667.87	7438.79	8005.45	7825.15	6557.49	7481.19	7373.65	6945.42	7001.19	5974.59	7527.99	7818.13	7121.17	6558.06	5405.66	7090.72	6198.09	6344.31	7065.85	7737.91	5759.73	7444.85	6964.57	8443.09	7075.62
7855.2	7931.09	7600.31	7411.98	7964.22	7800.89	6626.59	7611.96	7305.75	6979.39	6985.3	5962.83	7393.69	7766	7043.89	6629.32	5350.87	7106.74	6189.34	6362.89	7099.04	7835.28	5686.85	7394.99	7034.43	8453.21	7106.37
7804.29	7965.65	7566.45	7435.81	7893.04	7794.65	6676.53	7684.92	7236.79	6989.96	6931.76	5992.21	7273.46	7697.99	6985.48	6735.9	5335.62	7117.44	6168.61	6370.87	7146.74	7875.67	5647.57	7363.1	7089.61	8450.11	7099.1
7717.97	7966.46	7574.89	7483.7	7838.47	7787.58	6690.34	7647.64	7193.74	6976.9	6856.29	6050.58	7205.15	7646.06	6969.27	6801.94	5361.66	7113.85	6141.55	6345.96	7187.48	7843.65	5664.69	7370.24	7083.85	8447.79	7070.67
7625.22	7923.52	7599.06	7498.42	7850.82	7765.73	6669.59	7523.46	7191.04	6938.62	6785.68	6097.5	7193.82	7632.1	6986.45	6772.55	5409.85	7089.29	6113.24	6279.73	7204.01	7769.43	5722.05	7419.94	7009.65	8464.24	7046.94
7560.52	7862.23	7602.76	7437.78	7941.57	7732.59	6626.55	7395.96	7225.4	6878.36	6746.98	6094.65	7219.36	7659.84	7010.1	6656.9	5455.99	7045.02	6084.42	6192.67	7192.02	7702.18	5779.94	7492.35	6909.12	8505.67	7044.43
7546.64	7826.42	7571.32	7312.85	8068.98	7708.49	6575.7	7346.95	7279.08	6811.52	6754.64	6039.53	7255.24	7715.15	7019.43	6524.21	5486.28	6993.78	6053.8	6129.2	7160.67	7673.33	5806.16	7554.13	6846.27	8558.63	7060.12
7582.47	7844.16	7523.2	7186.02	8165.77	7716.75	6530.46	7396.09	7328.86	6763.43	6802.17	5972.3	7283	7772.76	7014.21	6454.6	5501.64	6956.77	6023.9	6131.95	7125.9	7678.74	5796.26	7578.39	6860.06	8596.36	7075.31
7643.73	7904.13	7493.98	7127.8	8187.75	7766.4	6502.82	7489.95	7356.47	6755.41	6863.5	5946.3	7295.34	7806.76	7009.78	6482.04	5508.87	6952.82	6003.74	6211.28	7101.82	7690.9	5769.14	7560.99	6934.53	8597.1	7070.35
7697.19	7962.54	7507.61	7165.5	8144.23	7843.58	6500.38	7548.6	7355.6	6788.81	6904.69	5984.13	7292.31	7801.61	7019.62	6571.85	5508.33	6985.28	6004.55	6332.19	7095.18	7687.28	5746.26	7521.29	7010.35	8562.25	7039.8
7719.55	7975.84	7558.32	7264.51	8085.61	7917.81	6519.95	7531.49	7333.32	6841.13	6901.14	6056.03	7278.42	7759.87	7041.43	6648.58	5490.34	7036.18	6030.97	6430.96	7104.35	7669.06	5735.44	7486.9	7030.32	8520.53	6997.94
7708.99	7933.63	7616.9	7357.15	8059.1	7959.18	6544.31	7468.82	7305.51	6879.62	6852.07	6101.62	7263.5	7702.75	7058.16	6651.56	5445.04	7074.47	6074.69	6453.12	7121.36	7655.96	5732.68	7474.24	6983.68	8511.85	6970.67
7682.48	7865.93	7653.9	7395.26	8070.31	7955.28	6549.54	7433.33	7288.79	6883.91	6783.68	6079.97	7262.39	7661.77	7052.12	6576.33	5377.81	7075.2	6116.79	6388.35	7135.07	7664.53	5736.21	7479.44	6914.42	8559.41	6978.97
7662.14	7819.9	7659.82	7383.73	8083.23	7917.49	6522.11	7476.16	7293.13	6860.35	6737.25	6007.56	7288.66	7663.95	7020.12	6473.03	5315.47	7036.95	6138.08	6278.17	7135.35	7691.46	5755.13	7485.71	6886.29	8649.11	7024.5
7660.97	7824.89	7646.79	7368.83	8057.88	7873.05	6473.58	7580.13	7318.3	6836.56	6746.45	5950.42	7344.16	7717.59	6977.3	6406.76	5293.8	6984.06	6130.95	6189.93	7118.4	7716.83	5801.38	7479.82	6931.72	8733.55	7086.99
7677.44	7872.83	7633.23	7393.17	7992.5	7848.22	6438.65	7669.08	7355.71	6839.32	6815.64	5973.1	7413	7806.5	6947.09	6412.1	5332.38	6950.38	6104.36	6173.67	7091.45	7723.02	5871.78	7463.67	7024.72	8761.49	7135.73
7700.86	7927.32	7627.14	7456.58	7932.13	7852.78	6453.24	7666.43	7393.73	6872.62	6912.82	6083.48	7467.67	7896.75	6945.24	6474.84	5415	6955.42	6078.72	6230.81	7072.6	7710.83	5939.49	7451.45	7099.38	8713.78	7148.27
7721.03	7951.9	7623.04	7516.05	7933.9	7875.24	6526.3	7556.29	7423.04	6912.77	6984.14	6218.55	7485.3	7952.85	6969.46	6550.31	5493.24	6990.79	6074.2	6315.88	7083.02	7697.75	5967.48	7456.02	7099.79	8619.12	7124.42
7733.86	7934.47	7613.71	7523.44	8016.99	7891.51	6627.43	7398.73	7439.22	6924.8	6983.92	6285.9	7462.78	7954.44	7001.43	6599.47	5514.94	7027.7	6099.92	6369.3	7133.61	7700.52	5936.58	7476.87	7022.7	8535.62	7085.87
7739.31	7890.64	7603.59	7467.73	8139.59	7882.08	6702.83	7287.75	7442.13	6888.13	6903.19	6231.27	7418.79	7904.47	7018.85	6613.79	5460.08	7039.95	6149.64	6357.87	7214.04	7719	5865	7500.46	6920.2	8509.59	7061.07
7735.95	7847.56	7609.11	7385.26	8224.61	7847.15	6710.7	7285.15	7433.75	6812.6	6777.94	6080.76	7380.34	7824.88	7009.15	6612.73	5358.16	7024.3	6205.27	6294.84	7293.2	7736.91	5799.86	7512.24	6861.11	8542.11	7065.03
7718.81	7824.27	7643.19	7329.71	8215.54	7809.43	6650.54	7380.28	7416.8	6733.27	6670.24	5924.52	7364.26	7743.5	6976.61	6620.61	5272.35	7001.5	6244.72	6226.51	7333.5	7738.81	5783.88	7509.05	6881.34	8589.81	7088
7684.08	7824.05	7697.41	7328.43	8118.68	7801.36	6563.71	7503.13	7394.59	6687.9	6632.53	5853.6	7367.66	7680.49	6939.39	6644.22	5258.94	6997.37	6250.43	6197.04	7311.85	7727.19	5821.94	7500.46	6960.96	8600.63	7101.69
7636.76	7841.31	7739.59	7362.76	7997.99	7843.21	6503.89	7576.6	7371.32	6693.61	6677.7	5897.29	7374.31	7641.97	6919.24	6668.57	5329.21	7019.62	6215.81	6217.99	7234.02	7722.31	5874.82	7497.87	7043.54	8556.65	7079.76
7593.6	7872.25	7733.13	7388.37	7926.98	7926.12	6499.77	7566.3	7351.32	6738.59	6774.53	6007.46	7370.52	7623.03	6929.7	6671.23	5440.76	7050.46	6148.53	6264.51	7132.54	7743.69	5886.91	7501.76	7080.33	8488.99	7018.7
7576.57	7917.43	7666.21	7376.64	7935.72	8013.01	6538.38	7493.88	7337.32	6793.43	6871.17	6098.9	7357.17	7616.13	6968.92	6641.55	5525.01	7062.34	6069.37	6299.05	7049.01	7789.17	5827.52	7500.02	7064.07	8451.14	6943.59
7599.62	7974.56	7567.88	7340.24	7994.01	8059.29	6580.67	7411.52	7329.23	6832.34	6929.93	6112.53	7348.29	7618.38	7020.43	6589.6	5532.31	7044.14	6005.85	6302.59	7012.07	7831.72	5714.22	7480.1	7027.6	8471.48	6893.44
7657.91	8030.49	7495.59	7320.43	8041.12	8041.45	6595.25	7363.69	7324.73	6848.86	6948.68	6052.84	7358.5	7632.97	7061.67	6539.5	5463.58	7015.34	5981.27	6288.51	7024.73	7839.08	5600.24	7444.69	7011.59	8525.03	6894.95
7727.84	8062.91	7499.51	7347.69	8035.37	7973.88	6581.79	7365.89	7321.43	6855.74	6954.55	5974.03	7390.39	7664.81	7076.05	6514.29	5367.43	7014.16	6003.89	6288.88	7067.32	7801.31	5536.49	7415.56	7029.46	8550.48	6943.15
7779.13	8052.93	7587.11	7410.43	7983.02	7900.44	6565.67	7409.38	7318.51	6871.09	6976.1	5931.09	7431.93	7714.29	7062.12	6523.47	5306.12	7066.91	6062.48	6324.95	7111.87	7742.47	5537.96	7419.16	7057.88	8501.93	7003.51
7791.32	7998.92	7713.82	7459.98	7925.91	7864.76	6570.38	7478.07	7315.98	6902.16	7016.27	5937.71	7465.13	7773.99	7034.42	6560.12	5314.78	7162.22	6132	6386.45	7137.02	7704.92	5579.49	7463.71	7058.73	8393.59	7035.21
7764.04	7919.81	7808.2	7448.65	7902.65	7879.63	6593.16	7557.89	7312.09	6938.89	7047.6	5963.92	7477.82	7830.38	7014.78	6606.5	5381.35	7252.02	6187.06	6436.93	7135.23	7717.15	5621.81	7526.96	7013.12	8298.19	7019.92
7714.87	7844.8	7816.07	7369.53	7918.49	7918.51	6606.21	7633.09	7301.84	6961.18	7033.8	5971.35	7469.37	7869.2	7019.09	6643.13	5458.55	7281.4	6214.59	6441.53	7111.56	7770.53	5644.69	7567.14	6939.3	8295.43	6975.37
7667.14	7797.56	7734.55	7265.48	7948.33	7936.8	6582.57	7680.81	7279.62	6953.92	6961.24	5952.97	7447.65	7881.22	7047.65	6656.46	5496.6	7226.55	6217.55	6395.48	7078.81	7824.28	5660.36	7551.76	6880.49	8408.31	6943.49
7636.85	7786.97	7613.32	7200.19	7966.08	7907.77	6523.76	7677.76	7245.46	6918.57	6855.59	5942.17	7421.76	7865.34	7085.77	6643.61	5473.24	7112.87	6207.92	6330.22	7053.61	7835.63	5698.1	7483.5	6873.04	8578.15	6961
7627.48	7809.43	7522.82	7214.78	7971.02	7845.47	6463.76	7618.72	7210.36	6873.14	6769.94	5983.34	7397.57	7828.36	7113.98	6613.3	5402.84	6999.52	6195.6	6291.71	7053.45	7792.02	5774.67	7402.64	6920.11	8701.25	7033.16
7634.47	7857.18	7511.07	7303.01	7986.14	7795.37	6444.1	7529.66	7195.13	6840.76	6751.65	6089.1	7378.43	7782.29	7120.84	6582.35	5322.77	6941.09	6182.7	6306.55	7091.46	7720.73	5876.03	7362.05	6990.29	8702.25	7129.24
7653.92	7922.92	7577.35	7420.82	8030.91	7798.35	6480.31	7458.4	7220.45	6834.84	6811.26	6220.62	7367.97	7740.76	7108.98	6567.63	5269.87	6954.07	6167.51	6361.69	7168.39	7668.96	5964.74	7391.83	7040.41	8589.18	7202.68
7687.12	7996.38	7678.23	7517.8	8095.22	7855.79	6548.42	7443.34	7292.88	6850.93	6915.39	6308.84	7370.39	7715.18	7090.6	6576.43	5263.04	7011.15	6153.1	6412.8	7266.41	7670.33	6006.09	7478.72	7044.04	8448.19	7220.96
7736.86	8058.77	7759.1	7564.23	8141.13	7924.05	6603.94	7482.93	7395.92	6870.53	7007.97	6301.08	7387.05	7711.18	7076.58	6601.02	5299.55	7065.45	6150.87	6415.46	7352.06	7722.85	5991.4	7575.12	7004.92	8381.6	7184.27
7798.8	8084.83	7788.05	7556.63	8133.43	7945.12	6618.09	7532.42	7493.7	6874.19	7044.44	6197.7	7413.02	7726.1	7068.18	6622.5	5362.02	7084.75	6173.36	6356.18	7390.67	7793.6	5941.03	7630.83	6948.24	8436.22	7120.97
7856.5	8055.69	7769.65	7506.18	8072.73	7890.71	6600.94	7535.38	7547.45	6854.84	7015.65	6051.65	7437.34	7749.27	7057.98	6622.76	5428.26	7070.34	6221.09	6261.47	7365.52	7843.79	5886.88	7624.73	6900.16	8574.69	7065.74
7886.16	7974.34	7732.38	7427.74	8000.35	7785.46	6591.66	7468.47	7535.97	6822.76	6947.05	5932.72	7447.74	7766.5	7038.41	6596.92	5478.44	7048.38	6275.44	6179.5	7289.05	7854.02	5849.99	7574.45	6872.72	8708.17	7037.7
7870.22	7870.17	7702.14	7339.95	7967.81	7690.09	6623.58	7364.48	7468.03	6798.89	6877.09	5884.09	7436.13	7767.83	7010.18	6557.25	5499.4	7043.41	6306.14	6148.69	7196.92	7831.53	5830.44	7519.35	6864.12	8761.58	7033.9
7810.71	7785.85	7683.02	7270.53	7994.85	7656.88	6693.37	7293.17	7378.47	6801.18	6832.13	5902.05	7401.53	7754.22	6982.69	6524.98	5487.93	7056.24	6290.41	6174.98	7127.34	7797.56	5814.61	7491.23	6870.3	8720.81	7039.71
7731.97	7753.76	7658.71	7251.7	8052.23	7692.48	6760.43	7311.83	7310.11	6833.11	6814.81	5949.42	7349.98	7738.37	6966.19	6516.13	5452.7	7063.73	6229.62	6231.89	7099.16	7767.85	5790.91	7494.33	6894.59	8630.06	7044.42
7668.78	7778.62	7611.65	7300.57	8085.32	7757.27	6777.38	7422.02	7291.67	6881.64	6810.71	5987.73	7293.61	7737	6962.51	6531.91	5411.78	7039.88	6149.81	6280.35	7103.73	7742.61	5759.94	7507.59	6945.99	8548.94	7048
7646.16	7838.85	7543.22	7398.34	8060.6	7801.34	6726.74	7565.58	7324.21	6925.22	6804.68	6001.85	7249.88	7758.47	6963.02	6560.68	5384.62	6981	6084.33	6292.92	7115.58	7712.1	5732.41	7504.91	7027.17	8508.51	7055.06
7663.93	7904.4	7478.3	7490.52	7995.91	7806.59	6633.91	7663.38	7383.03	6945.97	6793.02	6001.48	7238.48	7794.07	6956.23	6588.66	5381.81	6914.89	6051.73	6267.2	7112.85	7670.6	5719.4	7476.76	7123.34	8499.97	7064.13
7697.09	7955.9	7449.99	7516.9	7948.17	7799.62	6546.59	7667.87	7432.54	6937.95	6783.55	6003.97	7272.85	7820.53	6938.9	6609.79	5399.66	6885.76	6046.29	6222.67	7092.07	7625.9	5724.57	7437.6	7202.85	8497.81	7064.61
7712.6	7990.11	7475.88	7454.18	7966.89	7824.23	6498.65	7591.18	7444.77	6907.11	6786.3	6016.66	7348.34	7814.42	6920.86	6626.62	5424.26	6924.72	6048.56	6186.6	7066.65	7596.4	5743.96	7415.06	7231.33	8490.3	7045.95
7691.67	8009.5	7543.64	7338.28	8051.51	7897.02	6488.53	7490.11	7411.69	6865.02	6803.92	6033.15	7435.67	7769.78	6918.72	6642.91	5442.43	7025.95	6046.09	6179.3	7052.52	7599.03	5770.81	7429.98	7190.79	8487.84	7010.69
7642.43	8008.83	7617.11	7244.76	8148.36	7985.05	6488.67	7422.68	7346.23	6822.03	6829.47	6042.88	7489.57	7705.9	6942.67	6656.18	5450.87	7145.17	6045.82	6205.87	7053.9	7637.55	5798.9	7481.45	7091.09	8504.82	6978.03
7594.07	7974.43	7658.55	7237.52	8190.91	8027.41	6475.62	7410.71	7273.54	6784.91	6851.94	6042.16	7473.31	7657.94	6986.93	6658.08	5455.9	7222.69	6066.06	6256.29	7061.35	7699.44	5821.62	7546.2	6966.55	8536.77	6971.62
7576.62	7899.61	7651.46	7322.48	8151.3	7985.37	6453.5	7434.71	7218.7	6758.61	6864.11	6035.63	7385.45	7654.49	7031.63	6642.72	5464.24	7217.17	6114.48	6311.23	7062.81	7762.3	5829.93	7591.76	6860.08	8558.49	6999.74
7600.45	7802.79	7608.24	7442.06	8061.26	7880.09	6449.99	7459.93	7196.86	6748.24	6866.38	6028.58	7268.64	7697.04	7055.23	6614.42	5473.58	7129.94	6172.12	6350.82	7056.97	7804.44	5814.7	7594.62	6804.37	8547.03	7044.61
7649.87	7728.76	7559.04	7515.62	7985.37	7784.37	6488.95	7468.41	7209.4	6757.46	6864.71	6020.15	7188.73	7756.88	7048.23	6586.67	5472.79	7005.17	6200.21	6363.49	7056.43	7813.38	5774.05	7552.71	6810.07	8507.78	7072.29
7694.6	7724.89	7531.31	7496.23	7968.59	7771.13	6564.12	7470.19	7246.03	6784.03	6865.54	6005.88	7194.15	7793.24	7018.39	6571.92	5452.9	6905.7	6168	6351.56	7076.87	7789.28	5719.71	7485.89	6865.17	8476.33	7057.93
7710.45	7806	7535.15	7401.48	8001.12	7857.46	6637.6	7486.96	7290.45	6817.35	6871.85	5987.51	7282.49	7781.18	6984.56	6571.2	5419.67	6878.64	6080.6	6330.03	7121.29	7743.95	5674.67	7424.78	6943.26	8490.49	7007.82
7694.08	7934.66	7563.09	7296.95	8029.25	7988.81	6665.67	7525.58	7326.78	6842.35	6882.57	5978.82	7400.25	7729.64	6964.79	6573.59	5394.87	6930.74	5983.12	6317.48	7173.14	7697.02	5660.98	7394.43	7015.03	8555.09	6959.53
7662.39	8036.52	7600.97	7247.72	8003.34	8077.67	6631.22	7566.18	7344.65	6848.83	6894.2	5998.5	7478.65	7675.97	6967.38	6567.04	5401.69	7027.58	5934.23	6323.53	7205.63	7669.94	5685.39	7401.58	7057.93	8631.8	6957.73
7638.51	8045.55	7638.81	7275.9	7923.3	8067.75	6556.36	7576.06	7341.91	6839.82	6902.34	6053.16	7481.12	7660.29	6989.8	6551.1	5443.82	7116.27	5966.59	6341.35	7201.08	7678.11	5734.12	7432.59	7061.77	8665.8	7021.89
7636.23	7949.94	7672.81	7354.01	7844.17	7974.29	6485.74	7537.65	7324.57	6831.51	6902.4	6125.07	7427.44	7697.86	7023.24	6539.02	5495.4	7157.28	6063.17	6351.9	7165.5	7723.35	5782.03	7463.18	7030.4	8628.89	7129.67
7653.83	7805.36	7699.44	7433.39	7836.13	7869.11	6454.35	7466.61	7304.39	6842.77	6890.3	6177.95	7375.65	7769.41	7057.27	6546	5513.43	7145.43	6167.81	6338.71	7126.28	7790.54	5809.86	7474.36	6979.7	8542.85	7228.48
7680.13	7703.17	7710.15	7480.34	7929.75	7823.03	6465.8	7404.11	7294.38	6880.73	6864.62	6180.19	7375.11	7836.14	7081.54	6573.1	5467.17	7107.39	6222.65	6302.44	7113.92	7851.95	5816.38	7464.42	6932.19	8462.18	7267.5
7705.18	7712.46	7694.36	7491.18	8088.93	7851.48	6496.38	7388.19	7303.31	6932.82	6829.54	6128.96	7427.13	7867.38	7086.5	6602.14	5364.39	7078.67	6205.09	6263.11	7140.7	7879.2	5815.72	7448.82	6908.76	8430.44	7227.46
7726.04	7834.67	7649.86	7479.54	8232.06	7906.33	6518.95	7426.02	7330.97	6972.01	6796.18	6055.22	7484.02	7859.85	7066.67	6608.49	5253.48	7076.96	6138.35	6246.34	7192.09	7857.26	5822.5	7447.65	6919.86	8447.41	7128.58
7743.78	8002.01	7591.14	7453.99	8285.34	7919.06	6525.03	7488	7366.61	6973.01	6779.8	6003.55	7487.85	7834.71	7026.48	6582.65	5196.6	7090.82	6070.33	6263.25	7237.1	7793.22	5837.09	7469.47	6960.17	8475.37	7013.92
7756.73	8121.15	7546.28	7409.53	8229.03	7859.32	6527.72	7528.1	7392.85	6928.73	6792.49	6000.51	7418.14	7816.34	6983.33	6541.97	5229.73	7091.69	6039.48	6300.01	7249.9	7714.32	5843.84	7503.62	7010.3	8478.47	6922.78
7758.27	8132.74	7541.82	7339.98	8105.14	7761.18	6545.5	7515.35	7394.57	6856.02	6834.96	6036.01	7310.83	7811.16	6961.95	6520.45	5337.1	7059.36	6053.89	6327.24	7227.04	7655.42	5824.4	7527.65	7045.87	8459.47	6873.65
7742.7	8046.88	7585.57	7256.5	7985.06	7696.13	6582.98	7454.36	7369.4	6787	6892.58	6072.6	7232.94	7804.21	6980.12	6542.28	5458.27	7001.16	6096.23	6323	7188.34	7641.97	5775.34	7524.84	7050.23	8459.54	6865.2
7713.63	7931.81	7660.21	7191.04	7923.99	7715.28	6625.55	7381.73	7332.89	6751.58	6939.69	6075.54	7232.86	7775.58	7034.63	6600.12	5524.94	6949.36	6145.24	6291.74	7161.49	7676.67	5715.41	7498.25	7023.72	8518.79	6888.44
7686.01	7865.57	7733.06	7177.71	7933.86	7807.96	6651.33	7342.41	7313.07	6762.38	6951.64	6039.53	7304.9	7722.31	7099.06	6657.26	5503.38	6938.21	6192.29	6262.6	7162.03	7736.98	5675.46	7469.61	6983.71	8631.49	6935.95
7677.29	7884.59	7774.97	7226.82	7988.51	7909.89	6648.84	7362.83	7334.65	6810.23	6919.06	5990.5	7395.37	7666.23	7138.1	6674.29	5414.8	6977.88	6239.59	6267.11	7183.08	7785.65	5677.92	7463.02	6954.5	8736.82	7000.35
7693.57	7963.49	7775.05	7314.49	8049.55	7953.93	6625.04	7437.21	7400.81	6871.24	6856	5961.29	7444.12	7639.79	7130.33	6640.15	5320.55	7045.65	6284.91	6312.87	7201.43	7790.43	5721.11	7485.63	6952.8	8758.32	7067.22
7722.18	8037.29	7741.94	7398.11	8090.19	7921.94	6598.37	7533.27	7485.14	6919.45	6795.72	5962.63	7428.52	7660.64	7083.38	6582.3	5282.68	7101.25	6311.38	6374.68	7195.13	7743.55	5780.39	7521.17	6977.51	8663.31	7113.92
7738.79	8047.81	7693.62	7445.4	8102.06	7856.47	6584.3	7611.14	7541.94	6937.86	6774.21	5974.67	7376.25	7715.66	7029.2	6546.44	5325.81	7114.7	6295.67	6411.22	7159.95	7669.89	5825.25	7542.13	7011	8494.79	7120.63
7725.12	7981.42	7646.04	7453.35	8087.82	7823.7	6586.31	7643.33	7531.86	6923.23	6809.48	5967.43	7339.45	7768.32	7001.58	6560.61	5424.23	7085.29	6230.01	6395.2	7113.3	7616.57	5839.66	7531.5	7031.15	8347.95	7086.44
7684.36	7873.85	7609.13	7442.53	8052.31	7858.44	6598.11	7625.67	7447.89	6884.81	6888.75	5932.74	7352.95	7784.87	7012.03	6612.23	5520.59	7038.02	6138.46	6333.66	7083.08	7626.55	5831.01	7496.7	7026.57	8306.9	7035.77
7641.4	7782.33	7590.21	7434.1	8001.83	7935.7	6612.41	7575.99	7323.64	6839.08	6973.03	5898.66	7409.92	7759.32	7042.23	6657.1	5562.22	7001.88	6069.83	6262.99	7088.93	7709.9	5821.98	7464.2	7004.34	8388.58	7005.99
7626.81	7747.5	7596.64	7431.52	7948.69	7991.16	6626.42	7522.99	7215.98	6802.9	7018.34	5910.58	7471.77	7717.83	7058.86	6654.04	5531.32	6988.86	6068.33	6222.84	7128.17	7831.29	5832.38	7458.86	6984.64	8535.33	7022.21
7655.63	7771.73	7631.53	7423.09	7911.72	7973.46	6639.78	7491.79	7171.18	6786.79	7002.11	5991.37	7500.79	7698.89	7039.65	6597.96	5451.24	6990.53	6142.15	6229.8	7175.64	7925.22	5864.52	7484.62	6985.52	8658.98	7077.6
7716.53	7826.13	7685.13	7401	7907.32	7886.2	6649.14	7492.36	7196.91	6790.76	6937.57	6113.44	7487.46	7724.32	6990.36	6524.81	5367.66	6993.06	6254.05	6270.44	7198.07	7933.7	5901.85	7522.12	7008.67	8700.94	7135.41
7778.99	7876.65	7732.01	7376.67	7937.05	7786.73	6647.27	7516.05	7259.77	6804.93	6865.69	6209.15	7451.77	7783.12	6939.82	6483.98	5318.95	6995.34	6342.36	6316.84	7174.31	7843.97	5920.13	7544.82	7036.63	8663.5	7153.26
7812.58	7907.4	7741.99	7375.28	7983.37	7743.27	6629.11	7542.09	7310.84	6815.91	6828.42	6216.54	7421.26	7839.64	6917.25	6500.04	5315.22	7012.12	6358	6349.57	7109.32	7700.73	5901.72	7539.78	7043.91	8594	7112.65
7804.06	7924.56	7700.62	7412.23	8019.75	7784.47	6598.71	7550.72	7321.04	6816.03	6840.83	6127.42	7407.12	7859.05	6930.32	6554.08	5337.86	7058.24	6291.75	6368.56	7033.07	7581.62	5843.44	7515.99	7014.52	8541.01	7032.36
7761.45	7941.56	7623.92	7473.04	8028.55	7879.7	6568.91	7535.88	7300.29	6809.34	6881.94	5999.35	7399	7830.61	6961.35	6599.59	5357.18	7127.97	6174.3	6384.67	6984.42	7549.74	5755.01	7494.01	6953.45	8520.64	6956
7704.99	7961.13	7553.11	7517.02	8012.6	7963.65	6551.86	7509.05	7286.17	6809.52	6911.56	5918.91	7380.64	7772.47	6983.94	6600.18	5354.52	7189.87	6052.88	6402.43	6989.12	7614.5	5652.84	7486.94	6884.24	8516.97	6923.32
7654.4	7970.92	7529.19	7505.63	7990.68	7984.28	6548.36	7490.99	7310.78	6829.97	6901.53	5940.98	7350.15	7716.63	6986	6559.12	5333.77	7205.4	5963.81	6411.28	7045.14	7727.91	5555.89	7489.86	6834.82	8509.18	6946.57
7622.15	7956.16	7564.52	7433.66	7980.82	7937.12	6546.66	7496.25	7372.22	6872.61	6858.03	6049.31	7325.53	7687.39	6979.71	6517.19	5315.43	7158.9	5919.92	6393.82	7124.08	7819.45	5485.77	7486.91	6822.12	8496.88	7007.57
7614.44	7917.32	7633.22	7337.1	7986.03	7862.15	6533.61	7521.29	7433.6	6923.82	6817.1	6168.76	7329.88	7689.24	6990.21	6520.71	5319.27	7074.55	5916.48	6343	7188.17	7844.68	5466.89	7469.09	6845.76	8500.58	7074.68
7634.2	7875.31	7689.25	7269.26	7994.65	7809.39	6509.15	7545.58	7451.61	6961.27	6815.54	6220.43	7369.24	7710.67	7032.15	6584.59	5348.89	7004.13	5943.97	6271.36	7212.43	7812.59	5520.7	7445.69	6893.26	8539.16	7124.12
7679.88	7857.6	7699.3	7262.86	7994.65	7802.07	6490.36	7545.79	7412.1	6967.04	6859.22	6177.83	7422.23	7737.4	7093.84	6679.21	5389.92	6992.18	5994.22	6202.91	7198.26	7772.59	5652.97	7437.96	6950.31	8607.02	7149.28
7740.48	7875.43	7665.07	7307.92	7988.29	7825.09	6498.94	7513.23	7343.89	6937.9	6914.52	6081.56	7451.34	7762.67	7142.26	6750.86	5422.78	7043.87	6056.52	6154.62	7170.24	7772.41	5841.38	7459.63	7006.9	8672.46	7154.14
7793.95	7911.77	7617.45	7362.51	7992.74	7844.15	6540.86	7461.07	7298.31	6885.77	6932.02	6002.45	7427.9	7787.27	7145.88	6759.71	5439.65	7120.24	6112.79	6124.74	7158.51	7819.88	6034.39	7501.63	7055.79	8698.71	7140.87
7814.97	7932.44	7587.84	7387.12	8024.59	7836.86	6595.25	7415.24	7309.45	6829.31	6885.94	5984.19	7352.28	7812	7097.77	6706.64	5451.81	7165.09	6142.41	6099.42	7178.36	7877.7	6167.54	7535.66	7087.88	8669.19	7105.39
7789.77	7913.66	7581.15	7374.57	8081.35	7810.32	6624.28	7395.64	7366.6	6784.1	6798.99	6011.75	7255.27	7831.37	7021.01	6629.91	5480.07	7143.68	6136.54	6071.98	7220.4	7894.14	6192.21	7535.59	7092.41	8596.34	7045.53
7727.56	7864.32	7574.11	7351.88	8136.98	7792.71	6598.83	7402.23	7421.5	6758.63	6730.99	6030.48	7180.41	7834.89	6952.72	6575.9	5534.93	7064.98	6109.4	6056.27	7257.15	7844.36	6101.41	7499.33	7064.56	8509.1	6972.81
7657.9	7822.95	7540.82	7354.26	8158.07	7808.33	6521.54	7417.38	7426.05	6756.61	6736.99	5998.55	7160.17	7814.48	6919.05	6566.98	5601.9	6972.22	6093.25	6079.44	7261.37	7749.72	5936.26	7452.32	7014.49	8432.83	6914.32
7613.6	7828.98	7483.56	7393.63	8129.2	7857.02	6429.19	7422.86	7370.76	6780.08	6824.98	5927.68	7200.65	7771.31	6920.21	6590.03	5645.27	6911.32	6116.28	6157.73	7223.74	7660.89	5767.06	7428.7	6967.45	8379.04	6899.06
7610.48	7889.56	7440.22	7447.57	8067.6	7913.58	6371.69	7417.35	7293.07	6827.61	6945.64	5876.67	7281.87	7716.33	6935.52	6611.56	5630.45	6901.98	6179.13	6275.5	7158.8	7619.56	5657.95	7444.84	6950.79	8350.56	6937.58
7638.71	7969	7458.22	7476.75	8013.73	7945.71	6382.13	7419.05	7248.08	6888.47	7023.89	5901.42	7370.57	7664.73	6943.09	6605.7	5549.69	6931.58	6250.05	6387.75	7095.9	7629.84	5635.28	7487	6974.86	8351.65	7011.47
7672.11	8012.27	7553.42	7455.68	8003.67	7935.62	6458.51	7449.6	7264.6	6940.38	7010.47	6002.81	7436.63	7629.39	6937.56	6572.63	5431.86	6972.49	6285.56	6447.59	7061.9	7660.87	5677.93	7523.21	7022.57	8389.15	7083.14
7687.83	7986.56	7687.76	7392.03	8043.5	7889.63	6567.97	7511.23	7322.1	6957.4	6916.25	6117.38	7465.41	7617.65	6932.66	6535.01	5327.08	7005.36	6262.99	6439.03	7066.59	7676.01	5734.68	7529.4	7057.94	8461.81	7120.1
7680.96	7908.93	7787.19	7320.52	8105.4	7831.61	6667.69	7576.64	7367.69	6926.17	6804.07	6162.22	7461.92	7631.87	6947.77	6517.28	5275.66	7029.2	6199.45	6388.86	7099.23	7663.02	5757.32	7507.88	7050.31	8549.64	7116.32
7663.75	7836.77	7790.33	7278.19	8148.25	7787.88	6726.66	7602.27	7360.16	6858.89	6744.42	6100.41	7445.95	7670.44	6990.38	6525.67	5283.2	7052.95	6141.34	6347.23	7137.03	7640.74	5729.15	7483.25	6997.32	8617.6	7094.01
7652.13	7825.82	7692.76	7281.26	8147.3	7775.08	6735.31	7557.93	7305.4	6790.71	6767.91	5974.51	7440.38	7727.21	7048.34	6544.55	5320.3	7080.01	6130.67	6351.22	7159.16	7639.03	5672.21	7479.79	6928.94	8635.38	7084.52
7652.3	7887.21	7553.01	7319.74	8110.37	7797.1	6702.1	7451.75	7253.46	6759.6	6848.49	5878.68	7457.11	7790.4	7097.37	6550.96	5347.16	7101.22	6173.83	6399.36	7157.76	7671.21	5630.67	7500.44	6888.09	8598.75	7103.04
7658.86	7977.07	7454.48	7369.98	8069.23	7848.15	6644.7	7330.77	7258.4	6781.19	6927.71	5888.37	7488.41	7844.38	7117.12	6535.06	5344.66	7102.63	6236.73	6456.24	7140.25	7723.02	5642.07	7525.35	6901.04	8533.78	7136.62
7664.29	8028.72	7450.63	7411.86	8053.62	7916.22	6583.68	7254.88	7332.32	6837.21	6959.06	6001.61	7510.2	7875.4	7103.7	6509.95	5328.2	7079.39	6270.12	6481.72	7122.92	7766.27	5714.23	7530.6	6959.32	8478.71	7154.55
7669.29	8003.64	7533.1	7436.85	8068.33	7984.24	6539.09	7261.32	7431.15	6887.73	6938.38	6138.3	7497.66	7877.95	7070.31	6503.03	5333.66	7042.06	6245.11	6460.46	7120.37	7783.3	5820.46	7510.28	7026.67	8457.22	7132.83
7682.98	7921.93	7644.29	7444.14	8090.36	8031.8	6525.96	7344.03	7485.1	6899.24	6899.25	6199.87	7444.15	7856.74	7037.24	6535.2	5386.51	7009.26	6171.72	6408.63	7136.96	7779.83	5913.85	7482.19	7065.66	8465.11	7073.59
7711.94	7847.94	7721.96	7432.9	8087.27	8041.2	6546.98	7461.35	7451.24	6868.13	6880.5	6144.01	7369.4	7822.58	7019.49	6603.22	5478.12	6993.74	6087.5	6354.83	7164.45	7775.65	5950.95	7472.1	7063.98	8480.63	7004.78
7748.85	7840.97	7740.72	7400.77	8042.18	8006.84	6587.62	7564.8	7347.2	6821.8	6893.8	6016.88	7308.9	7785.8	7020.11	6678.45	5567.74	6995.09	6027.62	6314.05	7186.67	7783.24	5912.05	7490.54	7040.64	8488.29	6960.62
7772.79	7908.88	7720.48	7349.98	7966.75	7941.25	6621	7627.09	7239.3	6796.89	6916.39	5917.83	7289.92	7752.93	7031.78	6723.49	5608.84	7005.19	6001.45	6277.5	7188.51	7795.43	5809.2	7522.73	7028.44	8494	6958.02
7763.48	8000.5	7700.1	7293.93	7893.64	7870.95	6623.51	7650.08	7193.77	6811.86	6912.56	5923.56	7311.73	7728.95	7043.24	6715.59	5579.69	7020.18	5993.7	6226.35	7164.47	7794.15	5680.43	7540.91	7046.82	8517.69	6986.15
7718.77	8043.25	7701.65	7255.31	7855.2	7822.19	6591.49	7650.92	7228.63	6855.11	6864.38	6030.23	7346.36	7720.89	7045.8	6661.2	5495.61	7045.81	5986.02	6155.86	7122.27	7771.78	5574.17	7528.35	7085.91	8570.72	7016.27
7660.12	7997.26	7715.21	7254.78	7863.77	7805.44	6545.37	7641.25	7303.32	6896.7	6786.91	6157.46	7360.86	7736.16	7037.02	6591.53	5395.38	7089.68	5978.04	6087.72	7079.69	7743.93	5530.31	7493.98	7113.19	8639.87	7023.11
7620.15	7885.12	7714.42	7297.82	7906.42	7810.14	6515.67	7618.47	7353.37	6912.61	6717.29	6210.11	7344.5	7774.05	7021.39	6542.39	5314.14	7147.08	5988.32	6059.03	7055.95	7738.78	5564.72	7464.54	7096.5	8694.32	7002.04
7620.57	7775.27	7686.17	7369.8	7955.2	7814.71	6520.24	7575.47	7342.2	6900.97	6688.42	6149.74	7317.93	7817.71	7008.71	6531.62	5264.47	7194.92	6034.5	6096.63	7062.2	7770.3	5662.93	7460.81	7025.95	8710.84	6970.05
7657.71	7733.04	7646.63	7443.08	7984.41	7804.89	6550.98	7517.77	7289.27	6878.2	6708.36	6021.27	7315.4	7836.81	7010.01	6549.33	5238.57	7202.8	6111.12	6197.34	7096	7818.93	5786.37	7478.58	6920.04	8694.41	6951.62
7706.7	7776.66	7629.07	7490.99	7983.43	7786.48	6581.53	7469.85	7253.02	6860.82	6759.68	5916.35	7352.97	7804.88	7031.42	6567.35	5226.02	7154.73	6186.53	6329.05	7142.42	7840.1	5889.92	7491.44	6814.15	8674	6961.04
7740.74	7870.18	7654.12	7499.37	7959.29	7781.67	6590.13	7461.86	7282.8	6850.83	6815.34	5903.66	7409.67	7721.5	7068.3	6561.04	5229.04	7064.62	6223.79	6449.7	7181.15	7798.14	5943.13	7473.46	6742.19	8675.09	6993.89
7750.1	7954.94	7708.63	7470.04	7930.52	7810.75	6578.15	7505.5	7377.86	6838.18	6856.43	5980.12	7439.58	7621.53	7104.38	6528.28	5261.01	6971.64	6209.41	6528.18	7195.77	7699.84	5943.77	7422.8	6723.55	8692.41	7032.5
7746.45	7992.41	7752.31	7416.92	7917.72	7872.78	6567.51	7579.59	7485.35	6816.91	6878.58	6078.66	7408.36	7559.69	7118.69	6492.23	5329.82	6917.22	6165.48	6552.53	7181.2	7598.89	5915.12	7365.71	6760.35	8689.21	7059.66
7750.56	7985.34	7748.05	7359.67	7935.45	7940.79	6578.41	7639.28	7538.45	6798.18	6886.41	6123.41	7325.49	7576.47	7098.12	6485.48	5421.86	6920.31	6133.91	6524.53	7146.29	7563.17	5887.9	7337.39	6840.74	8627.5	7070
7774.31	7964.26	7691.83	7318.16	7986.92	7976.9	6607.02	7644.69	7504.97	6805.14	6885.27	6087.57	7244.58	7668.21	7047.61	6526.54	5502.76	6968.89	6144.38	6451.47	7110.78	7626.62	5878.46	7355.22	6942.35	8506.46	7071.2
7811.25	7955.32	7617.76	7307.61	8061.59	7957.78	6624.55	7588.1	7409.71	6851.57	6878.95	6009.92	7227.53	7784.69	6989.63	6604.9	5536.76	7032.34	6191.67	6345.45	7097.52	7761.06	5878.97	7406.73	7034.97	8375.76	7075.54
7841.31	7958.3	7573.85	7333.19	8136.67	7892.32	6601.29	7498.83	7315.1	6922.67	6873.35	5960.03	7298	7859.18	6951.35	6685.22	5510.71	7082.92	6240.81	6228.83	7121.97	7890.38	5867	7461.53	7087.1	8308.42	7088.98
7844.11	7951.99	7586.64	7385.94	8183.8	7818.12	6536.4	7422.02	7276.09	6977.29	6878.46	5982.04	7419.93	7851.8	6947.3	6728.16	5443.72	7109.13	6255.49	6135.18	7182.66	7938.49	5827.92	7496.26	7079.12	8350.23	7105.79
7810.01	7919.18	7641.76	7444.06	8180.67	7778.27	6466.61	7387.74	7303.73	6974.01	6902.98	6061.41	7519.58	7775.47	6969.86	6713.98	5374.91	7113.21	6226.47	6097.43	7257.69	7877.66	5772.06	7510.89	7017.74	8482.97	7112.23
7742.92	7867.15	7694.55	7482.27	8123.26	7793.95	6442.56	7394.08	7362.72	6902.62	6944.82	6138.64	7536.36	7685.38	6995.13	6653.75	5338.25	7099.87	6176.66	6128.28	7311.42	7744.24	5731.46	7523.02	6939.75	8630.82	7096.2
7656.8	7824.74	7701.99	7485.43	8031.52	7851.49	6489.05	7415.67	7401.53	6795.6	6987.67	6156.68	7465.28	7640.08	7000.33	6581.66	5343.4	7070.33	6139.82	6208.48	7311.27	7612.67	5736.25	7546.59	6896.68	8707.13	7056.26
7571.43	7818.77	7652.35	7457.52	7943.51	7912.32	6581.13	7428.51	7390.38	6708.68	7009.87	6103.77	7359.69	7663.08	6979.67	6534.91	5375.46	7027.85	6131.8	6295.85	7247.52	7548.24	5787.89	7575.14	6925.23	8668.83	7004.16
7509.48	7850.71	7571.67	7418.47	7898.79	7938.53	6657.88	7428.99	7339.1	6683.75	7000.81	6019.75	7292.75	7732.74	6946.77	6534.5	5411.05	6987.08	6139.41	6351.16	7143.99	7571.31	5851.23	7585.95	7021.59	8540.54	6959.48
7491.77	7894.19	7504.62	7389.83	7919.15	7916.46	6666.23	7431.63	7284.77	6722.28	6970.82	5963.11	7306.72	7805.52	6922.35	6577.66	5436.32	6973.09	6136.52	6361.95	7049.99	7654.19	5874.84	7562.27	7138.9	8393.61	6939.74
7528.07	7915.91	7484.83	7379.34	7997.2	7863.01	6601.66	7449.45	7262.04	6789.12	6944.33	5966.29	7386.91	7851.24	6917.85	6643.34	5452.73	7004.96	6112.56	6345.29	7014.27	7746.89	5827.29	7514.06	7212.8	8298.15	6952.06
7607.31	7902.24	7515.4	7376.24	8099.56	7812.2	6513.59	7476.23	7279.7	6842.29	6939.5	6013.34	7477.14	7871.35	6928.73	6704.11	5468.74	7075.07	6087.43	6327.52	7054.95	7809.71	5723.06	7477.37	7200.1	8283.21	6990.59
7696.76	7869.34	7570.7	7361.35	8183.13	7792.57	6469.65	7488.39	7319.17	6864.12	6951.2	6055.01	7521.98	7886.82	6942.51	6736.39	5487.03	7144.35	6097.26	6318.8	7145.12	7830.86	5617.48	7489.71	7104.87	8330.33	7040.95
7756.53	7848.77	7615.23	7324.32	8215.55	7810.94	6505.64	7465.97	7352.19	6868.7	6953.12	6047.8	7503.22	7909.24	6953.36	6725.83	5499.69	7163.68	6161.07	6305.3	7226.47	7822.4	5571.96	7559.46	6974.24	8398.51	7088.06
7763.83	7861.19	7625.2	7274.5	8189.22	7851.96	6599.21	7414.24	7361.91	6881.53	6920	5986.85	7445.31	7922.82	6968.93	6669.88	5495.06	7109.99	6256.29	6266.22	7245.02	7803.96	5613.28	7653.84	6867.8	8456.77	7122.56
7729.91	7899.87	7599.72	7236.68	8122.23	7891.21	6687.06	7365.24	7351.7	6910.84	6852.72	5909.11	7390.41	7895.36	7001.78	6579.98	5469.13	7009.71	6326.12	6200.29	7186.29	7788.95	5715.77	7716.74	6822.49	8499.58	7142.37
7694.17	7937.34	7557.27	7234.89	8047.15	7911.19	6711.58	7355.23	7338.07	6936.49	6784.27	5866.75	7365.59	7810.13	7052.53	6481.89	5430.8	6927.46	6316.91	6136.2	7085.72	7780.76	5819.36	7704.78	6836.95	8538.21	7149.57
7695.79	7948.42	7522.55	7276.48	7994.66	7909.61	6660.94	7395.54	7336.07	6927.06	6758.54	5891.2	7367.48	7690.85	7100.89	6409.9	5396.29	6923.36	6218.51	6114.58	7005.29	7776.68	5870.19	7615.72	6883.21	8581.04	7146.19
7742.23	7930.38	7512.79	7347.73	7980.54	7896.77	6573.49	7461.67	7349.18	6870.3	6796.13	5973.36	7372.59	7595.17	7115.99	6393	5378.15	7008.27	6075.8	6154.49	6991.71	7772.42	5855.04	7489.2	6932.91	8621.88	7132.65
7799.88	7904.09	7530.45	7422.94	8001.73	7886.09	6506.01	7511.41	7369.61	6790.41	6874.39	6071.64	7361.12	7577.5	7081.05	6438.76	5378.21	7130.87	5961.11	6233.47	7045.23	7763.8	5805.82	7380.37	6976.01	8645.26	7109.93
7817.04	7896.3	7564.8	7478.86	8041.55	7885.59	6492.88	7518.61	7386.03	6735.27	6939.51	6139.81	7333.47	7647.9	7012.7	6525.61	5389.58	7209.26	5926.7	6301	7121.67	7747.46	5773.01	7326.21	7018.99	8641.32	7082.67
7764.1	7918.51	7600.01	7504	8079.87	7894.61	6527	7494.63	7391.22	6742.49	6944.07	6154.43	7307.95	7759.55	6956.4	6611.61	5404.42	7186.3	5972.26	6317.46	7166.21	7723.28	5788.5	7327.77	7067.78	8615.94	7059.28
7660.2	7959.06	7625.09	7498.55	8102.19	7905.83	6573.37	7478.75	7384.57	6810.78	6882.44	6124.62	7304.28	7837	6956.96	6657.03	5419.07	7069.35	6050.84	6287.31	7154.15	7697.87	5844.13	7358.11	7113.28	8587.16	7047.57
7563.85	7993.44	7640.05	7468.8	8103.35	7909.58	6599.73	7504.26	7369.64	6899.94	6796.43	6080.51	7328.06	7826.27	7024.14	6646.99	5432.63	6925.72	6106.76	6257.44	7108.03	7684.39	5899	7386.29	7133.64	8571.91	7048.8
7532.69	8003.04	7654.68	7423.28	8085.5	7897.9	6598.01	7568.04	7350.54	6959.84	6745.63	6051.08	7367.88	7731.29	7120.55	6598.79	5441.73	6837.51	6115.33	6278.98	7078.54	7695.79	5907.79	7398.35	7111.86	8574.74	7055.41
7582.3	7987.09	7680.2	7373.24	8053.26	7868.27	6582	7629.67	7329.94	6965.6	6763.94	6047.25	7405.24	7610.66	7184.21	6548.68	5439.04	6848.62	6094.42	6362.32	7104	7734.68	5849.45	7401.48	7053.03	8587.22	7055.71
7675.82	7959.95	7718.8	7333.84	8010.34	7826.48	6568.58	7642.48	7309.2	6931.88	6834.71	6060.06	7427.59	7538.15	7171.84	6527.38	5418.7	6941.24	6081.8	6462.81	7179.45	7787.79	5738.93	7412.33	6985.27	8597.23	7042.83
7752.46	7938.27	7758.96	7320.55	7959.99	7787.25	6562.4	7592.25	7289.16	6896.33	6903.01	6072.53	7434.28	7555.32	7091.34	6542.01	5384.32	7055.31	6099.62	6511.78	7259.27	7830.98	5617.81	7441.35	6942.12	8599.18	7021.18
7772.29	7929.5	7781.07	7340.2	7908.07	7769.93	6557.05	7511.79	7270.75	6887.43	6915.59	6074.3	7432.6	7648.77	6997.73	6576.43	5351.06	7132.97	6136.31	6470.64	7291.08	7842.89	5533.1	7485.45	6939.71	8596.83	7004.07
7742.28	7929.84	7770.81	7383.14	7865.08	7788.9	6548.15	7458.45	7255.87	6902.99	6858.6	6068.05	7428.77	7764.24	6953.95	6607.53	5337.33	7153.71	6159.95	6365.42	7255.08	7817.62	5516.96	7531.88	6966.8	8597.35	7003.22
7704.1	7930.7	7730.9	7424.69	7843.84	7843.34	6542.24	7471.28	7248.26	6915.98	6765.78	6063.55	7421.57	7844	6984.85	6623.07	5351.5	7137.2	6149.8	6272.52	7178.52	7767.02	5575.71	7567.45	6995.42	8602.56	7017.84
7695.64	7926.05	7681.29	7437.93	7853.13	7913.56	6550.76	7541.1	7253.05	6900.84	6693.01	6065.49	7402.96	7860.25	7059.05	6626.95	5384.47	7117.21	6117.71	6263.94	7114.78	7711.28	5689.33	7584.85	7002.94	8604.82	7032.69
7719.08	7914.77	7645.99	7410.69	7891.58	7969.11	6574.5	7616.71	7273.69	6857.08	6679.41	6065.93	7364.7	7824.62	7112.96	6629.66	5415.66	7111.52	6099.92	6352.49	7103.46	7665.61	5819.42	7582.63	6987.84	8591	7028.38
7741.71	7897.94	7635.46	7354.63	7946.86	7985.54	6595.45	7641.85	7307.12	6810.5	6723.78	6048.97	7306.55	7773.14	7098.8	6634.65	5428.82	7111.79	6125.89	6478.8	7141.95	7633.61	5923.1	7562.18	6966.98	8551.73	6997.25
7727.58	7876.24	7638.52	7299.44	8001.93	7959.44	6587.42	7594.14	7341.2	6791.34	6791.34	6005.18	7241.21	7741.59	7020.36	6634.18	5424.9	7097.9	6190.74	6550.8	7189.59	7611.57	5969.58	7526.27	6958.17	8489.94	6952.36
7672.29	7850.77	7631.49	7275.24	8044.5	7910.49	6539.43	7497.27	7359.04	6808.46	6842.43	5944.53	7192.48	7747.68	6929.18	6618.47	5420.91	7061.02	6255.38	6507.31	7199.93	7598.41	5953.37	7480.82	6963.48	8423.14	6921.39
7610.76	7825.96	7599.03	7295.04	8072.76	7867.74	6471.77	7400.33	7349.69	6841.17	6860.08	5895.91	7185.7	7787.17	6884.75	6589.14	5434.36	7014.11	6275.62	6359.95	7156.04	7601.24	5896.53	7436.76	6967.75	8377.71	6928.09
7591.07	7810.09	7550.35	7348.36	8092.9	7849.26	6428.13	7343.39	7318.97	6855.7	6857.2	5890.4	7233.68	7840.26	6909.89	6562.84	5465.67	6981.79	6236.75	6184.51	7082.42	7630.72	5836.22	7408.06	6953.16	8377.17	6974.63
7636	7810.83	7516.64	7409.11	8110.32	7850.1	6446.26	7336.45	7290.91	6832.94	6861.16	5938.7	7325.13	7881.45	6975.75	6559.78	5493.41	6979.92	6165.1	6070.26	7026.16	7689.87	5803.27	7405.51	6916.87	8429.66	7038.4
7723.79	7829.22	7529.25	7451.06	8122.06	7848.45	6528.5	7364.42	7295.4	6785	6890.25	6019.62	7424.46	7889.07	7027.19	6585.94	5488.06	7003.18	6107.08	6064.49	7022.85	7766.07	5805	7430.2	6876.28	8521.01	7086.76
7803.45	7857.43	7593.84	7460.59	8117.83	7825.62	6635.96	7407.49	7347.67	6747.13	6939.9	6090.47	7487.23	7854.07	7027.39	6624.97	5435.06	7030.71	6092.6	6149.28	7073.16	7833.65	5824.46	7471.36	6856.56	8618.15	7099.44
7831.85	7883.61	7680.87	7440.13	8089.78	7784.23	6712.42	7456.08	7433.66	6751.11	6986.91	6114.49	7485.26	7786.47	6986.14	6648.7	5349.85	7043.75	6113.24	6261.81	7145.61	7866.37	5836.57	7510.81	6870.68	8683.22	7081.95
7802.69	7900.23	7741.58	7403.11	8043.48	7749.35	6720.89	7508.02	7513.19	6800.33	7005.86	6086.41	7426.27	7714.7	6949.81	6639.15	5272.72	7039.46	6132.45	6338.58	7200.94	7851.46	5828.54	7531.27	6908.4	8691.99	7059.56
7746.07	7909.03	7739.9	7365.58	7999.67	7750.17	6665.87	7555.53	7542.06	6865.42	6985.14	6036.48	7352.52	7673.84	6961.96	6603.98	5245.65	7029.78	6118.7	6351.15	7218.31	7796.24	5807.86	7523.93	6943.92	8646.42	7056.46
7701.78	7918.22	7677.81	7339.51	7982.87	7796.1	6585.89	7579.42	7499.59	6903.73	6932.94	6008.56	7315.43	7685.95	7026.75	6571.36	5286.29	7028.06	6073.34	6312.64	7204.72	7724.09	5791.76	7491.94	6956.44	8573.03	7076.07
7689.87	7934.28	7595.68	7329.75	8003.79	7866.52	6523.84	7560.53	7403.22	6888.7	6872.03	6027.27	7340.99	7744.05	7104.27	6567.06	5376.24	7036.54	6029.81	6257.84	7183.7	7663.63	5787.95	7448.96	6947.13	8507.27	7098.15
7701.29	7955.57	7546.63	7333.64	8048.86	7923.92	6499.26	7499.71	7299.23	6828.65	6828.63	6079.27	7410.36	7812.62	7141.01	6592.15	5470.95	7046.18	6025.43	6216.49	7174.72	7637.55	5785.21	7414.09	6938.48	8473.41	7095.17
7712.57	7973.13	7562.63	7343.02	8086.69	7941.34	6502.51	7426.44	7235.03	6762.56	6821.53	6123.4	7471.68	7847.66	7110.72	6620.39	5524.24	7048.02	6070.14	6198.89	7179.71	7655.52	5763.69	7404.81	6955.94	8473.21	7055.77
7708.37	7977.75	7635.47	7348.38	8088.78	7922.91	6512	7384.2	7231.55	6735.99	6854.86	6122.87	7477.42	7824.5	7033.5	6618.85	5512.46	7044.65	6138.59	6199.14	7185.25	7712.04	5716.79	7429.67	7006.23	8490.03	6996.64
7692.23	7966.72	7724.37	7344.61	8049.95	7900.36	6516.96	7400.85	7273.93	6773.23	6915.99	6074.41	7420.55	7754.08	6958.9	6575.68	5444.88	7050.04	6191.85	6207.84	7176.08	7788.53	5663.94	7483.14	7069.59	8504.06	6953.32
7678.77	7944.61	7783.14	7335.45	7992.95	7906.92	6525.9	7467.67	7325.77	6862.54	6979.54	6011.08	7342.12	7675.46	6928.19	6512.26	5356.37	7076.74	6209.04	6221.77	7148.3	7859.43	5639.57	7545.99	7112.88	8506.24	6955.74
7677.76	7918.42	7787.17	7332.96	7952.73	7948.6	6555.07	7544.97	7355.56	6962.76	7017.79	5976.02	7302.44	7629.45	6946.02	6468.92	5288.52	7121.43	6201.34	6244.51	7112.68	7901.66	5664.52	7593.04	7113.86	8500.55	7006.55
7685.95	7892.64	7742.93	7350.56	7951.59	7996.1	6609.03	7591.13	7356.18	7026.35	7014.4	5987.74	7336.26	7632.71	6983.16	6474.7	5269.8	7162.24	6196.71	6280.17	7087.31	7904.6	5724.28	7605.79	7078.2	8495.16	7077.98
7692.75	7869.4	7677.03	7393.31	7984.21	8005.37	6671.44	7591.67	7344.79	7024.89	6974.26	6025.46	7425.61	7670.74	7005.33	6525.35	5304.26	7172.21	6210.02	6326.68	7086	7874.75	5775.82	7582.93	7035.74	8492.33	7129.59
7691.46	7852.9	7615.95	7451.98	8024.02	7952.12	6714.61	7565.1	7345.44	6963.04	6921.78	6046.91	7511.57	7713.52	7002.51	6587.25	5372.69	7139.21	6226.79	6373.51	7110.32	7830.64	5782.09	7541.26	7018.42	8487.29	7134.2
7683.87	7851.83	7571.86	7505.99	8045.95	7853.91	6719.61	7541.96	7368.98	6873.88	6886.2	6024.82	7536.94	7739.31	6994.28	6624.16	5444.65	7076.92	6216.61	6404.53	7149.09	7790.2	5747.15	7504.94	7036.28	8477.01	7093.76
7674.27	7874.73	7542.35	7533.75	8046.91	7761.64	6689.97	7536.65	7405.16	6799.37	6881.99	5971.9	7487.65	7747.62	7007.81	6625.16	5494.47	7017.18	6165.17	6404.56	7184.3	7759.26	5720.25	7489.46	7069.74	8469.29	7035.35
7661.5	7920.33	7520.25	7523.87	8046.85	7725.61	6647.93	7536.96	7431.42	6767.65	6898.34	5932.99	7402.16	7752.4	7048.87	6611.01	5512.94	6988.65	6095.15	6367.25	7199.5	7731.06	5759.44	7491.79	7084.26	8481.17	6991.66
7640.11	7971.76	7503.31	7479.77	8068.78	7760.85	6616.79	7519.94	7430.01	6780.15	6906.79	5949.3	7342.14	7764.23	7092.01	6614.02	5508.22	6997.34	6054.11	6301.35	7187.18	7698.22	5879.88	7494.58	7056.68	8525.3	6981.03
7611.35	8002.43	7495.98	7415.94	8114.33	7837.47	6604.14	7478.07	7400	6815.39	6883.02	6023.14	7347.8	7778.85	7099.57	6648.07	5495.54	7023.43	6075.97	6231.35	7152.56	7667.1	6028.75	7481.98	6993.68	8595.14	7000.38
7592.12	7992.75	7503.75	7349.99	8156.06	7902.85	6598.81	7430.53	7355.92	6845.71	6827.06	6112.19	7411.26	7782.45	7054.35	6693.97	5483.2	7036.73	6148.18	6189.17	7111.97	7660.14	6112.24	7455.04	6928.39	8663.14	7033.72
7608.14	7945.9	7526.46	7296.52	8155.53	7918.85	6582.59	7407.58	7316.18	6855.46	6765.73	6159.32	7486.24	7767.98	6978.46	6712.58	5465.47	7019.33	6215.33	6198.42	7085.84	7699.88	6060.33	7433.8	6897.31	8696.42	7067.11
7671.91	7889.5	7556.52	7265.55	8094.63	7886.16	6546.18	7421.67	7291.16	6848.19	6733.97	6135.03	7523.61	7745.95	6921.32	6676.02	5429.41	6978.83	6220.74	6259.06	7088.26	7784.61	5882.47	7442.92	6914.4	8679.08	7097.77
7762.96	7859.13	7583.19	7262.97	7995.51	7839.08	6496.82	7452.54	7279.93	6838.95	6748.56	6059.48	7504.14	7738.1	6924.29	6592.07	5371.43	6942.88	6154.31	6343.47	7118.66	7876.36	5670.23	7490.78	6961.1	8623.51	7130.93
7831.34	7873.96	7598.9	7289.23	7911.06	7816.62	6453.14	7462.35	7276.18	6838.77	6794.74	5986.9	7445	7758.07	6989.06	6502.25	5310.1	6939.23	6066.03	6409.68	7160.75	7916.02	5540.49	7558.39	6999.63	8561.05	7168.74
7828.54	7922.29	7602.89	7336.18	7890.41	7833.39	6432.5	7429.83	7276.62	6844.49	6837.24	5965.09	7379.57	7796.51	7074.15	6454.27	5281.54	6975.82	6030.03	6425.63	7191.07	7860.08	5557.86	7608.22	6999.76	8519.45	7201.87
7745.83	7968.58	7600.44	7386.57	7943.98	7872.06	6440.82	7373.64	7284.02	6842.68	6847.89	6002	7330.52	7825.23	7122.83	6469.51	5316.09	7034.87	6084.91	6389.08	7192.66	7714.3	5691.97	7608.29	6959.71	8505.35	7211.73
7628.76	7977.84	7599.31	7420.56	8034.87	7900.9	6470.65	7341.8	7302.62	6824.53	6828.13	6064.44	7298.27	7819.28	7101.93	6529.55	5411.14	7084.65	6198.15	6328.31	7165.36	7537.75	5840.66	7554.74	6906.49	8505.85	7182.73
7551.94	7940.2	7606.31	7427.65	8104.04	7900.4	6506.49	7372.96	7331.06	6798.57	6807.84	6107.45	7270.67	7779.13	7023.15	6590.87	5522.23	7100.35	6286.22	6282.03	7125.82	7410.38	5901.89	7476.23	6876.25	8505.65	7115.56
7568.87	7877.68	7625.31	7415.33	8111.44	7877.12	6532.69	7460.91	7359.7	6788.48	6820.31	6108.75	7241.34	7733.29	6933.03	6615.75	5584.22	7079.76	6277.55	6272.43	7096.96	7384.87	5842.09	7416.14	6889.5	8502.99	7031.19
7673.49	7828.7	7656.24	7405.6	8062.51	7855.12	6539.98	7553.88	7375.65	6815.28	6872.79	6080.6	7218.54	7717.47	6880.89	6596.43	5552.34	7043.44	6169.82	6291.27	7093.95	7456.67	5713.27	7404.57	6939	8509.11	6961.49
7803.53	7821.84	7694.69	7418.79	8000.39	7853.94	6529.6	7592.37	7371.6	6876.98	6936.69	6052.02	7217.42	7745.74	6889.01	6556.21	5435.43	7020.11	6034.7	6309.82	7116.12	7573.53	5610.13	7439.65	6997.81	8532.16	6931.63
7884.48	7857.56	7732.43	7455.37	7970.69	7872.68	6514.36	7556.54	7351.34	6943.66	6966.76	6039.93	7244.74	7797.23	6944.9	6529.25	5295.53	7027.53	5963.98	6304.78	7149.22	7676.38	5601.67	7490.75	7039.6	8562.32	6945.43
7880.95	7910.03	7759.97	7490.58	7986.4	7892.91	6514.94	7484.55	7327.03	6974.96	6935.48	6035.37	7290.95	7830.27	7016.81	6535.9	5210.77	7061.68	5998.51	6279.45	7175.29	7739.24	5686.92	7520.58	7055.15	8575.02	6982.97
7816.41	7945.76	7770.51	7488.92	8020.16	7896.6	6549.46	7445.04	7310.14	6949.4	6856.11	6016.4	7336.44	7813.62	7076.97	6571.45	5225.49	7100.75	6096.69	6262.3	7182.51	7778.33	5802.87	7510.06	7053.36	8552.12	7012.72
7747.74	7944.85	7763.28	7430.16	8029.21	7882.76	6619.64	7484.37	7303.21	6883.36	6775.78	5974.36	7365.35	7750.49	7114.43	6614.09	5322.91	7120.49	6168.83	6283.05	7169.34	7825.59	5873.09	7468.84	7048.23	8502.43	7010.9
7717.09	7910.6	7743.48	7328.16	7992.31	7867.94	6702.09	7589.93	7298.95	6823.14	6742.85	5928.03	7373.95	7676.7	7131.35	6643.37	5439.65	7110.09	6150.95	6344.46	7142.4	7891.65	5859.03	7425.52	7044.46	8460.37	6976.4
7720.85	7863.67	7718.46	7227.09	7928.73	7870.38	6754.61	7698.36	7287.55	6813.33	6772.81	5911.27	7367.75	7634.52	7131.28	6653.87	5511.29	7078.15	6058.58	6412.9	7112.17	7951.01	5779.61	7406.26	7034.17	8459.4	6932.18
7719.83	7827.72	7692.71	7175.86	7883.91	7891.76	6738.72	7741.83	7266.65	6863.57	6838.74	5943.58	7352.96	7643.07	7112.85	6654.84	5514.7	7045.47	5976.08	6437.17	7089.87	7962.82	5691.49	7417.62	7006.98	8501.22	6911.51
7679.73	7817.54	7665.66	7197.71	7893.41	7912.87	6646.85	7695.74	7245.65	6939.1	6892.95	6009.76	7332.83	7687.93	7074.74	6658.44	5476.73	7030.69	5988.29	6383.97	7085.49	7909.26	5649.38	7445.21	6963.47	8549.13	6937.09
7605.78	7835.69	7634.3	7276.5	7954.22	7908.05	6514.69	7591.81	7240.7	6983.55	6902.91	6067.77	7312.69	7736.27	7025.24	6667.48	5445.07	7038.83	6108.61	6264.86	7104.86	7817.67	5674.66	7467.2	6919.17	8556.21	7005.33
7541.5	7875.97	7598.76	7368.77	8026.66	7867.12	6406.03	7489.45	7263.08	6958.73	6873.61	6080.6	7306.09	7763.5	6984.52	6672.5	5446.88	7060.52	6262.02	6135.1	7145.1	7744.99	5748.61	7471.31	6894.49	8508.17	7085.83
7532.89	7928.19	7566.02	7432.41	8065.57	7807.01	6375.86	7431.43	7309.73	6872.68	6839.71	6046.3	7331.37	7769.3	6974.44	6660.06	5468.83	7080.93	6338.88	6063.49	7192.01	7735.22	5828.3	7462.49	6898.66	8444.39	7137.24
7588.89	7980.53	7548.23	7451.03	8055.87	7762.68	6435.15	7419.33	7362.93	6775.21	6834.82	6000.99	7396.94	7771.31	7002.38	6624.95	5473.3	7091.02	6278.75	6092.46	7224.15	7784.22	5871.34	7456.49	6921.9	8434.26	7131.02
7672.16	8020.5	7555.76	7438.09	8023.85	7763.32	6542.68	7424.71	7400.45	6724.16	6863.29	5990.84	7487.02	7784.51	7052.64	6576.78	5435.25	7092.02	6119.13	6213.37	7224.06	7841.91	5856.65	7465.31	6943.26	8521.99	7069.09
7728.04	8037.36	7589.25	7420.64	8015.07	7811.2	6632.13	7420.92	7409.76	6746.3	6897.1	6035.15	7563.36	7805.36	7094.06	6535.61	5367.47	7090.68	5970.08	6371.61	7190.52	7851.64	5794	7486.4	6948.5	8682.24	6984.2
7727.28	8026.45	7636.46	7417.03	8056.26	7878.99	6656.87	7405.59	7396.52	6820.59	6900.34	6109.84	7587.21	7815.01	7099.51	6519.5	5312.56	7089.83	5933.78	6496.79	7142.2	7795.63	5720.33	7504.19	6942.59	8825.14	6922.19
7686.74	7992.48	7676.3	7425.26	8131.85	7927.29	6620.9	7395.86	7381.42	6894.05	6861.32	6164.87	7546.94	7798.01	7063.39	6532.46	5308.42	7083.3	6030.51	6538.93	7107.89	7709.32	5683.12	7502.85	6945.57	8853.25	6916
7651.73	7948.03	7688.78	7428.5	8194.1	7929.99	6573.14	7404.92	7386.72	6917.56	6805.89	6161.77	7468.82	7759.65	7004.41	6561	5356.74	7060.28	6186.95	6490.2	7108.41	7652.76	5715.53	7480.66	6974	8731.2	6967.06
7656.18	7907.17	7665.4	7410.67	8199.23	7889.76	6568.57	7424.91	7421.2	6875.76	6780.37	6101.9	7399.34	7725.8	6951.98	6582.34	5421.32	7016.14	6294.08	6382.3	7142.51	7661.95	5814.47	7454.44	7023.67	8515.83	7045.46
7695.27	7878.3	7614.49	7369.23	8141.4	7834.34	6624.97	7433.68	7473.22	6792.24	6816.28	6024	7370.8	7724.34	6926.88	6579.5	5457.8	6960.9	6288.53	6264.51	7187.57	7720.16	5936.73	7449.61	7068.87	8322.35	7108.72
7733.05	7861.48	7558.43	7316.65	8057.79	7797.85	6707.49	7418.7	7516.56	6710.11	6904.01	5974.45	7377.31	7762.95	6930.05	6553.63	5449.75	6917.38	6194.97	6176.85	7215.08	7772.78	6020.9	7481.61	7080.96	8249.53	7127.53
7737.3	7851.9	7523.58	7272.28	8001.09	7800.69	6753.19	7394.4	7525.39	6664.71	6996.35	5974.19	7381.97	7821.19	6946.16	6525.01	5420.43	6908.88	6099.81	6133.59	7209.79	7773.43	6025.68	7541.93	7051.68	8317.9	7102.4
7709.94	7846	7527.39	7252.09	8000.82	7840.58	6717.65	7394.36	7488.9	6667.18	7040.28	6007.13	7350.78	7863.48	6957.32	6520.36	5410.33	6944.4	6080.35	6124.31	7178.49	7723.01	5959.17	7599.77	7001.97	8464.45	7061.24
7686.09	7844.71	7569.04	7262.95	8043.22	7897.64	6609.24	7442.9	7416.88	6706.51	7014.04	6036.62	7285.72	7862.96	6955.43	6553.74	5439.38	7011.89	6146.07	6128.9	7142.7	7669.07	5875.22	7620.38	6967.35	8593.99	7040.06
7702.21	7851.15	7628.96	7302.4	8084.51	7947.44	6485.86	7530.48	7333.34	6763.19	6942.18	6034.57	7228.44	7818.23	6945.2	6613.46	5486.32	7084.26	6236.36	6135.5	7121.9	7665.41	5834.76	7588.85	6970.3	8645.8	7059.57
7761	7865.35	7678.53	7360.9	8085.91	7972.63	6416.39	7615.53	7263.43	6821.63	6877.37	6000.29	7229.29	7751.77	6937.92	6665.66	5503.69	7134	6272.57	6148.88	7120.72	7724.94	5858.23	7522.87	7001.69	8626.13	7112.53
7824.18	7881.3	7695.42	7424.36	8042.46	7967.84	6434.93	7652.96	7222.02	6873.65	6862.58	5957.04	7305.53	7693.27	6942.86	6674.56	5457.19	7146.4	6220.84	6184.05	7129.05	7804.84	5906.52	7463.87	7027.06	8587.2	7169.16
7840.64	7889.75	7675.95	7477.5	7983.74	7938.47	6520.19	7626.58	7210.5	6914.89	6901.21	5932.59	7422.81	7661.83	6962.83	6627.62	5357.43	7123.82	6116.64	6249.84	7132.92	7837.09	5908.91	7450.45	7014.13	8575.83	7196.08
7787.69	7885.11	7636.43	7508.87	7947.63	7897.14	6613.01	7559.02	7221.57	6941.6	6956.62	5941.1	7516.36	7659.54	6995.11	6547.92	5257.44	7080.32	6034.88	6335.33	7125.77	7780.78	5820.09	7491.07	6960.16	8595.49	7176.18
7691.72	7870.95	7601.65	7516.15	7949.49	7860.14	6657.59	7491.99	7246.82	6951.91	6980.89	5978.55	7536.57	7677.72	7034	6482.89	5216.64	7032.88	6032.16	6410.85	7110.96	7655.16	5662.09	7555.6	6897.05	8610.1	7117.18
7611.03	7859.68	7587.92	7507.08	7971.93	7843.36	6636.23	7454.57	7280.84	6949.65	6951.04	6031.09	7483.72	7707.38	7071.75	6474.56	5258.62	6995.54	6106.8	6445.22	7095.77	7527.77	5515.62	7593.65	6869.17	8581.52	7044.85
7593.99	7866.08	7592.46	7493.7	7982.81	7856.46	6574.89	7446.13	7319.79	6944.6	6886.3	6085.33	7405.14	7743.78	7098.34	6530.33	5354.8	6978.12	6204.95	6427.99	7084.46	7467.57	5463.65	7568.98	6900.44	8506.04	6986.92
7645.07	7898.8	7597.74	7482.67	7965.55	7896.78	6519.34	7446.29	7357.53	6946.59	6833.84	6131.86	7358.27	7783.16	7103.62	6615.71	5445.69	6986.37	6263.49	6379.27	7077.87	7499.66	5529.8	7486.71	6976.21	8419.62	6958.47
7723.75	7954.82	7588.11	7469.55	7936.03	7946.95	6502.25	7439.93	7384.19	6957.42	6833.79	6162.34	7369.14	7817.4	7083.22	6675.97	5482.31	7019.79	6254.19	6337.44	7078.67	7594.86	5660.41	7393.24	7053.65	8369.92	6957.54
7775.33	8019.44	7566.16	7442.97	7931.17	7980.24	6525.09	7433.08	7389.99	6967.54	6888.76	6167.65	7418.06	7834.44	7044.69	6673.08	5456.54	7068.41	6196.72	6331.57	7094.45	7698.41	5766.03	7346.99	7092.55	8380.53	6971.64
7768.58	8071.28	7554.62	7396.38	7977.52	7972.91	6564.48	7445.56	7371.53	6961.66	6959.85	6142.31	7460.51	7825.39	7007.37	6612.24	5399.64	7113.14	6135.83	6358.92	7132.3	7771.44	5789.89	7378.95	7082.26	8436.53	6988.85
7712.79	8089.86	7580.14	7337.93	8065.02	7917.66	6593.63	7488.3	7335.78	6930.05	6991.72	6092.12	7463.34	7791.98	6992.94	6537.98	5353.94	7133.54	6105.38	6386.44	7187.63	7811.7	5748.2	7470.51	7044.85	8500.57	7005.32
7645.12	8063.4	7649.9	7288.68	8147.84	7829.83	6600.41	7548.08	7297.66	6877.02	6949.46	6036.21	7426.52	7746.72	7011.05	6502.07	5341.82	7120.11	6108.1	6377.7	7238.59	7840.61	5709.52	7564.88	7013.69	8542.75	7024.7
7602.31	7994.69	7739.82	7269.03	8173.48	7741.66	6589.68	7594.64	7272.61	6820.22	6841.92	5998.56	7375.76	7704.6	7050.54	6526.1	5355.14	7082.26	6122.87	6325.58	7255.33	7872.9	5730.82	7605	7006.11	8559.42	7051.55
7599.34	7902.51	7806.1	7283.63	8119.59	7687.06	6572.41	7604.38	7268.84	6780.83	6716.39	5993.59	7336.96	7673.12	7084.31	6586.67	5369.25	7044.06	6128.01	6263.83	7221.09	7898.51	5804.65	7571.65	7012.14	8568.29	7084.79
7628.11	7816.37	7814.18	7317.7	8011.41	7685.36	6554.27	7578.99	7284.6	6771.55	6629.19	6016.77	7316.91	7649.84	7086.4	6634.57	5366.74	7028.4	6118.56	6245.1	7149.64	7893.21	5863.38	7494.8	7007.05	8588.58	7116.56
7670.76	7764.75	7764.46	7348.66	7906.88	7733.04	6534.21	7541.9	7311.4	6790.33	6612.51	6048.47	7305.6	7629.7	7050.15	6633.52	5351.07	7040.21	6104.89	6299.41	7082.52	7846.93	5838.61	7430.48	6975.63	8625.04	7136.93
7712.86	7761.63	7693.98	7363.65	7859.91	7807.58	6512.44	7516.18	7340.09	6823.23	6658.89	6067.99	7293.82	7615.55	6994.07	6589.15	5341.51	7062.06	6097.76	6404.84	7063.66	7782.05	5726	7420.12	6927.21	8667.2	7140.36
7746.25	7799.18	7650.63	7367.83	7887.68	7880.16	6497.82	7504.83	7364.98	6853.33	6731.7	6066.46	7286.31	7621.09	6950.56	6545.35	5357.05	7067.04	6096.21	6495.66	7107.82	7741.95	5599.03	7461.98	6889.28	8699.62	7128.51
7764.21	7852.25	7657.55	7375.81	7963.82	7929.36	6504.79	7491.89	7383.87	6869.42	6792.07	6048.68	7296.64	7661.57	6944.88	6550.47	5403.76	7040.42	6089.22	6505.49	7186.95	7756.85	5556.39	7514.95	6886	8710.41	7107.14
7758.84	7893.61	7694.5	7393.79	8040.13	7948.47	6540.51	7463.18	7395.68	6869.42	6823.06	6024.06	7329.36	7738.44	6979.26	6618.68	5473.54	6993.49	6068.54	6414.61	7247.2	7815.32	5643.72	7531.11	6919.69	8691.59	7080.07
7726.41	7910.34	7711.68	7409.32	8079.52	7943.87	6593.24	7425.78	7399.04	6858.33	6835.37	5996.62	7368.98	7830.8	7032.97	6716.18	5551.12	6957.84	6039.61	6265.85	7246.32	7867.83	5813.7	7492.3	6969.93	8636.42	7045.75
7675.72	7910.05	7667.07	7399.9	8076.93	7927.28	6634.19	7405.67	7393.37	6843.13	6853.11	5964.23	7389.02	7902.85	7077.48	6783.25	5620.2	6962.75	6020.18	6135.69	7184.01	7863.07	5959.33	7423.76	7009.75	8542.98	7000.21
7629.13	7912.06	7560.16	7354.88	8055.88	7907.65	6634.78	7423.42	7380.88	6828.61	6891.55	5927.42	7375.4	7924.13	7094.85	6775.95	5664.4	7012.37	6027.8	6081.96	7102.1	7789.87	5995.38	7375.31	7024.25	8425.1	6944.82
7611.29	7929.99	7436.42	7291.65	8046.5	7887.55	6588.31	7469.88	7366.04	6815.81	6943.55	5897.86	7342.44	7889.06	7086.15	6696.55	5667.09	7080.09	6066.84	6107.3	7053.67	7690.92	5923.09	7384.77	7017.11	8318.96	6892.35
7632.51	7959.25	7358.75	7249.63	8063.16	7864.9	6518.78	7506.78	7352.05	6803.32	6983.71	5895.7	7324.25	7821.41	7065.55	6590.77	5616.44	7125.53	6125.49	6165.22	7064.48	7634.73	5825.71	7450.59	7001.83	8272.2	6864.98
7680.17	7979.87	7366.31	7263.3	8097.13	7837.84	6468.2	7496.34	7337.09	6790.34	6986.72	5934.75	7345.86	7759.74	7046.78	6514.9	5516.06	7122.26	6184.11	6201.87	7116.08	7665.28	5798.57	7533.24	6988.12	8315.8	6882.98
7726.51	7972.84	7450.66	7334.39	8126.77	7808.87	6469.24	7436.51	7314.95	6779.41	6946.35	6007.26	7398.28	7733.65	7033.63	6498.03	5392.45	7076.08	6226.97	6198.68	7163.38	7766.96	5870.58	7583.16	6976.24	8437.45	6950.26
7747.72	7937.34	7565.12	7426.37	8134.79	7785.36	6522.46	7370.14	7281.45	6776.95	6881.83	6082.87	7441.05	7747.24	7021.47	6527.08	5288.85	7020.67	6248.18	6182	7171.82	7872.12	5981.09	7574.26	6963.27	8579.85	7046.9
7739.81	7894.49	7658.43	7487.99	8118.85	7776.55	6595.05	7355.66	7242.34	6790.34	6827.18	6125.77	7433.64	7780.36	7006.31	6563.24	5244.7	6994.09	6249.29	6193.85	7144.43	7906.76	6030.33	7519.33	6952.73	8671.82	7135.28
7719	7873.45	7706.33	7489.14	8089.41	7788.7	6643.21	7420.01	7215.35	6822.14	6810.74	6118.91	7371.41	7805.47	6991.76	6574.68	5272.56	7013.33	6233.33	6250.45	7117.25	7841.29	5961.8	7458.1	6956.04	8673.53	7178.31
7707.26	7889.94	7718.82	7441.42	8059.18	7821.53	6642.51	7531.89	7222.01	6865.28	6838.12	6076.32	7295.19	7806.85	6986.79	6559.14	5349.65	7064.84	6201.95	6324.81	7127.14	7709.84	5809.49	7428.48	6982.11	8602.83	7159.26
7715.17	7933.58	7721.07	7387.24	8034.27	7867.58	6604.35	7620.07	7272.66	6903.55	6889.46	6032.86	7263.61	7788.83	6996.03	6539.95	5431.66	7116.08	6157.77	6368.38	7178.54	7585.13	5671.88	7442.28	7024.41	8521.25	7090.92
7735.56	7974.12	7726.94	7366.04	8013.63	7914.87	6566.26	7625.14	7355	6919.24	6932.19	6018.37	7307.81	7768.52	7011.8	6541.32	5480.19	7138.15	6107.91	6353.49	7236.41	7528.55	5634.95	7481.3	7058.95	8488.34	7008.24
7751.81	7982.27	7727.73	7384.5	7994.96	7951.3	6563.15	7545.2	7435.9	6904.62	6941	6036.07	7404.33	7760.53	7016.48	6564.76	5484.08	7122.7	6063.69	6299.62	7251.68	7551.84	5706.35	7513.82	7058.46	8518.71	6948.83
7751.9	7949.46	7704.48	7414.32	7980.25	7968.77	6600.74	7438.84	7478.17	6869.21	6912.65	6062.16	7489.14	7765.82	6995.12	6586.63	5459.65	7082.79	6035.91	6260.33	7199.79	7616.29	5812.78	7517.76	7013.58	8574.63	6933.59
7736.33	7892.43	7651.13	7418.36	7975.04	7965.44	6650.97	7382.15	7462.6	6836.16	6866.94	6066.85	7503.78	7772.69	6949.11	6578.51	5431.46	7040.03	6029.69	6280.17	7102.2	7666.61	5860.3	7493.94	6943.87	8599.61	6959.06
7714.31	7840.27	7587.47	7382.95	7982.25	7945.53	6672.85	7412.89	7400.88	6828.29	6833.95	6039.72	7438.56	7767.61	6899.42	6533.61	5410.5	7009.85	6043.51	6356.93	7014.15	7672.21	5807.5	7462.08	6887.93	8565.65	7004.69
7693.85	7814.79	7549.14	7329.98	7996.95	7917.24	6643.31	7504.86	7329.61	6852.35	6835.76	5999.11	7339.9	7746.76	6875.3	6476.9	5387.88	6995.45	6072.73	6440.67	6987.65	7645.63	5693.76	7445.1	6878.27	8496.42	7048.23
7675.82	7819.01	7562.19	7299.29	8007.69	7889.63	6575.17	7591.03	7288.63	6893.06	6873.77	5978.07	7276.42	7719.31	6895.47	6450.11	5348.21	6992.04	6113.3	6471.04	7036.92	7627.36	5603.44	7453.88	6919.06	8448.03	7078.14
7657.09	7840.51	7622.35	7316.43	8004.45	7869.72	6508.9	7615.47	7297.32	6922.55	6928.54	5998.25	7289.95	7700.53	6954.9	6481.99	5290.01	6994.92	6161.44	6423.49	7130.86	7651.57	5598.53	7482.3	6983.56	8463.63	7095.55
7638.4	7864.41	7695.91	7372.36	7987.12	7860.57	6484.43	7572.55	7344.47	6919.32	6971.61	6052.44	7368.21	7700.63	7027.03	6566.14	5234.15	7003.44	6209.86	6327.62	7216.08	7719.7	5674.37	7513.87	7033.25	8538.57	7106.96
7627.84	7884.07	7741.87	7430.86	7967.08	7860.83	6513.66	7504.53	7397.58	6883.43	6981.67	6109.3	7457.74	7717.75	7079.96	6662.96	5211.89	7018.39	6245.86	6244.07	7252.07	7800.37	5770.78	7533.22	7043.97	8623.68	7115.31
7635.31	7901.67	7738.7	7456.48	7960.03	7866.04	6573.57	7463.37	7424.64	6836.44	6955.48	6135.84	7504.53	7739.92	7095.48	6724.51	5241.37	7037.4	6255.7	6219.18	7233.47	7853.22	5824.05	7534.5	7019.86	8663.06	7117.19
